# Supplementary material for: Palladium-catalysed asymmetric annulations of Morita–Baylis–Hillman carbonates with allenes or alkenes via migratory insertion
Source: Chem Sci. 2025 Oct 17;16(47):22456–64. doi: 10.1039/d5sc06910f (PMC12550766; doi:10.1039/d5sc06910f)
Supplement: SC-016-D5SC06910F-s002 [file SC-016-D5SC06910F-s002.cif]

# Supplementary Information (SI) for Chemical Science.
# This journal is © The Royal Society of Chemistry 2025

####################################################################### 
# 
# This file contains crystal structure data downloaded from the 
# Cambridge Structural Database (CSD) hosted by the Cambridge 
# Crystallographic Data Centre (CCDC).
# 
# Full information about CCDC data access policies and citation 
# guidelines are available at http://www.ccdc.cam.ac.uk/access/V1 
# 
# Audit and citation data items may have been added by the CCDC. 
# Please retain this information to preserve the provenance of 
# this file and to allow appropriate attribution of the data. 
# 
#######################################################################

data_exp_4465_auto
_audit_block_doi                 10.5517/ccdc.csd.cc2p3n7q
_database_code_depnum_ccdc_archive 'CCDC 2476163'
loop_
_audit_author_name
_audit_author_address
'Dongyu Huang'
;Fudan University
China
;
_audit_update_record             
;
2025-07-26 deposited with the CCDC.	2025-10-16 downloaded from the CCDC.
;
_audit_creation_date             2024-09-19
_audit_creation_method           
;
Olex2 1.5
(compiled 2024.02.16 svn.r378c4104 for OlexSys, GUI svn.r6928)
;
_shelx_SHELXL_version_number     2018/3
_chemical_name_common            ?
_chemical_name_systematic        ?
_chemical_formula_moiety         'C30 H26 Cl F2 N O4'
_chemical_formula_sum            'C30 H26 Cl F2 N O4'
_chemical_formula_weight         537.97
_chemical_absolute_configuration unk
_chemical_melting_point          ?
loop_
_atom_type_symbol
_atom_type_description
_atom_type_scat_dispersion_real
_atom_type_scat_dispersion_imag
_atom_type_scat_source
C C 0.0181 0.0091 'International Tables Vol C Tables 4.2.6.8 and 6.1.1.4'
H H 0.0000 0.0000 'International Tables Vol C Tables 4.2.6.8 and 6.1.1.4'
Cl Cl 0.3639 0.7018 'International Tables Vol C Tables 4.2.6.8 and 6.1.1.4'
F F 0.0727 0.0534 'International Tables Vol C Tables 4.2.6.8 and 6.1.1.4'
N N 0.0311 0.0180 'International Tables Vol C Tables 4.2.6.8 and 6.1.1.4'
O O 0.0492 0.0322 'International Tables Vol C Tables 4.2.6.8 and 6.1.1.4'

_shelx_space_group_comment       
;
The symmetry employed for this shelxl refinement is uniquely defined
by the following loop, which should always be used as a source of
symmetry information in preference to the above space-group names.
They are only intended as comments.
;
_space_group_crystal_system      monoclinic
_space_group_IT_number           4
_space_group_name_H-M_alt        'P 1 21 1'
_space_group_name_Hall           'P 2yb'
loop_
_space_group_symop_operation_xyz
'x, y, z'
'-x, y+1/2, -z'

_cell_length_a                   15.7945(6)
_cell_length_b                   5.0027(2)
_cell_length_c                   17.3264(6)
_cell_angle_alpha                90
_cell_angle_beta                 113.066(4)
_cell_angle_gamma                90
_cell_volume                     1259.60(9)
_cell_formula_units_Z            2
_cell_measurement_reflns_used    10502
_cell_measurement_temperature    175(5)
_cell_measurement_theta_max      73.0320
_cell_measurement_theta_min      3.2080
_shelx_estimated_absorpt_T_max   ?
_shelx_estimated_absorpt_T_min   ?
_exptl_absorpt_coefficient_mu    1.800
_exptl_absorpt_correction_T_max  1.00000
_exptl_absorpt_correction_T_min  0.08334
_exptl_absorpt_correction_type   multi-scan
_exptl_absorpt_process_details   
;
CrysAlisPro 1.171.42.100a (Rigaku Oxford Diffraction, 2023)
Empirical absorption correction using spherical harmonics,
implemented in SCALE3 ABSPACK scaling algorithm.
;
_exptl_absorpt_special_details   ?
_exptl_crystal_colour            'clear light colourless'
_exptl_crystal_colour_lustre     clear
_exptl_crystal_colour_modifier   light
_exptl_crystal_colour_primary    colourless
_exptl_crystal_density_diffrn    1.418
_exptl_crystal_density_meas      ?
_exptl_crystal_density_method    ?
_exptl_crystal_description       block
_exptl_crystal_F_000             560
_exptl_crystal_size_max          0.26
_exptl_crystal_size_mid          0.14
_exptl_crystal_size_min          0.12
_exptl_transmission_factor_max   ?
_exptl_transmission_factor_min   ?
_diffrn_reflns_av_R_equivalents  0.0703
_diffrn_reflns_av_unetI/netI     0.0487
_diffrn_reflns_Laue_measured_fraction_full 0.997
_diffrn_reflns_Laue_measured_fraction_max 0.997
_diffrn_reflns_limit_h_max       18
_diffrn_reflns_limit_h_min       -18
_diffrn_reflns_limit_k_max       5
_diffrn_reflns_limit_k_min       -5
_diffrn_reflns_limit_l_max       20
_diffrn_reflns_limit_l_min       -20
_diffrn_reflns_number            23076
_diffrn_reflns_point_group_measured_fraction_full 0.995
_diffrn_reflns_point_group_measured_fraction_max 0.995
_diffrn_reflns_theta_full        67.073
_diffrn_reflns_theta_max         67.073
_diffrn_reflns_theta_min         3.214
_diffrn_ambient_environment      N~2~
_diffrn_ambient_temperature      175(5)
_diffrn_detector                 'Hybrid Pixel Array Detector'
_diffrn_detector_area_resol_mean 5.8140
_diffrn_measured_fraction_theta_full 0.997
_diffrn_measured_fraction_theta_max 0.997
_diffrn_measurement_details      
;
List of Runs (angles in degrees, time in seconds):

  # Type    Start    End  Width  t~exp~   \w     \q     \k     \f   Frames
#--------------------------------------------------------------------------
  1  \w    -86.00 -14.00   1.00    1.00    --    0.00 -57.00  60.00   72
  2  \w     27.00  53.00   1.00    1.00    --    0.00  57.00  30.00   26
  3  \w    -20.00   6.00   1.00    1.00    --    0.00  57.00 -90.00   26
  4  \w    -86.00  -2.00   1.00    1.00    --    0.00 -16.00-163.36   84
  5  \w     28.00  84.00   1.00    1.00    --    0.00  57.00   0.00   56
  6  \w      3.00  70.00   1.00    1.00    --    0.00 -16.00-163.36   67
  7  \w    -27.00  23.00   1.00    1.00    --    0.00  57.00  30.00   50
  8  \w    -26.00   2.00   1.00    1.00    --    0.00  57.00   0.00   28
  9  \w     -5.00  21.00   1.00    1.00    --    0.00 -57.00  60.00   26
 10  \w    -22.00  52.00   1.00    1.00    --    0.00  77.00  60.00   74
 11  \w     47.00  89.00   1.00    1.00    --    0.00  57.00 -90.00   42
 12  \w    -10.00  41.00   1.00    1.00    --    0.00  57.00  60.00   51
 13  \w     79.00 127.00   1.00    1.00    --   92.10 -82.00 -60.00   48
 14  \w     45.00 126.00   1.00    1.00    --   92.10 -82.00 120.00   81
 15  \w    142.00 167.00   1.00    1.00    --   92.10  65.00-168.21   25
 16  \w     58.00  89.00   1.00    1.00    --   92.10  80.00 -89.39   31
 17  \w    146.00 172.00   1.00    1.00    --   92.10  74.00 152.16   26
 18  \w     63.00 102.00   1.00    1.00    --   92.10  65.00-168.21   39
 19  \w     66.00 182.00   1.00    1.00    --   92.10  44.00  68.40  116
 20  \w     59.00  91.00   1.00    1.00    --   92.10  77.00 -30.00   32
 21  \w     59.00  85.00   1.00    1.00    --   92.10  77.00 120.00   26
 22  \w     60.00  86.00   1.00    1.00    --   92.10  74.00 152.16   26
 23  \w     66.00 103.00   1.00    1.00    --   92.10  45.00 -60.00   37
 24  \w    129.00 175.00   1.00    1.00    --   92.10  45.00 -60.00   46
 25  \w      4.00 120.00   1.00    1.00    --   92.10 -61.00  90.00  116
 26  \w     57.00  85.00   1.00    1.00    --   92.10  82.00 -60.00   28
 27  \w     57.00  83.00   1.00    1.00    --   92.10  82.00  90.00   26
 28  \w    109.00 179.00   1.00    1.00    --   92.10  82.00  90.00   70
 29  \w     57.00  91.00   1.00    1.00    --   92.10  82.00 150.00   34
 30  \w     64.00  90.00   1.00    1.00    --   92.10  61.00-120.00   26
 31  \w    127.00 153.00   1.00    1.00    --   92.10  82.00-150.00   26
 32  \w     57.00  82.00   1.00    1.00    --   92.10  82.00-150.00   25
 33  \w     58.00  84.00   1.00    1.00    --   92.10  79.00  -1.28   26
 34  \w     59.00  85.00   1.00    1.00    --   92.10  76.00  28.17   26
 35  \w     57.00  83.00   1.00    1.00    --   92.10  82.00 120.00   26
 36  \w     60.00  86.00   1.00    1.00    --   92.10  82.00 -30.00   26
 37  \w     57.00 114.00   1.00    1.00    --   92.10 -82.00  30.00   57
 38  \w     59.00  85.00   1.00    1.00    --   92.10  82.00-120.00   26
 39  \w     60.00  85.00   1.00    1.00    --   92.10  77.00 -60.00   25
 40  \w    117.00 179.00   1.00    1.00    --   92.10  82.00-180.00   62
 41  \w     66.00  92.00   1.00    1.00    --   92.10  45.00-120.00   26
 42  \w     66.00 118.00   1.00    1.00    --   92.10  52.00-116.86   52
 43  \w     60.00  86.00   1.00    1.00    --   92.10  77.00 -90.00   26
 44  \w     60.00  85.00   1.00    1.00    --   92.10  77.00  30.00   25
 45  \w    122.00 148.00   1.00    1.00    --   92.10  77.00  30.00   26
 46  \w     59.00 103.00   1.00    1.00    --   92.10  77.00  60.00   44
 47  \w      4.00 128.00   1.00    1.00    --   92.10 -82.00-150.00  124
 48  \w    100.00 177.00   1.00    1.00    --   92.10  63.00 106.36   77
 49  \w     66.00 164.00   1.00    1.00    --   92.10  45.00 -30.00   98
 50  \w     67.00 134.00   1.00    1.00    --   92.10  45.00   0.00   67
 51  \w    140.00 179.00   1.00    1.00    --   92.10  45.00   0.00   39
 52  \w     67.00  93.00   1.00    1.00    --   92.10  45.00  30.00   26
 53  \w     68.00  95.00   1.00    1.00    --   92.10  61.00 120.00   27
 54  \w    143.00 182.00   1.00    1.00    --   92.10  61.00 120.00   39
 55  \w     57.00  88.00   1.00    1.00    --   92.10  82.00-180.00   31
 56  \w     99.00 124.00   1.00    1.00    --   92.10 -77.00-120.00   25
 57  \w     64.00  90.00   1.00    1.00    --   92.10  82.00  60.00   26
 58  \w      7.00  78.00   1.00    1.00    --   92.10 -77.00-120.00   71
 59  \w    129.00 175.00   1.00    1.00    --   92.10  48.00 157.56   46
 60  \w     66.00  94.00   1.00    1.00    --   92.10  48.00 157.56   28
 61  \w     68.00 126.00   1.00    1.00    --   92.10  45.00-180.00   58
 62  \w    130.00 156.00   1.00    1.00    --   92.10  45.00-180.00   26
 63  \w    136.00 182.00   1.00    1.00    --   92.10  61.00-120.00   46
 64  \w     59.00  98.00   1.00    1.00    --   92.10  77.00-120.00   39
 65  \w     67.00  93.00   1.00    1.00    --   92.10  49.00  35.46   26
 66  \w     64.00  90.00   1.00    1.00    --   92.10  63.00 106.36   26
 67  \w     66.00  93.00   1.00    1.00    --   92.10  50.00  65.43   27
;
_diffrn_measurement_device       'four-circle diffractometer'
_diffrn_measurement_device_type  'XtaLAB AFC12 (RINC): Kappa dual home/near'
_diffrn_measurement_method       '\w scans'
_diffrn_orient_matrix_type       
'CrysAlisPro convention (1999,Acta A55,543-557)'
_diffrn_orient_matrix_UB_11      -0.0522013000
_diffrn_orient_matrix_UB_12      -0.0519976000
_diffrn_orient_matrix_UB_13      -0.0945239000
_diffrn_orient_matrix_UB_21      -0.0203061000
_diffrn_orient_matrix_UB_22      0.3014605000
_diffrn_orient_matrix_UB_23      -0.0146516000
_diffrn_orient_matrix_UB_31      0.0899284000
_diffrn_orient_matrix_UB_32      0.0375627000
_diffrn_orient_matrix_UB_33      -0.0135972000
_diffrn_radiation_monochromator  mirror
_diffrn_radiation_probe          x-ray
_diffrn_radiation_type           'Cu K\a'
_diffrn_radiation_wavelength     1.54184
_diffrn_source                   'micro-focus sealed X-ray tube'
_diffrn_source_type              'Rigaku (Cu) X-ray Source'
_reflns_Friedel_coverage         0.774
_reflns_Friedel_fraction_full    0.993
_reflns_Friedel_fraction_max     0.993
_reflns_number_gt                3879
_reflns_number_total             4449
_reflns_special_details          
;
 Reflections were merged by SHELXL according to the crystal
 class for the calculation of statistics and refinement.
 
 _reflns_Friedel_fraction is defined as the number of unique
 Friedel pairs measured divided by the number that would be
 possible theoretically, ignoring centric projections and
 systematic absences.
;
_reflns_threshold_expression     'I > 2\s(I)'
_computing_cell_refinement       'CrysAlisPro 1.171.42.100a (Rigaku OD, 2023)'
_computing_data_collection       'CrysAlisPro 1.171.42.100a (Rigaku OD, 2023)'
_computing_data_reduction        'CrysAlisPro 1.171.42.100a (Rigaku OD, 2023)'
_computing_molecular_graphics    'Olex2 1.5 (Dolomanov et al., 2009)'
_computing_publication_material  'Olex2 1.5 (Dolomanov et al., 2009)'
_computing_structure_refinement  'SHELXL 2018/3 (Sheldrick, 2015)'
_computing_structure_solution    'SHELXT 2018/2 (Sheldrick, 2018)'
_refine_diff_density_max         0.234
_refine_diff_density_min         -0.230
_refine_diff_density_rms         0.040
_refine_ls_abs_structure_details 
;
 Flack x determined using 1418 quotients [(I+)-(I-)]/[(I+)+(I-)]
 (Parsons, Flack and Wagner, Acta Cryst. B69 (2013) 249-259).
;
_refine_ls_abs_structure_Flack   -0.019(11)
_refine_ls_extinction_coef       .
_refine_ls_extinction_method     none
_refine_ls_goodness_of_fit_ref   1.018
_refine_ls_hydrogen_treatment    constr
_refine_ls_matrix_type           full
_refine_ls_number_parameters     345
_refine_ls_number_reflns         4449
_refine_ls_number_restraints     1
_refine_ls_R_factor_all          0.0458
_refine_ls_R_factor_gt           0.0390
_refine_ls_restrained_S_all      1.018
_refine_ls_shift/su_max          0.000
_refine_ls_shift/su_mean         0.000
_refine_ls_structure_factor_coef Fsqd
_refine_ls_weighting_details     
'w=1/[\s^2^(Fo^2^)+(0.0524P)^2^] where P=(Fo^2^+2Fc^2^)/3'
_refine_ls_weighting_scheme      calc
_refine_ls_wR_factor_gt          0.0942
_refine_ls_wR_factor_ref         0.0984
_refine_special_details          ?
_olex2_refinement_description    
;
1. Fixed Uiso
 At 1.2 times of:
  All C(H) groups, All C(H,H) groups
 At 1.5 times of:
  All C(H,H,H) groups
2.a Secondary CH2 refined with riding coordinates:
 C7(H7A,H7B), C8(H8A,H8B), C13(H13A,H13B)
2.b Aromatic/amide H refined with riding coordinates:
 C1(H1), C2(H2), C3(H3), C4(H4), C5(H5), C9(H9), C10(H10), C16(H16), C18(H18),
 C19(H19), C25(H25), C26(H26), C28(H28), C29(H29)
2.c Idealised Me refined as rotating group:
 C22(H22A,H22B,H22C), C30(H30A,H30B,H30C)
;
_atom_sites_solution_hydrogens   geom
_atom_sites_solution_primary     dual
_atom_sites_solution_secondary   ?
loop_
_atom_site_label
_atom_site_type_symbol
_atom_site_fract_x
_atom_site_fract_y
_atom_site_fract_z
_atom_site_U_iso_or_equiv
_atom_site_adp_type
_atom_site_occupancy
_atom_site_site_symmetry_order
_atom_site_calc_flag
_atom_site_refinement_flags_posn
_atom_site_refinement_flags_adp
_atom_site_refinement_flags_occupancy
_atom_site_disorder_assembly
_atom_site_disorder_group
Cl1 Cl 0.53393(6) 1.0506(2) 0.68146(5) 0.0506(3) Uani 1 1 d . . . . .
F1 F 0.34550(14) 0.4698(5) -0.01314(12) 0.0480(6) Uani 1 1 d . . . . .
F2 F 0.34442(15) 0.8653(5) -0.06214(12) 0.0540(6) Uani 1 1 d . . . . .
O1 O 0.11767(17) 0.7749(6) 0.41066(13) 0.0484(7) Uani 1 1 d . . . . .
O2 O -0.05773(16) 0.0360(5) 0.07626(12) 0.0405(6) Uani 1 1 d . . . . .
O3 O 0.31063(16) 0.5069(5) 0.13095(14) 0.0434(6) Uani 1 1 d . . . . .
O4 O 0.28310(15) 0.8172(5) 0.02871(13) 0.0370(6) Uani 1 1 d . . . . .
N008 N 0.17827(18) 0.7173(6) 0.31289(15) 0.0318(6) Uani 1 1 d . . . . .
C1 C 0.7493(3) 1.1027(8) 0.3279(2) 0.0456(9) Uani 1 1 d . . . . .
H1 H 0.701484 1.221269 0.325791 0.055 Uiso 1 1 calc R U . . .
C2 C 0.8366(3) 1.1351(9) 0.3897(2) 0.0524(11) Uani 1 1 d . . . . .
H2 H 0.847731 1.273350 0.430118 0.063 Uiso 1 1 calc R U . . .
C3 C 0.9070(3) 0.9691(9) 0.3931(2) 0.0530(11) Uani 1 1 d . . . . .
H3 H 0.966933 0.992052 0.435438 0.064 Uiso 1 1 calc R U . . .
C4 C 0.8900(3) 0.7708(10) 0.3350(3) 0.0597(11) Uani 1 1 d . . . . .
H4 H 0.938516 0.654854 0.337189 0.072 Uiso 1 1 calc R U . . .
C5 C 0.8033(3) 0.7358(8) 0.2732(2) 0.0477(9) Uani 1 1 d . . . . .
H5 H 0.793208 0.597879 0.232827 0.057 Uiso 1 1 calc R U . . .
C6 C 0.7308(3) 0.8994(7) 0.2690(2) 0.0388(8) Uani 1 1 d . . . . .
C7 C 0.6360(3) 0.8424(8) 0.2034(2) 0.0433(9) Uani 1 1 d . . . . .
H7A H 0.615562 0.667549 0.216605 0.052 Uiso 1 1 calc R U . . .
H7B H 0.641262 0.823861 0.148536 0.052 Uiso 1 1 calc R U . . .
C8 C 0.5619(2) 1.0453(8) 0.1938(2) 0.0434(9) Uani 1 1 d . . . . .
H8A H 0.555966 1.064270 0.248333 0.052 Uiso 1 1 calc R U . . .
H8B H 0.581578 1.220536 0.180006 0.052 Uiso 1 1 calc R U . . .
C9 C 0.4698(3) 0.9790(8) 0.1283(2) 0.0441(9) Uani 1 1 d . . . . .
H9 H 0.420204 1.092251 0.124979 0.053 Uiso 1 1 calc R U . . .
C10 C 0.4501(2) 0.7792(8) 0.07460(19) 0.0391(8) Uani 1 1 d . . . . .
H10 H 0.498127 0.659553 0.077819 0.047 Uiso 1 1 calc R U . . .
C11 C 0.3571(3) 0.7316(8) 0.0095(2) 0.0402(9) Uani 1 1 d . . . . .
C12 C 0.2684(2) 0.6980(7) 0.09335(19) 0.0336(8) Uani 1 1 d . . . . .
C13 C 0.1928(2) 0.8411(7) 0.10745(18) 0.0335(7) Uani 1 1 d . . . . .
H13A H 0.135272 0.819857 0.056882 0.040 Uiso 1 1 calc R U . . .
H13B H 0.207617 1.034173 0.114185 0.040 Uiso 1 1 calc R U . . .
C14 C 0.1759(2) 0.7471(7) 0.18209(18) 0.0312(7) Uani 1 1 d . . . . .
C15 C 0.1105(2) 0.5448(7) 0.18124(17) 0.0304(7) Uani 1 1 d . . . . .
C16 C 0.0526(2) 0.3749(7) 0.11936(18) 0.0336(8) Uani 1 1 d . . . . .
H16 H 0.050771 0.380633 0.063931 0.040 Uiso 1 1 calc R U . . .
C17 C -0.0022(2) 0.1978(7) 0.14019(19) 0.0333(8) Uani 1 1 d . . . . .
C18 C 0.0005(2) 0.1859(7) 0.2216(2) 0.0346(8) Uani 1 1 d . . . . .
H18 H -0.037017 0.059860 0.234573 0.041 Uiso 1 1 calc R U . . .
C19 C 0.0568(2) 0.3543(7) 0.28363(18) 0.0348(8) Uani 1 1 d . . . . .
H19 H 0.058462 0.346446 0.339003 0.042 Uiso 1 1 calc R U . . .
C20 C 0.1108(2) 0.5351(7) 0.26259(17) 0.0310(7) Uani 1 1 d . . . . .
C21 C 0.2165(2) 0.8470(7) 0.26107(18) 0.0314(7) Uani 1 1 d . . . . .
C22 C 0.2845(2) 1.0682(8) 0.29109(18) 0.0366(8) Uani 1 1 d . . . . .
H22A H 0.266384 1.189882 0.326278 0.055 Uiso 1 1 calc R U . . .
H22B H 0.286339 1.166390 0.242824 0.055 Uiso 1 1 calc R U . . .
H22C H 0.345531 0.994318 0.323948 0.055 Uiso 1 1 calc R U . . .
C23 C 0.1841(2) 0.7961(7) 0.39242(18) 0.0352(8) Uani 1 1 d . . . . .
C24 C 0.2747(2) 0.8818(7) 0.45614(18) 0.0338(8) Uani 1 1 d . . . . .
C25 C 0.2761(2) 1.0815(8) 0.51272(19) 0.0367(8) Uani 1 1 d . . . . .
H25 H 0.221515 1.178219 0.504623 0.044 Uiso 1 1 calc R U . . .
C26 C 0.3563(2) 1.1393(7) 0.5803(2) 0.0386(9) Uani 1 1 d . . . . .
H26 H 0.357783 1.278527 0.618124 0.046 Uiso 1 1 calc R U . . .
C27 C 0.4348(2) 0.9920(8) 0.59250(18) 0.0375(8) Uani 1 1 d . . . . .
C28 C 0.4348(2) 0.7945(8) 0.53702(19) 0.0384(8) Uani 1 1 d . . . . .
H28 H 0.489241 0.695630 0.545932 0.046 Uiso 1 1 calc R U . . .
C29 C 0.3544(2) 0.7423(7) 0.46803(19) 0.0364(8) Uani 1 1 d . . . . .
H29 H 0.354022 0.609790 0.428636 0.044 Uiso 1 1 calc R U . . .
C30 C -0.1183(2) -0.1410(8) 0.0953(2) 0.0435(9) Uani 1 1 d . . . . .
H30A H -0.155602 -0.241303 0.044772 0.065 Uiso 1 1 calc R U . . .
H30B H -0.158708 -0.036897 0.114663 0.065 Uiso 1 1 calc R U . . .
H30C H -0.081916 -0.265993 0.139360 0.065 Uiso 1 1 calc R U . . .

loop_
_atom_site_aniso_label
_atom_site_aniso_U_11
_atom_site_aniso_U_22
_atom_site_aniso_U_33
_atom_site_aniso_U_23
_atom_site_aniso_U_13
_atom_site_aniso_U_12
Cl1 0.0406(5) 0.0636(7) 0.0388(4) -0.0078(5) 0.0061(4) -0.0094(5)
F1 0.0474(12) 0.0502(14) 0.0486(11) -0.0125(10) 0.0212(10) -0.0019(10)
F2 0.0564(14) 0.0726(17) 0.0390(10) 0.0131(11) 0.0250(10) 0.0020(12)
O1 0.0350(13) 0.075(2) 0.0374(12) -0.0093(13) 0.0168(11) -0.0085(14)
O2 0.0446(13) 0.0384(14) 0.0344(11) -0.0062(11) 0.0110(10) -0.0070(12)
O3 0.0458(14) 0.0435(16) 0.0456(13) 0.0129(12) 0.0231(11) 0.0116(13)
O4 0.0374(13) 0.0432(15) 0.0337(11) 0.0067(11) 0.0175(10) 0.0052(11)
N008 0.0309(14) 0.0358(16) 0.0274(12) 0.0002(11) 0.0102(11) -0.0014(13)
C1 0.046(2) 0.047(2) 0.0455(19) -0.0058(17) 0.0199(17) -0.0013(19)
C2 0.050(2) 0.060(3) 0.046(2) -0.0059(19) 0.0178(18) -0.004(2)
C3 0.042(2) 0.063(3) 0.051(2) 0.005(2) 0.0148(18) -0.002(2)
C4 0.045(2) 0.058(3) 0.076(3) 0.000(2) 0.023(2) 0.002(2)
C5 0.044(2) 0.042(2) 0.060(2) -0.0076(19) 0.0235(18) 0.0004(19)
C6 0.043(2) 0.036(2) 0.0420(18) 0.0034(16) 0.0219(16) -0.0023(17)
C7 0.045(2) 0.044(2) 0.0421(18) -0.0033(17) 0.0181(16) 0.0032(18)
C8 0.046(2) 0.036(2) 0.0460(19) -0.0051(18) 0.0163(16) 0.0014(19)
C9 0.044(2) 0.045(2) 0.0470(19) 0.0003(17) 0.0211(17) 0.0047(18)
C10 0.0358(19) 0.044(2) 0.0423(18) 0.0014(17) 0.0208(15) 0.0019(17)
C11 0.045(2) 0.047(2) 0.0347(17) -0.0006(16) 0.0214(16) 0.0035(18)
C12 0.0335(18) 0.037(2) 0.0267(16) 0.0018(14) 0.0082(14) 0.0002(15)
C13 0.0319(17) 0.0356(19) 0.0310(15) 0.0058(14) 0.0101(13) 0.0053(15)
C14 0.0281(16) 0.0339(19) 0.0297(15) 0.0040(14) 0.0092(13) 0.0043(15)
C15 0.0301(16) 0.0327(18) 0.0263(14) 0.0018(15) 0.0089(12) 0.0049(15)
C16 0.0359(18) 0.036(2) 0.0272(15) 0.0028(14) 0.0104(14) 0.0074(16)
C17 0.0326(18) 0.0326(19) 0.0304(16) -0.0007(14) 0.0078(13) 0.0039(14)
C18 0.0327(18) 0.034(2) 0.0358(17) 0.0036(14) 0.0118(14) 0.0004(15)
C19 0.0376(19) 0.039(2) 0.0288(15) 0.0022(15) 0.0139(14) 0.0014(16)
C20 0.0307(16) 0.0317(19) 0.0278(14) 0.0000(15) 0.0086(12) 0.0003(15)
C21 0.0284(17) 0.0321(19) 0.0334(16) 0.0045(14) 0.0118(13) 0.0015(14)
C22 0.0360(17) 0.040(2) 0.0317(15) 0.0026(16) 0.0111(13) -0.0032(16)
C23 0.0352(19) 0.041(2) 0.0277(15) -0.0002(15) 0.0111(14) 0.0012(16)
C24 0.0351(18) 0.037(2) 0.0289(15) 0.0016(14) 0.0126(14) -0.0022(16)
C25 0.0338(18) 0.041(2) 0.0372(16) -0.0018(16) 0.0158(14) 0.0018(16)
C26 0.041(2) 0.042(2) 0.0339(17) -0.0079(15) 0.0163(15) -0.0050(17)
C27 0.0353(19) 0.045(2) 0.0308(16) 0.0004(15) 0.0120(14) -0.0061(17)
C28 0.0344(18) 0.041(2) 0.0378(17) -0.0018(16) 0.0114(14) 0.0001(16)
C29 0.0393(19) 0.035(2) 0.0334(17) -0.0043(15) 0.0129(14) 0.0012(17)
C30 0.042(2) 0.039(2) 0.0440(19) -0.0045(17) 0.0111(16) -0.0059(18)

_geom_special_details            
;
 All esds (except the esd in the dihedral angle between two l.s. planes)
 are estimated using the full covariance matrix.  The cell esds are taken
 into account individually in the estimation of esds in distances, angles
 and torsion angles; correlations between esds in cell parameters are only
 used when they are defined by crystal symmetry.  An approximate (isotropic)
 treatment of cell esds is used for estimating esds involving l.s. planes.
;
loop_
_geom_bond_atom_site_label_1
_geom_bond_atom_site_label_2
_geom_bond_distance
_geom_bond_site_symmetry_2
_geom_bond_publ_flag
Cl1 C27 1.739(3) . ?
F1 C11 1.359(4) . ?
F2 C11 1.354(4) . ?
O1 C23 1.214(4) . ?
O2 C17 1.375(4) . ?
O2 C30 1.433(4) . ?
O3 C12 1.201(4) . ?
O4 C11 1.402(4) . ?
O4 C12 1.366(4) . ?
N008 C20 1.414(4) . ?
N008 C21 1.420(4) . ?
N008 C23 1.401(4) . ?
C1 H1 0.9500 . ?
C1 C2 1.384(5) . ?
C1 C6 1.388(5) . ?
C2 H2 0.9500 . ?
C2 C3 1.371(5) . ?
C3 H3 0.9500 . ?
C3 C4 1.363(6) . ?
C4 H4 0.9500 . ?
C4 C5 1.380(5) . ?
C5 H5 0.9500 . ?
C5 C6 1.387(5) . ?
C6 C7 1.510(5) . ?
C7 H7A 0.9900 . ?
C7 H7B 0.9900 . ?
C7 C8 1.509(5) . ?
C8 H8A 0.9900 . ?
C8 H8B 0.9900 . ?
C8 C9 1.490(5) . ?
C9 H9 0.9500 . ?
C9 C10 1.317(5) . ?
C10 H10 0.9500 . ?
C10 C11 1.480(5) . ?
C12 C13 1.493(5) . ?
C13 H13A 0.9900 . ?
C13 H13B 0.9900 . ?
C13 C14 1.495(4) . ?
C14 C15 1.441(5) . ?
C14 C21 1.359(4) . ?
C15 C16 1.393(5) . ?
C15 C20 1.409(4) . ?
C16 H16 0.9500 . ?
C16 C17 1.381(5) . ?
C17 C18 1.396(4) . ?
C18 H18 0.9500 . ?
C18 C19 1.381(5) . ?
C19 H19 0.9500 . ?
C19 C20 1.387(5) . ?
C21 C22 1.487(5) . ?
C22 H22A 0.9800 . ?
C22 H22B 0.9800 . ?
C22 H22C 0.9800 . ?
C23 C24 1.487(4) . ?
C24 C25 1.394(5) . ?
C24 C29 1.382(5) . ?
C25 H25 0.9500 . ?
C25 C26 1.378(5) . ?
C26 H26 0.9500 . ?
C26 C27 1.385(5) . ?
C27 C28 1.379(5) . ?
C28 H28 0.9500 . ?
C28 C29 1.386(4) . ?
C29 H29 0.9500 . ?
C30 H30A 0.9800 . ?
C30 H30B 0.9800 . ?
C30 H30C 0.9800 . ?

loop_
_geom_angle_atom_site_label_1
_geom_angle_atom_site_label_2
_geom_angle_atom_site_label_3
_geom_angle
_geom_angle_site_symmetry_1
_geom_angle_site_symmetry_3
_geom_angle_publ_flag
C17 O2 C30 116.8(2) . . ?
C12 O4 C11 119.1(3) . . ?
C20 N008 C21 108.1(2) . . ?
C23 N008 C20 122.1(3) . . ?
C23 N008 C21 127.8(3) . . ?
C2 C1 H1 119.5 . . ?
C2 C1 C6 120.9(4) . . ?
C6 C1 H1 119.5 . . ?
C1 C2 H2 119.7 . . ?
C3 C2 C1 120.5(4) . . ?
C3 C2 H2 119.7 . . ?
C2 C3 H3 120.4 . . ?
C4 C3 C2 119.2(4) . . ?
C4 C3 H3 120.4 . . ?
C3 C4 H4 119.5 . . ?
C3 C4 C5 121.0(4) . . ?
C5 C4 H4 119.5 . . ?
C4 C5 H5 119.6 . . ?
C4 C5 C6 120.9(4) . . ?
C6 C5 H5 119.6 . . ?
C1 C6 C7 123.6(3) . . ?
C5 C6 C1 117.6(4) . . ?
C5 C6 C7 118.8(3) . . ?
C6 C7 H7A 108.1 . . ?
C6 C7 H7B 108.1 . . ?
C6 C7 C8 117.0(3) . . ?
H7A C7 H7B 107.3 . . ?
C8 C7 H7A 108.1 . . ?
C8 C7 H7B 108.1 . . ?
C7 C8 H8A 108.6 . . ?
C7 C8 H8B 108.6 . . ?
H8A C8 H8B 107.6 . . ?
C9 C8 C7 114.7(3) . . ?
C9 C8 H8A 108.6 . . ?
C9 C8 H8B 108.6 . . ?
C8 C9 H9 116.7 . . ?
C10 C9 C8 126.6(4) . . ?
C10 C9 H9 116.7 . . ?
C9 C10 H10 118.3 . . ?
C9 C10 C11 123.3(4) . . ?
C11 C10 H10 118.3 . . ?
F1 C11 O4 109.4(3) . . ?
F1 C11 C10 110.8(3) . . ?
F2 C11 F1 104.9(3) . . ?
F2 C11 O4 103.3(3) . . ?
F2 C11 C10 111.4(3) . . ?
O4 C11 C10 116.2(3) . . ?
O3 C12 O4 123.7(3) . . ?
O3 C12 C13 127.1(3) . . ?
O4 C12 C13 109.2(3) . . ?
C12 C13 H13A 108.6 . . ?
C12 C13 H13B 108.6 . . ?
C12 C13 C14 114.6(3) . . ?
H13A C13 H13B 107.6 . . ?
C14 C13 H13A 108.6 . . ?
C14 C13 H13B 108.6 . . ?
C15 C14 C13 125.6(3) . . ?
C21 C14 C13 125.6(3) . . ?
C21 C14 C15 108.8(3) . . ?
C16 C15 C14 133.5(3) . . ?
C16 C15 C20 119.5(3) . . ?
C20 C15 C14 107.0(3) . . ?
C15 C16 H16 120.6 . . ?
C17 C16 C15 118.7(3) . . ?
C17 C16 H16 120.6 . . ?
O2 C17 C16 115.7(3) . . ?
O2 C17 C18 123.1(3) . . ?
C16 C17 C18 121.1(3) . . ?
C17 C18 H18 119.5 . . ?
C19 C18 C17 121.0(3) . . ?
C19 C18 H18 119.5 . . ?
C18 C19 H19 121.0 . . ?
C18 C19 C20 117.9(3) . . ?
C20 C19 H19 121.0 . . ?
C15 C20 N008 107.5(3) . . ?
C19 C20 N008 130.7(3) . . ?
C19 C20 C15 121.7(3) . . ?
N008 C21 C22 123.1(3) . . ?
C14 C21 N008 108.6(3) . . ?
C14 C21 C22 128.1(3) . . ?
C21 C22 H22A 109.5 . . ?
C21 C22 H22B 109.5 . . ?
C21 C22 H22C 109.5 . . ?
H22A C22 H22B 109.5 . . ?
H22A C22 H22C 109.5 . . ?
H22B C22 H22C 109.5 . . ?
O1 C23 N008 120.1(3) . . ?
O1 C23 C24 120.7(3) . . ?
N008 C23 C24 119.0(3) . . ?
C25 C24 C23 118.3(3) . . ?
C29 C24 C23 121.3(3) . . ?
C29 C24 C25 119.6(3) . . ?
C24 C25 H25 119.8 . . ?
C26 C25 C24 120.3(3) . . ?
C26 C25 H25 119.8 . . ?
C25 C26 H26 120.4 . . ?
C25 C26 C27 119.2(3) . . ?
C27 C26 H26 120.4 . . ?
C26 C27 Cl1 119.1(3) . . ?
C28 C27 Cl1 119.5(3) . . ?
C28 C27 C26 121.4(3) . . ?
C27 C28 H28 120.5 . . ?
C27 C28 C29 119.0(3) . . ?
C29 C28 H28 120.5 . . ?
C24 C29 C28 120.5(3) . . ?
C24 C29 H29 119.8 . . ?
C28 C29 H29 119.8 . . ?
O2 C30 H30A 109.5 . . ?
O2 C30 H30B 109.5 . . ?
O2 C30 H30C 109.5 . . ?
H30A C30 H30B 109.5 . . ?
H30A C30 H30C 109.5 . . ?
H30B C30 H30C 109.5 . . ?

loop_
_geom_torsion_atom_site_label_1
_geom_torsion_atom_site_label_2
_geom_torsion_atom_site_label_3
_geom_torsion_atom_site_label_4
_geom_torsion
_geom_torsion_site_symmetry_1
_geom_torsion_site_symmetry_2
_geom_torsion_site_symmetry_3
_geom_torsion_site_symmetry_4
_geom_torsion_publ_flag
Cl1 C27 C28 C29 177.5(3) . . . . ?
O1 C23 C24 C25 -39.3(5) . . . . ?
O1 C23 C24 C29 131.0(4) . . . . ?
O2 C17 C18 C19 -179.4(3) . . . . ?
O3 C12 C13 C14 6.3(5) . . . . ?
O4 C12 C13 C14 -174.3(3) . . . . ?
N008 C23 C24 C25 146.2(3) . . . . ?
N008 C23 C24 C29 -43.4(5) . . . . ?
C1 C2 C3 C4 -0.3(6) . . . . ?
C1 C6 C7 C8 9.9(5) . . . . ?
C2 C1 C6 C5 -1.8(5) . . . . ?
C2 C1 C6 C7 176.1(3) . . . . ?
C2 C3 C4 C5 0.2(6) . . . . ?
C3 C4 C5 C6 -0.9(6) . . . . ?
C4 C5 C6 C1 1.6(6) . . . . ?
C4 C5 C6 C7 -176.3(4) . . . . ?
C5 C6 C7 C8 -172.3(3) . . . . ?
C6 C1 C2 C3 1.1(6) . . . . ?
C6 C7 C8 C9 -179.9(3) . . . . ?
C7 C8 C9 C10 -6.8(5) . . . . ?
C8 C9 C10 C11 -178.0(4) . . . . ?
C9 C10 C11 F1 -155.0(3) . . . . ?
C9 C10 C11 F2 88.6(4) . . . . ?
C9 C10 C11 O4 -29.2(5) . . . . ?
C11 O4 C12 O3 -6.5(5) . . . . ?
C11 O4 C12 C13 174.1(3) . . . . ?
C12 O4 C11 F1 61.5(4) . . . . ?
C12 O4 C11 F2 172.8(3) . . . . ?
C12 O4 C11 C10 -64.9(4) . . . . ?
C12 C13 C14 C15 -92.7(4) . . . . ?
C12 C13 C14 C21 90.5(4) . . . . ?
C13 C14 C15 C16 4.9(6) . . . . ?
C13 C14 C15 C20 -174.8(3) . . . . ?
C13 C14 C21 N008 176.3(3) . . . . ?
C13 C14 C21 C22 0.8(6) . . . . ?
C14 C15 C16 C17 179.3(3) . . . . ?
C14 C15 C20 N008 -3.0(4) . . . . ?
C14 C15 C20 C19 -178.2(3) . . . . ?
C15 C14 C21 N008 -0.9(4) . . . . ?
C15 C14 C21 C22 -176.5(3) . . . . ?
C15 C16 C17 O2 180.0(3) . . . . ?
C15 C16 C17 C18 -0.6(5) . . . . ?
C16 C15 C20 N008 177.3(3) . . . . ?
C16 C15 C20 C19 2.1(5) . . . . ?
C16 C17 C18 C19 1.2(5) . . . . ?
C17 C18 C19 C20 -0.2(5) . . . . ?
C18 C19 C20 N008 -175.4(3) . . . . ?
C18 C19 C20 C15 -1.5(5) . . . . ?
C20 N008 C21 C14 -1.0(4) . . . . ?
C20 N008 C21 C22 174.9(3) . . . . ?
C20 N008 C23 O1 -21.5(5) . . . . ?
C20 N008 C23 C24 152.9(3) . . . . ?
C20 C15 C16 C17 -1.0(5) . . . . ?
C21 N008 C20 C15 2.5(4) . . . . ?
C21 N008 C20 C19 177.1(3) . . . . ?
C21 N008 C23 O1 139.9(4) . . . . ?
C21 N008 C23 C24 -45.6(5) . . . . ?
C21 C14 C15 C16 -177.9(3) . . . . ?
C21 C14 C15 C20 2.5(4) . . . . ?
C23 N008 C20 C15 167.2(3) . . . . ?
C23 N008 C20 C19 -18.3(5) . . . . ?
C23 N008 C21 C14 -164.5(3) . . . . ?
C23 N008 C21 C22 11.3(5) . . . . ?
C23 C24 C25 C26 170.3(3) . . . . ?
C23 C24 C29 C28 -168.3(3) . . . . ?
C24 C25 C26 C27 -1.6(5) . . . . ?
C25 C24 C29 C28 1.9(5) . . . . ?
C25 C26 C27 Cl1 -175.9(3) . . . . ?
C25 C26 C27 C28 2.0(5) . . . . ?
C26 C27 C28 C29 -0.4(5) . . . . ?
C27 C28 C29 C24 -1.6(5) . . . . ?
C29 C24 C25 C26 -0.3(5) . . . . ?
C30 O2 C17 C16 -177.3(3) . . . . ?
C30 O2 C17 C18 3.3(5) . . . . ?

_shelx_res_file                  
;
TITL exp_4465_auto_a.res in P2(1)
    exp_4465_auto.res
    created by SHELXL-2018/3 at 09:31:07 on 19-Sep-2024
REM Old TITL exp_4465_auto in P2(1)/m
REM SHELXT solution in P2(1): R1 0.113, Rweak 0.026, Alpha 0.003
REM <I/s> 0.737 for 3 systematic absences, Orientation as input
REM Flack x = 0.032 ( 0.013 ) from 1571 Parsons' quotients
REM Formula found by SHELXT: C30 N O4 F2 Cl
CELL 1.54184 15.7945 5.0027 17.3264 90 113.066 90
ZERR 2 0.0006 0.0002 0.0006 0 0.004 0
LATT -1
SYMM -X,0.5+Y,-Z
SFAC C H Cl F N O
UNIT 60 52 2 4 2 8

L.S. 36
PLAN  5
TEMP -98
CONF
BOND
list 4
fmap 2 53
MORE -1
ACTA
BOND $H
SHEL 999 0.837
OMIT 2 0 3
REM <olex2.extras>
REM <HklSrc "%.\\exp_4465_auto.hkl">
REM </olex2.extras>

WGHT    0.052400
FVAR       0.91586
CL1   3    0.533935    1.050556    0.681464    11.00000    0.04064    0.06361 =
         0.03877   -0.00782    0.00610   -0.00936
F1    4    0.345504    0.469819   -0.013144    11.00000    0.04741    0.05019 =
         0.04864   -0.01252    0.02120   -0.00186
F2    4    0.344420    0.865255   -0.062142    11.00000    0.05641    0.07256 =
         0.03899    0.01310    0.02497    0.00204
O1    6    0.117667    0.774909    0.410660    11.00000    0.03496    0.07523 =
         0.03738   -0.00931    0.01684   -0.00848
O2    6   -0.057731    0.036002    0.076261    11.00000    0.04465    0.03838 =
         0.03440   -0.00620    0.01101   -0.00697
O3    6    0.310625    0.506916    0.130947    11.00000    0.04582    0.04351 =
         0.04562    0.01286    0.02308    0.01158
O4    6    0.283098    0.817168    0.028708    11.00000    0.03743    0.04317 =
         0.03373    0.00672    0.01746    0.00524
N008  5    0.178274    0.717302    0.312887    11.00000    0.03093    0.03583 =
         0.02737    0.00017    0.01021   -0.00142
C1    1    0.749347    1.102729    0.327942    11.00000    0.04605    0.04715 =
         0.04548   -0.00584    0.01993   -0.00127
AFIX  43
H1    2    0.701484    1.221269    0.325791    11.00000   -1.20000
AFIX   0
C2    1    0.836575    1.135073    0.389737    11.00000    0.05041    0.06030 =
         0.04568   -0.00594    0.01779   -0.00425
AFIX  43
H2    2    0.847731    1.273350    0.430118    11.00000   -1.20000
AFIX   0
C3    1    0.907016    0.969111    0.393133    11.00000    0.04172    0.06256 =
         0.05147    0.00542    0.01483   -0.00161
AFIX  43
H3    2    0.966933    0.992052    0.435438    11.00000   -1.20000
AFIX   0
C4    1    0.889995    0.770755    0.335038    11.00000    0.04455    0.05762 =
         0.07609    0.00007    0.02278    0.00246
AFIX  43
H4    2    0.938516    0.654854    0.337189    11.00000   -1.20000
AFIX   0
C5    1    0.803328    0.735834    0.273152    11.00000    0.04422    0.04183 =
         0.05979   -0.00758    0.02347    0.00042
AFIX  43
H5    2    0.793208    0.597879    0.232827    11.00000   -1.20000
AFIX   0
C6    1    0.730814    0.899403    0.269036    11.00000    0.04286    0.03640 =
         0.04196    0.00340    0.02192   -0.00230
C7    1    0.636050    0.842378    0.203393    11.00000    0.04516    0.04351 =
         0.04207   -0.00329    0.01807    0.00322
AFIX  23
H7A   2    0.615562    0.667549    0.216605    11.00000   -1.20000
H7B   2    0.641262    0.823861    0.148536    11.00000   -1.20000
AFIX   0
C8    1    0.561897    1.045333    0.193793    11.00000    0.04628    0.03630 =
         0.04597   -0.00513    0.01633    0.00143
AFIX  23
H8A   2    0.555966    1.064270    0.248333    11.00000   -1.20000
H8B   2    0.581578    1.220536    0.180006    11.00000   -1.20000
AFIX   0
C9    1    0.469794    0.978964    0.128321    11.00000    0.04388    0.04452 =
         0.04701    0.00035    0.02111    0.00468
AFIX  43
H9    2    0.420204    1.092251    0.124979    11.00000   -1.20000
AFIX   0
C10   1    0.450141    0.779166    0.074600    11.00000    0.03582    0.04444 =
         0.04229    0.00140    0.02083    0.00187
AFIX  43
H10   2    0.498127    0.659553    0.077819    11.00000   -1.20000
AFIX   0
C11   1    0.357065    0.731613    0.009471    11.00000    0.04469    0.04665 =
         0.03468   -0.00064    0.02139    0.00354
C12   1    0.268414    0.698049    0.093347    11.00000    0.03353    0.03735 =
         0.02671    0.00175    0.00825    0.00023
C13   1    0.192765    0.841103    0.107450    11.00000    0.03195    0.03557 =
         0.03095    0.00582    0.01007    0.00528
AFIX  23
H13A  2    0.135272    0.819857    0.056882    11.00000   -1.20000
H13B  2    0.207617    1.034173    0.114185    11.00000   -1.20000
AFIX   0
C14   1    0.175874    0.747143    0.182089    11.00000    0.02807    0.03386 =
         0.02971    0.00395    0.00919    0.00433
C15   1    0.110549    0.544814    0.181235    11.00000    0.03010    0.03272 =
         0.02633    0.00177    0.00888    0.00493
C16   1    0.052582    0.374856    0.119362    11.00000    0.03591    0.03605 =
         0.02720    0.00279    0.01044    0.00740
AFIX  43
H16   2    0.050771    0.380633    0.063931    11.00000   -1.20000
AFIX   0
C17   1   -0.002205    0.197785    0.140187    11.00000    0.03264    0.03259 =
         0.03043   -0.00067    0.00782    0.00393
C18   1    0.000482    0.185853    0.221626    11.00000    0.03269    0.03372 =
         0.03583    0.00357    0.01183    0.00041
AFIX  43
H18   2   -0.037017    0.059860    0.234573    11.00000   -1.20000
AFIX   0
C19   1    0.056772    0.354259    0.283635    11.00000    0.03761    0.03882 =
         0.02879    0.00215    0.01387    0.00140
AFIX  43
H19   2    0.058462    0.346446    0.339003    11.00000   -1.20000
AFIX   0
C20   1    0.110760    0.535146    0.262595    11.00000    0.03073    0.03174 =
         0.02775    0.00001    0.00856    0.00032
C21   1    0.216540    0.846998    0.261075    11.00000    0.02837    0.03214 =
         0.03340    0.00452    0.01183    0.00145
C22   1    0.284487    1.068246    0.291088    11.00000    0.03604    0.04015 =
         0.03166    0.00256    0.01114   -0.00324
AFIX 137
H22A  2    0.266384    1.189882    0.326278    11.00000   -1.50000
H22B  2    0.286339    1.166390    0.242824    11.00000   -1.50000
H22C  2    0.345531    0.994318    0.323948    11.00000   -1.50000
AFIX   0
C23   1    0.184117    0.796103    0.392419    11.00000    0.03525    0.04150 =
         0.02770   -0.00015    0.01107    0.00125
C24   1    0.274669    0.881766    0.456145    11.00000    0.03510    0.03746 =
         0.02888    0.00164    0.01263   -0.00219
C25   1    0.276106    1.081490    0.512720    11.00000    0.03384    0.04088 =
         0.03720   -0.00183    0.01578    0.00178
AFIX  43
H25   2    0.221515    1.178219    0.504623    11.00000   -1.20000
AFIX   0
C26   1    0.356303    1.139316    0.580325    11.00000    0.04117    0.04204 =
         0.03393   -0.00791    0.01626   -0.00496
AFIX  43
H26   2    0.357783    1.278527    0.618124    11.00000   -1.20000
AFIX   0
C27   1    0.434757    0.991964    0.592504    11.00000    0.03527    0.04548 =
         0.03082    0.00039    0.01197   -0.00610
C28   1    0.434846    0.794474    0.537015    11.00000    0.03440    0.04052 =
         0.03780   -0.00183    0.01142    0.00014
AFIX  43
H28   2    0.489241    0.695630    0.545932    11.00000   -1.20000
AFIX   0
C29   1    0.354387    0.742325    0.468033    11.00000    0.03933    0.03537 =
         0.03338   -0.00429    0.01293    0.00118
AFIX  43
H29   2    0.354022    0.609790    0.428636    11.00000   -1.20000
AFIX   0
C30   1   -0.118276   -0.141045    0.095266    11.00000    0.04204    0.03918 =
         0.04402   -0.00453    0.01107   -0.00591
AFIX 137
H30A  2   -0.155602   -0.241303    0.044772    11.00000   -1.50000
H30B  2   -0.158708   -0.036897    0.114663    11.00000   -1.50000
H30C  2   -0.081916   -0.265993    0.139360    11.00000   -1.50000
AFIX   0
HKLF 4


REM  exp_4465_auto_a.res in P2(1)
REM wR2 = 0.0984, GooF = S = 1.018, Restrained GooF = 1.018 for all data
REM R1 = 0.0390 for 3879 Fo > 4sig(Fo) and 0.0458 for all 4449 data
REM 345 parameters refined using 1 restraints

END

WGHT      0.0521      0.0000

REM Highest difference peak  0.234,  deepest hole -0.230,  1-sigma level  0.040
Q1    1   0.4185  0.9324 -0.0011  11.00000  0.05    0.23
Q2    1   0.5227  1.0762  0.6137  11.00000  0.05    0.22
Q3    1   0.5589  1.0226  0.7583  11.00000  0.05    0.20
Q4    1   0.1368  0.8222  0.4817  11.00000  0.05    0.20
Q5    1   0.2964  0.5751 -0.0617  11.00000  0.05    0.18
;
_shelx_res_checksum              48853
_olex2_submission_special_instructions 'No special instructions were received'
_oxdiff_exptl_absorpt_empirical_details 
;
Empirical correction (ABSPACK) includes:
- Absorption correction using spherical harmonics
- Frame scaling
;
_oxdiff_exptl_absorpt_empirical_full_max 10.046
_oxdiff_exptl_absorpt_empirical_full_min 0.478
####################################################################### 
# 
# This file contains crystal structure data downloaded from the 
# Cambridge Structural Database (CSD) hosted by the Cambridge 
# Crystallographic Data Centre (CCDC).
# 
# Full information about CCDC data access policies and citation 
# guidelines are available at http://www.ccdc.cam.ac.uk/access/V1 
# 
# Audit and citation data items may have been added by the CCDC. 
# Please retain this information to preserve the provenance of 
# this file and to allow appropriate attribution of the data. 
# 
#######################################################################

data_shelx_08
_database_code_depnum_ccdc_archive 'CCDC 2476165'
loop_
_audit_author_name
_audit_author_address
'ANAYELI CARRASCO-RUIZ'
;Universidad Autonoma de Tlaxcala
Mexico
;
_audit_update_record             
;
2025-07-26 deposited with the CCDC.	2025-10-16 downloaded from the CCDC.
;
_audit_creation_method           SHELXL-2018/3
_shelx_SHELXL_version_number     2018/3
_chemical_name_systematic        '[2-MeIm]2[Sr(TTA)4]'
_chemical_name_common            ?
_chemical_melting_point          ?
_chemical_formula_moiety         'C32 H16 F12 O8 S4 Sr, 2(C4 H7 N2)'
_chemical_formula_sum            'C40 H30 F12 N4 O8 S4 Sr'
_chemical_formula_weight         1138.54

loop_
_atom_type_symbol
_atom_type_description
_atom_type_scat_dispersion_real
_atom_type_scat_dispersion_imag
_atom_type_scat_source
C C 0.0033 0.0016 'International Tables Vol C Tables 4.2.6.8 and 6.1.1.4'
H H 0.0000 0.0000 'International Tables Vol C Tables 4.2.6.8 and 6.1.1.4'
N N 0.0061 0.0033 'International Tables Vol C Tables 4.2.6.8 and 6.1.1.4'
O O 0.0106 0.0060 'International Tables Vol C Tables 4.2.6.8 and 6.1.1.4'
F F 0.0171 0.0103 'International Tables Vol C Tables 4.2.6.8 and 6.1.1.4'
Sr Sr -1.5307 3.2498 'International Tables Vol C Tables 4.2.6.8 and 6.1.1.4'
S S 0.1246 0.1234 'International Tables Vol C Tables 4.2.6.8 and 6.1.1.4'

_space_group_crystal_system      monoclinic
_space_group_IT_number           14
_space_group_name_H-M_alt        'P 21/c'
_space_group_name_Hall           '-P 2ybc'

_shelx_space_group_comment       
;
The symmetry employed for this shelxl refinement is uniquely defined
by the following loop, which should always be used as a source of
symmetry information in preference to the above space-group names.
They are only intended as comments.
;

loop_
_space_group_symop_operation_xyz
'x, y, z'
'-x, y+1/2, -z+1/2'
'-x, -y, -z'
'x, -y-1/2, z-1/2'

_cell_length_a                   12.9496(9)
_cell_length_b                   14.9981(10)
_cell_length_c                   13.2216(9)
_cell_angle_alpha                90
_cell_angle_beta                 112.546(3)
_cell_angle_gamma                90
_cell_volume                     2371.6(3)
_cell_formula_units_Z            2
_cell_measurement_temperature    295(2)
_cell_measurement_reflns_used    1600
_cell_measurement_theta_min      1
_cell_measurement_theta_max      14

_exptl_crystal_description       plate
_exptl_crystal_colour            white
_exptl_crystal_density_meas      ?
_exptl_crystal_density_method    ?
_exptl_crystal_density_diffrn    1.594
_exptl_crystal_F_000             1144
_exptl_transmission_factor_min   ?
_exptl_transmission_factor_max   ?
_exptl_crystal_size_max          0.430
_exptl_crystal_size_mid          0.340
_exptl_crystal_size_min          0.080
_exptl_absorpt_coefficient_mu    1.414
_shelx_estimated_absorpt_T_min   0.582
_shelx_estimated_absorpt_T_max   0.895
_exptl_absorpt_correction_type   refdelf
_exptl_absorpt_correction_T_min  0.6981
_exptl_absorpt_correction_T_max  1.0000
_exptl_absorpt_process_details   
;
Parkin S,Moezzi B & Hope H, (1995) J. Appl. Cryst. 28, 53-56
Cubic fit to sin(theta)/lambda - 24 parameters
;
_exptl_absorpt_special_details   ?
_diffrn_ambient_temperature      295(2)
_diffrn_radiation_wavelength     0.71073
_diffrn_radiation_type           MoK\a
_diffrn_source                   ?
_diffrn_measurement_device_type  KappaCCD
_diffrn_measurement_method       CCD
_diffrn_detector_area_resol_mean ?
_diffrn_reflns_number            37764
_diffrn_reflns_av_unetI/netI     0.0341
_diffrn_reflns_av_R_equivalents  0.0809
_diffrn_reflns_limit_h_min       -15
_diffrn_reflns_limit_h_max       15
_diffrn_reflns_limit_k_min       -17
_diffrn_reflns_limit_k_max       17
_diffrn_reflns_limit_l_min       -15
_diffrn_reflns_limit_l_max       15
_diffrn_reflns_theta_min         1.703
_diffrn_reflns_theta_max         25.307
_diffrn_reflns_theta_full        25.242
_diffrn_measured_fraction_theta_max 0.995
_diffrn_measured_fraction_theta_full 0.998
_diffrn_reflns_Laue_measured_fraction_max 0.995
_diffrn_reflns_Laue_measured_fraction_full 0.998
_diffrn_reflns_point_group_measured_fraction_max 0.995
_diffrn_reflns_point_group_measured_fraction_full 0.998
_reflns_number_total             4294
_reflns_number_gt                3188
_reflns_threshold_expression     'I > 2\s(I)'
_reflns_Friedel_coverage         0.000
_reflns_Friedel_fraction_max     .
_reflns_Friedel_fraction_full    .

_reflns_special_details          
;
 Reflections were merged by SHELXL according to the crystal
 class for the calculation of statistics and refinement.
 
 _reflns_Friedel_fraction is defined as the number of unique
 Friedel pairs measured divided by the number that would be
 possible theoretically, ignoring centric projections and
 systematic absences.
;

_computing_data_collection       ?
_computing_cell_refinement       ?
_computing_data_reduction        ?
_computing_structure_solution    'SHELXT 2018/2 (Sheldrick, 2018)'
_computing_structure_refinement  'SHELXL-2018/3 (Sheldrick, 2018)'
_computing_molecular_graphics    ?
_computing_publication_material  ?
_refine_special_details          ?
_refine_ls_structure_factor_coef Fsqd
_refine_ls_matrix_type           full
_refine_ls_weighting_scheme      calc
_refine_ls_weighting_details     
'w=1/[\s^2^(Fo^2^)+(0.0800P)^2^+2.1707P] where P=(Fo^2^+2Fc^2^)/3'
_atom_sites_solution_primary     ?
_atom_sites_solution_secondary   ?
_atom_sites_solution_hydrogens   mixed
_refine_ls_hydrogen_treatment    mixed
_refine_ls_extinction_method     none
_refine_ls_extinction_coef       .
_refine_ls_number_reflns         4294
_refine_ls_number_parameters     320
_refine_ls_number_restraints     0
_refine_ls_R_factor_all          0.0760
_refine_ls_R_factor_gt           0.0496
_refine_ls_wR_factor_ref         0.1518
_refine_ls_wR_factor_gt          0.1297
_refine_ls_goodness_of_fit_ref   1.093
_refine_ls_restrained_S_all      1.093
_refine_ls_shift/su_max          0.001
_refine_ls_shift/su_mean         0.000

loop_
_atom_site_label
_atom_site_type_symbol
_atom_site_fract_x
_atom_site_fract_y
_atom_site_fract_z
_atom_site_U_iso_or_equiv
_atom_site_adp_type
_atom_site_occupancy
_atom_site_site_symmetry_order
_atom_site_calc_flag
_atom_site_refinement_flags_posn
_atom_site_refinement_flags_adp
_atom_site_refinement_flags_occupancy
_atom_site_disorder_assembly
_atom_site_disorder_group
Sr1 Sr 0.500000 0.500000 0.500000 0.03180(18) Uani 1 2 d S . P . .
S1 S 0.72095(15) 0.42820(13) 0.23665(16) 0.0936(6) Uani 1 1 d . . . . .
S2 S 0.23429(12) 0.73645(11) 0.53693(13) 0.0790(5) Uani 1 1 d . . . . .
F1 F 0.1046(3) 0.4815(3) 0.0979(4) 0.1255(18) Uani 1 1 d . . . . .
F2 F 0.2321(3) 0.3847(2) 0.1483(3) 0.0993(12) Uani 1 1 d . . . . .
F3 F 0.2498(5) 0.4980(3) 0.0643(3) 0.1281(19) Uani 1 1 d . . . . .
F4 F 0.7161(4) 0.8123(3) 0.5554(4) 0.1321(17) Uani 1 1 d . . . . .
F5 F 0.8722(3) 0.7575(3) 0.5879(4) 0.139(2) Uani 1 1 d . . . . .
F6 F 0.7865(4) 0.7403(3) 0.6949(3) 0.1291(18) Uani 1 1 d . . . . .
O1 O 0.3627(2) 0.63150(19) 0.4403(2) 0.0484(7) Uani 1 1 d . . . . .
O2 O 0.3798(2) 0.50590(17) 0.2871(2) 0.0426(7) Uani 1 1 d . . . . .
O3 O 0.6249(3) 0.5048(2) 0.3877(3) 0.0516(8) Uani 1 1 d . . . . .
O4 O 0.6242(2) 0.64143(18) 0.5418(2) 0.0435(7) Uani 1 1 d . . . . .
N1 N 0.5267(3) 0.1649(3) 0.2507(4) 0.0610(12) Uani 1 1 d . . . . .
N2 N 0.4658(3) 0.2611(3) 0.3331(4) 0.0585(11) Uani 1 1 d . . . . .
C1 C 0.2600(3) 0.6280(3) 0.3821(3) 0.0410(9) Uani 1 1 d . . . . .
C2 C 0.2138(3) 0.5742(3) 0.2858(4) 0.0500(11) Uani 1 1 d . . . . .
H1 H 0.136814 0.576097 0.247000 0.060 Uiso 1 1 calc R U . . .
C3 C 0.2748(4) 0.5205(3) 0.2474(3) 0.0429(10) Uani 1 1 d . . . . .
C4 C 0.2137(4) 0.4712(4) 0.1390(4) 0.0621(13) Uani 1 1 d . . . . .
C5 C 0.1835(3) 0.6820(3) 0.4153(3) 0.0456(10) Uani 1 1 d . . . . .
C6 C 0.1064(5) 0.7767(4) 0.5185(5) 0.0770(16) Uani 1 1 d . . . . .
H1B H 0.098473 0.806228 0.583317 0.116 Uiso 1 1 d R U . . .
C7 C 0.0274(4) 0.7513(4) 0.4249(5) 0.0740(16) Uani 1 1 d . . . . .
H4 H -0.047270 0.767481 0.404010 0.089 Uiso 1 1 calc R U . . .
C8 C 0.0670(4) 0.6974(3) 0.3597(4) 0.0553(12) Uani 1 1 d . . . . .
H5 H 0.023370 0.675408 0.290726 0.066 Uiso 1 1 calc R U . . .
C9 C 0.7174(4) 0.5376(3) 0.4018(3) 0.0456(10) Uani 1 1 d . . . . .
C10 C 0.7657(4) 0.6112(3) 0.4725(4) 0.0572(12) Uani 1 1 d . . . . .
H6 H 0.836125 0.630216 0.478363 0.069 Uiso 1 1 calc R U . . .
C11 C 0.7166(3) 0.6560(3) 0.5323(3) 0.0461(10) Uani 1 1 d . . . . .
C12 C 0.7784(5) 0.7377(4) 0.5946(5) 0.0695(15) Uani 1 1 d . . . . .
C16 C 0.7810(4) 0.5005(3) 0.3399(4) 0.0571(12) Uani 1 1 d . . . . .
C17 C 0.8934(6) 0.5134(5) 0.3535(7) 0.109(3) Uani 1 1 d . . . . .
H14 H 0.942199 0.552204 0.404494 0.131 Uiso 1 1 calc R U . . .
C18 C 0.9223(9) 0.4613(7) 0.2817(10) 0.149(4) Uani 1 1 d . . . . .
H15 H 0.994535 0.458387 0.282889 0.178 Uiso 1 1 calc R U . . .
C19 C 0.8361(7) 0.4154(5) 0.2103(6) 0.099(2) Uani 1 1 d . . . . .
H1C H 0.845697 0.387838 0.140105 0.149 Uiso 1 1 d R U . . .
C20 C 0.4981(6) 0.1081(4) 0.4148(6) 0.102(2) Uani 1 1 d . . . . .
H20 H 0.544456 0.059362 0.410677 0.153 Uiso 1 1 calc R U . . .
H17 H 0.423666 0.086839 0.399209 0.153 Uiso 1 1 calc R U . . .
H21 H 0.528072 0.133313 0.486998 0.153 Uiso 1 1 calc R U . . .
C21 C 0.4954(4) 0.1764(3) 0.3344(4) 0.0597(13) Uani 1 1 d . . . . .
C22 C 0.5167(5) 0.2425(4) 0.1966(4) 0.0679(14) Uani 1 1 d . . . . .
H18 H 0.533044 0.252108 0.134826 0.082 Uiso 1 1 calc R U . . .
C23 C 0.4789(4) 0.3034(4) 0.2482(5) 0.0658(14) Uani 1 1 d . . . . .
H19 H 0.464481 0.363194 0.229367 0.079 Uiso 1 1 calc R U . . .
H2 H 0.550(5) 0.110(4) 0.241(5) 0.099 Uiso 1 1 d . U . . .
H1A H 0.434(5) 0.284(4) 0.373(5) 0.099 Uiso 1 1 d . U . . .

loop_
_atom_site_aniso_label
_atom_site_aniso_U_11
_atom_site_aniso_U_22
_atom_site_aniso_U_33
_atom_site_aniso_U_23
_atom_site_aniso_U_13
_atom_site_aniso_U_12
Sr1 0.0321(3) 0.0303(3) 0.0325(3) -0.0003(2) 0.01171(19) -0.0002(2)
S1 0.0980(12) 0.1001(13) 0.0966(12) -0.0370(10) 0.0527(10) -0.0125(10)
S2 0.0629(8) 0.0925(11) 0.0712(9) -0.0239(8) 0.0145(7) 0.0087(7)
F1 0.065(2) 0.162(4) 0.103(3) -0.067(3) -0.020(2) 0.015(2)
F2 0.117(3) 0.062(2) 0.089(2) -0.0258(18) 0.006(2) -0.0094(19)
F3 0.184(5) 0.151(4) 0.050(2) -0.018(2) 0.046(3) -0.056(3)
F4 0.148(4) 0.069(3) 0.175(5) -0.032(3) 0.057(3) -0.033(3)
F5 0.107(3) 0.158(4) 0.189(5) -0.108(4) 0.099(3) -0.089(3)
F6 0.156(4) 0.168(4) 0.066(2) -0.049(2) 0.046(2) -0.093(3)
O1 0.0396(16) 0.0470(18) 0.0493(17) -0.0033(13) 0.0065(13) 0.0066(13)
O2 0.0453(16) 0.0391(16) 0.0416(15) 0.0012(12) 0.0148(13) -0.0006(12)
O3 0.0480(17) 0.058(2) 0.0570(18) -0.0110(15) 0.0297(15) -0.0106(14)
O4 0.0474(16) 0.0401(16) 0.0504(17) -0.0057(13) 0.0270(13) -0.0056(12)
N1 0.056(2) 0.055(3) 0.062(3) -0.026(2) 0.0113(19) 0.0097(19)
N2 0.056(2) 0.054(3) 0.067(3) -0.025(2) 0.026(2) -0.0013(19)
C1 0.041(2) 0.035(2) 0.043(2) 0.0074(17) 0.0120(18) 0.0040(17)
C2 0.039(2) 0.053(3) 0.049(3) -0.001(2) 0.0071(19) 0.0018(19)
C3 0.045(2) 0.040(2) 0.039(2) 0.0059(17) 0.0107(18) -0.0047(17)
C4 0.060(3) 0.062(3) 0.051(3) -0.005(2) 0.007(2) -0.002(2)
C5 0.044(2) 0.044(2) 0.046(2) 0.0071(19) 0.0142(19) 0.0034(19)
C6 0.082(4) 0.081(4) 0.081(4) -0.013(3) 0.044(3) 0.012(3)
C7 0.047(3) 0.086(4) 0.090(4) -0.001(3) 0.027(3) 0.015(3)
C8 0.038(2) 0.061(3) 0.065(3) -0.007(2) 0.018(2) 0.009(2)
C9 0.047(2) 0.050(2) 0.046(2) 0.002(2) 0.0250(19) 0.000(2)
C10 0.045(2) 0.067(3) 0.064(3) -0.012(2) 0.027(2) -0.014(2)
C11 0.045(2) 0.051(3) 0.043(2) -0.0050(19) 0.0174(19) -0.0087(19)
C12 0.065(3) 0.075(4) 0.076(4) -0.024(3) 0.035(3) -0.027(3)
C16 0.061(3) 0.058(3) 0.067(3) -0.009(2) 0.040(2) -0.004(2)
C17 0.076(4) 0.123(6) 0.166(7) -0.081(5) 0.088(5) -0.043(4)
C18 0.143(8) 0.140(7) 0.232(12) -0.064(8) 0.148(9) -0.025(7)
C19 0.144(6) 0.078(5) 0.116(6) -0.023(4) 0.095(5) 0.001(4)
C20 0.131(6) 0.068(4) 0.114(6) -0.007(4) 0.055(5) 0.004(4)
C21 0.059(3) 0.051(3) 0.064(3) -0.015(2) 0.017(2) -0.002(2)
C22 0.073(3) 0.072(4) 0.057(3) -0.012(3) 0.022(3) 0.012(3)
C23 0.069(3) 0.057(3) 0.069(3) -0.012(3) 0.023(3) 0.008(3)

_geom_special_details            
;
 All esds (except the esd in the dihedral angle between two l.s. planes)
 are estimated using the full covariance matrix.  The cell esds are taken
 into account individually in the estimation of esds in distances, angles
 and torsion angles; correlations between esds in cell parameters are only
 used when they are defined by crystal symmetry.  An approximate (isotropic)
 treatment of cell esds is used for estimating esds involving l.s. planes.
;

loop_
_geom_bond_atom_site_label_1
_geom_bond_atom_site_label_2
_geom_bond_distance
_geom_bond_site_symmetry_2
_geom_bond_publ_flag
Sr1 O1 2.569(3) . ?
Sr1 O1 2.569(3) 3_666 ?
Sr1 O3 2.583(3) 3_666 ?
Sr1 O3 2.583(3) . ?
Sr1 O4 2.590(3) . ?
Sr1 O4 2.590(3) 3_666 ?
Sr1 O2 2.645(3) . ?
Sr1 O2 2.645(3) 3_666 ?
S1 C19 1.667(7) . ?
S1 C16 1.682(5) . ?
S2 C6 1.690(6) . ?
S2 C5 1.696(5) . ?
F1 C4 1.314(6) . ?
F2 C4 1.316(6) . ?
F3 C4 1.307(7) . ?
F4 C12 1.362(7) . ?
F5 C12 1.286(6) . ?
F6 C12 1.290(6) . ?
O1 C1 1.256(5) . ?
O2 C3 1.274(5) . ?
O3 C9 1.241(5) . ?
O4 C11 1.269(5) . ?
N1 C21 1.328(7) . ?
N1 C22 1.346(7) . ?
N1 H2 0.89(6) . ?
N2 C21 1.324(7) . ?
N2 C23 1.356(7) . ?
N2 H1A 0.86(7) . ?
C1 C2 1.431(6) . ?
C1 C5 1.471(6) . ?
C2 C3 1.356(6) . ?
C2 H1 0.9300 . ?
C3 C4 1.535(7) . ?
C5 C8 1.421(6) . ?
C6 C7 1.323(8) . ?
C6 H1B 1.0048 . ?
C7 C8 1.414(7) . ?
C7 H4 0.9300 . ?
C8 H5 0.9300 . ?
C9 C10 1.427(6) . ?
C9 C16 1.474(6) . ?
C10 C11 1.366(6) . ?
C10 H6 0.9300 . ?
C11 C12 1.521(7) . ?
C16 C17 1.409(8) . ?
C17 C18 1.389(10) . ?
C17 H14 0.9300 . ?
C18 C19 1.342(12) . ?
C18 H15 0.9300 . ?
C19 H1C 1.0666 . ?
C20 C21 1.467(8) . ?
C20 H20 0.9600 . ?
C20 H17 0.9600 . ?
C20 H21 0.9600 . ?
C22 C23 1.339(7) . ?
C22 H18 0.9300 . ?
C23 H19 0.9300 . ?

loop_
_geom_angle_atom_site_label_1
_geom_angle_atom_site_label_2
_geom_angle_atom_site_label_3
_geom_angle
_geom_angle_site_symmetry_1
_geom_angle_site_symmetry_3
_geom_angle_publ_flag
O1 Sr1 O1 180.0 . 3_666 ?
O1 Sr1 O3 71.69(10) . 3_666 ?
O1 Sr1 O3 108.31(10) 3_666 3_666 ?
O1 Sr1 O3 108.31(10) . . ?
O1 Sr1 O3 71.69(10) 3_666 . ?
O3 Sr1 O3 180.0 3_666 . ?
O1 Sr1 O4 74.74(9) . . ?
O1 Sr1 O4 105.26(9) 3_666 . ?
O3 Sr1 O4 112.02(9) 3_666 . ?
O3 Sr1 O4 67.99(9) . . ?
O1 Sr1 O4 105.26(9) . 3_666 ?
O1 Sr1 O4 74.74(9) 3_666 3_666 ?
O3 Sr1 O4 67.98(9) 3_666 3_666 ?
O3 Sr1 O4 112.01(9) . 3_666 ?
O4 Sr1 O4 180.0 . 3_666 ?
O1 Sr1 O2 65.90(9) . . ?
O1 Sr1 O2 114.10(9) 3_666 . ?
O3 Sr1 O2 111.74(10) 3_666 . ?
O3 Sr1 O2 68.26(10) . . ?
O4 Sr1 O2 105.28(8) . . ?
O4 Sr1 O2 74.72(8) 3_666 . ?
O1 Sr1 O2 114.10(9) . 3_666 ?
O1 Sr1 O2 65.90(9) 3_666 3_666 ?
O3 Sr1 O2 68.26(10) 3_666 3_666 ?
O3 Sr1 O2 111.74(10) . 3_666 ?
O4 Sr1 O2 74.72(8) . 3_666 ?
O4 Sr1 O2 105.28(8) 3_666 3_666 ?
O2 Sr1 O2 180.00(11) . 3_666 ?
C19 S1 C16 94.1(3) . . ?
C6 S2 C5 91.9(3) . . ?
C1 O1 Sr1 127.0(3) . . ?
C3 O2 Sr1 122.9(3) . . ?
C9 O3 Sr1 134.9(3) . . ?
C11 O4 Sr1 130.7(3) . . ?
C21 N1 C22 109.4(4) . . ?
C21 N1 H2 117(4) . . ?
C22 N1 H2 133(4) . . ?
C21 N2 C23 109.4(4) . . ?
C21 N2 H1A 125(4) . . ?
C23 N2 H1A 125(4) . . ?
O1 C1 C2 123.5(4) . . ?
O1 C1 C5 118.0(4) . . ?
C2 C1 C5 118.4(4) . . ?
C3 C2 C1 124.3(4) . . ?
C3 C2 H1 117.9 . . ?
C1 C2 H1 117.9 . . ?
O2 C3 C2 129.1(4) . . ?
O2 C3 C4 112.9(4) . . ?
C2 C3 C4 118.0(4) . . ?
F3 C4 F1 106.9(5) . . ?
F3 C4 F2 105.6(5) . . ?
F1 C4 F2 106.4(5) . . ?
F3 C4 C3 110.6(4) . . ?
F1 C4 C3 114.7(5) . . ?
F2 C4 C3 112.1(4) . . ?
C8 C5 C1 129.7(4) . . ?
C8 C5 S2 111.2(3) . . ?
C1 C5 S2 119.2(3) . . ?
C7 C6 S2 113.3(4) . . ?
C7 C6 H1B 128.9 . . ?
S2 C6 H1B 116.7 . . ?
C6 C7 C8 113.7(5) . . ?
C6 C7 H4 123.1 . . ?
C8 C7 H4 123.1 . . ?
C7 C8 C5 109.8(4) . . ?
C7 C8 H5 125.1 . . ?
C5 C8 H5 125.1 . . ?
O3 C9 C10 124.0(4) . . ?
O3 C9 C16 118.7(4) . . ?
C10 C9 C16 117.3(4) . . ?
C11 C10 C9 125.2(4) . . ?
C11 C10 H6 117.4 . . ?
C9 C10 H6 117.4 . . ?
O4 C11 C10 129.7(4) . . ?
O4 C11 C12 113.9(4) . . ?
C10 C11 C12 116.4(4) . . ?
F5 C12 F6 110.9(5) . . ?
F5 C12 F4 102.8(5) . . ?
F6 C12 F4 99.7(5) . . ?
F5 C12 C11 117.6(5) . . ?
F6 C12 C11 113.6(5) . . ?
F4 C12 C11 110.1(5) . . ?
C17 C16 C9 130.2(5) . . ?
C17 C16 S1 109.0(4) . . ?
C9 C16 S1 120.7(4) . . ?
C18 C17 C16 111.8(6) . . ?
C18 C17 H14 124.1 . . ?
C16 C17 H14 124.1 . . ?
C19 C18 C17 113.5(7) . . ?
C19 C18 H15 123.2 . . ?
C17 C18 H15 123.2 . . ?
C18 C19 S1 111.4(5) . . ?
C18 C19 H1C 117.9 . . ?
S1 C19 H1C 129.7 . . ?
C21 C20 H20 109.5 . . ?
C21 C20 H17 109.5 . . ?
H20 C20 H17 109.5 . . ?
C21 C20 H21 109.5 . . ?
H20 C20 H21 109.5 . . ?
H17 C20 H21 109.5 . . ?
N2 C21 N1 107.0(5) . . ?
N2 C21 C20 127.3(5) . . ?
N1 C21 C20 125.6(5) . . ?
C23 C22 N1 107.4(5) . . ?
C23 C22 H18 126.3 . . ?
N1 C22 H18 126.3 . . ?
C22 C23 N2 106.7(5) . . ?
C22 C23 H19 126.6 . . ?
N2 C23 H19 126.6 . . ?

loop_
_geom_torsion_atom_site_label_1
_geom_torsion_atom_site_label_2
_geom_torsion_atom_site_label_3
_geom_torsion_atom_site_label_4
_geom_torsion
_geom_torsion_site_symmetry_1
_geom_torsion_site_symmetry_2
_geom_torsion_site_symmetry_3
_geom_torsion_site_symmetry_4
_geom_torsion_publ_flag
Sr1 O1 C1 C2 -42.9(6) . . . . ?
Sr1 O1 C1 C5 136.8(3) . . . . ?
O1 C1 C2 C3 0.7(7) . . . . ?
C5 C1 C2 C3 -179.0(4) . . . . ?
Sr1 O2 C3 C2 35.3(6) . . . . ?
Sr1 O2 C3 C4 -147.0(3) . . . . ?
C1 C2 C3 O2 1.3(8) . . . . ?
C1 C2 C3 C4 -176.3(4) . . . . ?
O2 C3 C4 F3 -61.8(6) . . . . ?
C2 C3 C4 F3 116.2(5) . . . . ?
O2 C3 C4 F1 177.2(5) . . . . ?
C2 C3 C4 F1 -4.8(7) . . . . ?
O2 C3 C4 F2 55.7(6) . . . . ?
C2 C3 C4 F2 -126.3(5) . . . . ?
O1 C1 C5 C8 173.0(4) . . . . ?
C2 C1 C5 C8 -7.3(7) . . . . ?
O1 C1 C5 S2 -7.0(5) . . . . ?
C2 C1 C5 S2 172.7(3) . . . . ?
C6 S2 C5 C8 1.4(4) . . . . ?
C6 S2 C5 C1 -178.6(4) . . . . ?
C5 S2 C6 C7 -0.3(5) . . . . ?
S2 C6 C7 C8 -1.0(7) . . . . ?
C6 C7 C8 C5 2.1(7) . . . . ?
C1 C5 C8 C7 177.8(5) . . . . ?
S2 C5 C8 C7 -2.2(5) . . . . ?
Sr1 O3 C9 C10 -23.8(7) . . . . ?
Sr1 O3 C9 C16 158.0(3) . . . . ?
O3 C9 C10 C11 -1.0(8) . . . . ?
C16 C9 C10 C11 177.2(5) . . . . ?
Sr1 O4 C11 C10 18.6(7) . . . . ?
Sr1 O4 C11 C12 -163.7(3) . . . . ?
C9 C10 C11 O4 2.9(9) . . . . ?
C9 C10 C11 C12 -174.8(5) . . . . ?
O4 C11 C12 F5 -179.1(5) . . . . ?
C10 C11 C12 F5 -1.1(8) . . . . ?
O4 C11 C12 F6 49.0(7) . . . . ?
C10 C11 C12 F6 -133.0(6) . . . . ?
O4 C11 C12 F4 -61.9(6) . . . . ?
C10 C11 C12 F4 116.1(5) . . . . ?
O3 C9 C16 C17 -167.4(7) . . . . ?
C10 C9 C16 C17 14.2(9) . . . . ?
O3 C9 C16 S1 10.6(7) . . . . ?
C10 C9 C16 S1 -167.7(4) . . . . ?
C19 S1 C16 C17 -0.6(6) . . . . ?
C19 S1 C16 C9 -179.0(5) . . . . ?
C9 C16 C17 C18 176.1(8) . . . . ?
S1 C16 C17 C18 -2.1(10) . . . . ?
C16 C17 C18 C19 4.6(14) . . . . ?
C17 C18 C19 S1 -5.0(13) . . . . ?
C16 S1 C19 C18 3.2(8) . . . . ?
C23 N2 C21 N1 -0.2(6) . . . . ?
C23 N2 C21 C20 177.5(6) . . . . ?
C22 N1 C21 N2 0.0(6) . . . . ?
C22 N1 C21 C20 -177.8(6) . . . . ?
C21 N1 C22 C23 0.2(6) . . . . ?
N1 C22 C23 N2 -0.4(6) . . . . ?
C21 N2 C23 C22 0.4(6) . . . . ?

loop_
_geom_hbond_atom_site_label_D
_geom_hbond_atom_site_label_H
_geom_hbond_atom_site_label_A
_geom_hbond_distance_DH
_geom_hbond_distance_HA
_geom_hbond_distance_DA
_geom_hbond_angle_DHA
_geom_hbond_site_symmetry_A
_geom_hbond_publ_flag
N1 H2 O2 0.89(6) 1.92(7) 2.805(5) 169(6) 2_645 yes
N2 H1A O4 0.86(7) 1.93(7) 2.777(5) 168(6) 3_666 yes
C20 H17 F4 0.96 2.60 3.180(9) 119.2 3_666 yes
C23 H19 O2 0.93 2.65 3.412(6) 140.0 . yes
C20 H17 F4 0.96 2.60 3.180(9) 119.2 3_666 yes
C23 H19 O2 0.93 2.65 3.412(6) 140.0 . yes
N1 H2 O2 0.89(6) 1.92(7) 2.805(5) 169(6) 2_645 yes
N2 H1A O4 0.86(7) 1.93(7) 2.777(5) 168(6) 3_666 yes

_refine_diff_density_max         0.806
_refine_diff_density_min         -0.654
_refine_diff_density_rms         0.102

_shelx_res_file                  
;
TITL mo_JTANAYELI_TLAX08_0m_a.res in P2(1)/c
    shelx.res
    created by SHELXL-2018/3 at 00:09:05 on 26-Jul-2025
CELL  0.71073  12.9496  14.9981  13.2216   90.000  112.546   90.000
ZERR     2.00   0.0009   0.0010   0.0009    0.000    0.003    0.000
LATT   1
SYMM  - X, 1/2 + Y, 1/2 - Z
SFAC  C    H    N    O    F    SR   S
UNIT  80 60 8 16 24 2 8
MERG   2
EQIV $2 -x+1, y-1/2, -z+1/2
HTAB N1 O2_$2
EQIV $1 -x+1, -y+1, -z+1
HTAB N2 O4_$1
HTAB C20 F4_$1
HTAB C23 O2
HTAB C20 F4_$1
HTAB C23 O2
HTAB N1 O2_$2
HTAB N2 O4_$1
FMAP   2
PLAN   20
SIZE     0.080   0.340   0.430
ACTA
BOND   $H
CONF
LIST   4
L.S.  12
TEMP    22.28
WGHT    0.080000    2.170700
FVAR       0.35012
SR1   6    0.500000    0.500000    0.500000    10.50000    0.03206    0.03026 =
         0.03249   -0.00031    0.01171   -0.00020
S1    7    0.720953    0.428202    0.236651    11.00000    0.09801    0.10012 =
         0.09663   -0.03696    0.05274   -0.01252
S2    7    0.234289    0.736449    0.536926    11.00000    0.06295    0.09254 =
         0.07124   -0.02395    0.01446    0.00866
F1    5    0.104602    0.481496    0.097871    11.00000    0.06484    0.16177 =
         0.10308   -0.06664   -0.02002    0.01505
F2    5    0.232114    0.384730    0.148274    11.00000    0.11727    0.06204 =
         0.08887   -0.02582    0.00648   -0.00935
F3    5    0.249776    0.497971    0.064273    11.00000    0.18438    0.15120 =
         0.04975   -0.01795    0.04598   -0.05642
F4    5    0.716078    0.812348    0.555372    11.00000    0.14816    0.06862 =
         0.17510   -0.03200    0.05716   -0.03259
F5    5    0.872155    0.757490    0.587939    11.00000    0.10703    0.15831 =
         0.18910   -0.10809    0.09896   -0.08890
F6    5    0.786467    0.740341    0.694881    11.00000    0.15623    0.16784 =
         0.06650   -0.04920    0.04626   -0.09333
O1    4    0.362672    0.631499    0.440298    11.00000    0.03963    0.04695 =
         0.04926   -0.00329    0.00649    0.00663
O2    4    0.379825    0.505903    0.287086    11.00000    0.04528    0.03910 =
         0.04161    0.00118    0.01479   -0.00063
O3    4    0.624917    0.504850    0.387650    11.00000    0.04803    0.05826 =
         0.05699   -0.01097    0.02972   -0.01062
O4    4    0.624177    0.641432    0.541794    11.00000    0.04741    0.04009 =
         0.05041   -0.00569    0.02704   -0.00564
N1    3    0.526655    0.164909    0.250667    11.00000    0.05581    0.05542 =
         0.06158   -0.02590    0.01131    0.00968
N2    3    0.465834    0.261053    0.333114    11.00000    0.05620    0.05384 =
         0.06742   -0.02519    0.02589   -0.00127
C1    1    0.260047    0.628000    0.382107    11.00000    0.04104    0.03529 =
         0.04291    0.00739    0.01201    0.00400
C2    1    0.213765    0.574156    0.285777    11.00000    0.03881    0.05340 =
         0.04891   -0.00132    0.00708    0.00176
AFIX  43
H1    2    0.136814    0.576097    0.247000    11.00000   -1.20000
AFIX   0
C3    1    0.274843    0.520476    0.247360    11.00000    0.04453    0.04008 =
         0.03922    0.00589    0.01068   -0.00468
C4    1    0.213695    0.471229    0.138955    11.00000    0.05968    0.06199 =
         0.05136   -0.00510    0.00661   -0.00173
C5    1    0.183502    0.681966    0.415307    11.00000    0.04392    0.04378 =
         0.04630    0.00713    0.01417    0.00345
C6    1    0.106437    0.776662    0.518493    11.00000    0.08168    0.08088 =
         0.08055   -0.01313    0.04448    0.01178
AFIX   3
H1B   2    0.098473    0.806228    0.583317    11.00000   -1.50000
AFIX   0
C7    1    0.027393    0.751334    0.424923    11.00000    0.04678    0.08570 =
         0.09028   -0.00087    0.02703    0.01522
AFIX  43
H4    2   -0.047270    0.767481    0.404010    11.00000   -1.20000
AFIX   0
C8    1    0.067016    0.697434    0.359696    11.00000    0.03766    0.06138 =
         0.06530   -0.00696    0.01805    0.00889
AFIX  43
H5    2    0.023370    0.675408    0.290726    11.00000   -1.20000
AFIX   0
C9    1    0.717438    0.537566    0.401766    11.00000    0.04679    0.05039 =
         0.04618    0.00238    0.02504   -0.00001
C10   1    0.765700    0.611213    0.472525    11.00000    0.04506    0.06749 =
         0.06431   -0.01243    0.02698   -0.01450
AFIX  43
H6    2    0.836125    0.630216    0.478363    11.00000   -1.20000
AFIX   0
C11   1    0.716610    0.655984    0.532340    11.00000    0.04485    0.05068 =
         0.04319   -0.00503    0.01737   -0.00869
C12   1    0.778396    0.737671    0.594629    11.00000    0.06498    0.07523 =
         0.07563   -0.02448    0.03511   -0.02658
C16   1    0.781002    0.500498    0.339896    11.00000    0.06052    0.05765 =
         0.06680   -0.00917    0.03959   -0.00438
C17   1    0.893373    0.513440    0.353549    11.00000    0.07625    0.12261 =
         0.16615   -0.08136    0.08819   -0.04320
AFIX  43
H14   2    0.942199    0.552204    0.404494    11.00000   -1.20000
AFIX   0
C18   1    0.922336    0.461277    0.281691    11.00000    0.14291    0.13993 =
         0.23182   -0.06371    0.14846   -0.02492
AFIX  43
H15   2    0.994535    0.458387    0.282889    11.00000   -1.20000
AFIX   0
C19   1    0.836110    0.415434    0.210345    11.00000    0.14416    0.07846 =
         0.11552   -0.02260    0.09472    0.00094
AFIX   3
H1C   2    0.845697    0.387838    0.140105    11.00000   -1.50000
AFIX   0
C20   1    0.498132    0.108083    0.414767    11.00000    0.13117    0.06841 =
         0.11423   -0.00712    0.05470    0.00433
AFIX 137
H20   2    0.544456    0.059362    0.410677    11.00000   -1.50000
H17   2    0.423666    0.086839    0.399209    11.00000   -1.50000
H21   2    0.528072    0.133313    0.486998    11.00000   -1.50000
AFIX   0
C21   1    0.495386    0.176440    0.334417    11.00000    0.05923    0.05066 =
         0.06359   -0.01546    0.01730   -0.00224
C22   1    0.516705    0.242531    0.196595    11.00000    0.07282    0.07166 =
         0.05691   -0.01158    0.02224    0.01232
AFIX  43
H18   2    0.533044    0.252108    0.134826    11.00000   -1.20000
AFIX   0
C23   1    0.478934    0.303418    0.248166    11.00000    0.06851    0.05682 =
         0.06877   -0.01212    0.02253    0.00769
AFIX  43
H19   2    0.464481    0.363194    0.229367    11.00000   -1.20000
AFIX   0
H2    2    0.549531    0.110417    0.241243    11.00000   -1.50000
H1A   2    0.434266    0.283965    0.373316    11.00000   -1.50000
HKLF    4  1.0  1.00  0.00  0.00  0.00  1.00  0.00  0.00  0.00  1.00


REM  mo_JTANAYELI_TLAX08_0m_a.res in P2(1)/c
REM wR2 = 0.1518, GooF = S = 1.093, Restrained GooF = 1.093 for all data
REM R1 = 0.0496 for 3188 Fo > 4sig(Fo) and 0.0760 for all 4294 data
REM 320 parameters refined using 0 restraints

END

WGHT      0.0800      2.1708

REM Highest difference peak  0.806,  deepest hole -0.654,  1-sigma level  0.102
Q1    1   0.8837  0.6942  0.6822  11.00000  0.05    0.81
Q2    1   0.7854  0.7952  0.5323  11.00000  0.05    0.45
Q3    1   0.8814  0.4889  0.3778  11.00000  0.05    0.44
Q4    1   0.8450  0.5567  0.2962  11.00000  0.05    0.42
Q5    1   0.7323  0.7769  0.6291  11.00000  0.05    0.42
Q6    1   0.8683  0.5050  0.2181  11.00000  0.05    0.38
Q7    1   0.1339  0.4258  0.1638  11.00000  0.05    0.37
Q8    1   0.7794  0.4035  0.3133  11.00000  0.05    0.36
Q9    1   0.1563  0.5176  0.0586  11.00000  0.05    0.35
Q10   1   0.9344  0.5152  0.4390  11.00000  0.05    0.30
Q11   1   0.2747  0.4249  0.1183  11.00000  0.05    0.26
Q12   1  -0.0262  0.8324  0.3608  11.00000  0.05    0.26
Q13   1   0.0983  0.5327  0.2616  11.00000  0.05    0.25
Q14   1   0.0674  0.8533  0.5375  11.00000  0.05    0.25
Q15   1  -0.0997  0.7389  0.3563  11.00000  0.05    0.25
Q16   1   0.9357  0.3274  0.2842  11.00000  0.05    0.24
Q17   1   1.1429  0.4995  0.4154  11.00000  0.05    0.23
Q18   1   0.9978  0.5088  0.2604  11.00000  0.05    0.23
Q19   1   1.0085  0.5276  0.4815  11.00000  0.05    0.23
Q20   1   0.8841  0.5326  0.1654  11.00000  0.05    0.23
;
_shelx_res_checksum              14022

_exptl_crystal_preparation       Luminescent
####################################################################### 
# 
# This file contains crystal structure data downloaded from the 
# Cambridge Structural Database (CSD) hosted by the Cambridge 
# Crystallographic Data Centre (CCDC).
# 
# Full information about CCDC data access policies and citation 
# guidelines are available at http://www.ccdc.cam.ac.uk/access/V1 
# 
# Audit and citation data items may have been added by the CCDC. 
# Please retain this information to preserve the provenance of 
# this file and to allow appropriate attribution of the data. 
# 
#######################################################################

data_4e
_database_code_depnum_ccdc_archive 'CCDC 2473164'
loop_
_audit_author_name
_audit_author_address
'Ying-Chun Chen'
;Sichuan University
China
;
_audit_update_record             
;
2025-07-16 deposited with the CCDC.	2025-10-16 downloaded from the CCDC.
;
_audit_creation_date             2025-04-09
_audit_creation_method           
;
Olex2 1.3
(compiled 2020.11.12 svn.r5f609507 for OlexSys, GUI svn.r6408)
;
_shelx_SHELXL_version_number     2014/7
_chemical_name_common            ?
_chemical_name_systematic        ?
_chemical_formula_moiety         'C30 H25 N O6 S'
_chemical_formula_sum            'C30 H25 N O6 S'
_chemical_formula_weight         527.57
_chemical_absolute_configuration ad
_chemical_melting_point          ?
loop_
_atom_type_symbol
_atom_type_description
_atom_type_scat_dispersion_real
_atom_type_scat_dispersion_imag
_atom_type_scat_source
C C 0.0033 0.0016 'International Tables Vol C Tables 4.2.6.8 and 6.1.1.4'
H H 0.0000 0.0000 'International Tables Vol C Tables 4.2.6.8 and 6.1.1.4'
N N 0.0061 0.0033 'International Tables Vol C Tables 4.2.6.8 and 6.1.1.4'
O O 0.0106 0.0060 'International Tables Vol C Tables 4.2.6.8 and 6.1.1.4'
S S 0.1246 0.1234 'International Tables Vol C Tables 4.2.6.8 and 6.1.1.4'

_shelx_space_group_comment       
;
The symmetry employed for this shelxl refinement is uniquely defined
by the following loop, which should always be used as a source of
symmetry information in preference to the above space-group names.
They are only intended as comments.
;
_space_group_crystal_system      trigonal
_space_group_IT_number           145
_space_group_name_H-M_alt        'P 32'
_space_group_name_Hall           'P 32'
loop_
_space_group_symop_operation_xyz
'x, y, z'
'-y, x-y, z+2/3'
'-x+y, -x, z+1/3'

_cell_length_a                   16.834(5)
_cell_length_b                   16.834(5)
_cell_length_c                   8.235(3)
_cell_angle_alpha                90
_cell_angle_beta                 90
_cell_angle_gamma                120
_cell_volume                     2021.1(14)
_cell_formula_units_Z            3
_cell_measurement_reflns_used    5170
_cell_measurement_temperature    302(2)
_cell_measurement_theta_max      27.238
_cell_measurement_theta_min      2.420
_shelx_estimated_absorpt_T_max   0.992
_shelx_estimated_absorpt_T_min   0.945
_exptl_absorpt_coefficient_mu    0.164
_exptl_absorpt_correction_T_max  0.7456
_exptl_absorpt_correction_T_min  0.4717
_exptl_absorpt_correction_type   multi-scan
_exptl_absorpt_process_details   
;
SADABS-2016/2 (Bruker,2016/2) was used for absorption correction.
wR2(int) was 0.1516 before and 0.0928 after correction.
The Ratio of minimum to maximum transmission is 0.6326.
The \l/2 correction factor is Not present.
;
_exptl_absorpt_special_details   ?
_exptl_crystal_colour            'clear light colourless'
_exptl_crystal_colour_lustre     clear
_exptl_crystal_colour_modifier   light
_exptl_crystal_colour_primary    colourless
_exptl_crystal_density_diffrn    1.300
_exptl_crystal_density_meas      ?
_exptl_crystal_density_method    ?
_exptl_crystal_description       needle
_exptl_crystal_F_000             828
_exptl_crystal_size_max          0.35
_exptl_crystal_size_mid          0.06
_exptl_crystal_size_min          0.05
_exptl_transmission_factor_max   ?
_exptl_transmission_factor_min   ?
_diffrn_reflns_av_R_equivalents  0.0842
_diffrn_reflns_av_unetI/netI     0.0990
_diffrn_reflns_Laue_measured_fraction_full 1.000
_diffrn_reflns_Laue_measured_fraction_max 0.994
_diffrn_reflns_limit_h_max       21
_diffrn_reflns_limit_h_min       -21
_diffrn_reflns_limit_k_max       21
_diffrn_reflns_limit_k_min       -21
_diffrn_reflns_limit_l_max       9
_diffrn_reflns_limit_l_min       -10
_diffrn_reflns_number            16041
_diffrn_reflns_point_group_measured_fraction_full 0.966
_diffrn_reflns_point_group_measured_fraction_max 0.950
_diffrn_reflns_theta_full        25.242
_diffrn_reflns_theta_max         27.647
_diffrn_reflns_theta_min         2.420
_diffrn_ambient_temperature      302.0
_diffrn_detector_area_resol_mean ?
_diffrn_measured_fraction_theta_full 1.000
_diffrn_measured_fraction_theta_max 0.994
_diffrn_measurement_device_type  'Bruker APEX-II CCD'
_diffrn_measurement_method       '\f and \w scans'
_diffrn_radiation_type           MoK\a
_diffrn_radiation_wavelength     0.71073
_diffrn_source                   ?
_diffrn_source_current           1.4
_diffrn_source_power             0.07
_diffrn_source_voltage           50.0
_diffrn_standards_number         0
_reflns_Friedel_coverage         0.913
_reflns_Friedel_fraction_full    0.932
_reflns_Friedel_fraction_max     0.907
_reflns_number_gt                4448
_reflns_number_total             5967
_reflns_special_details          
;
 Reflections were merged by SHELXL according to the crystal
 class for the calculation of statistics and refinement.
 
 _reflns_Friedel_fraction is defined as the number of unique
 Friedel pairs measured divided by the number that would be
 possible theoretically, ignoring centric projections and
 systematic absences.
;
_reflns_threshold_expression     'I > 2\s(I)'
_computing_cell_refinement       'SAINT V8.40B (?, 2016)'
_computing_data_collection       ?
_computing_data_reduction        'SAINT V8.40B (?, 2016)'
_computing_molecular_graphics    'Olex2 1.3 (Dolomanov et al., 2009)'
_computing_publication_material  'Olex2 1.3 (Dolomanov et al., 2009)'
_computing_structure_refinement  'SHELXL 2014/7 (Sheldrick, 2015)'
_computing_structure_solution    'SHELXT 2018/2 (Sheldrick, 2018)'
_refine_diff_density_max         0.350
_refine_diff_density_min         -0.265
_refine_diff_density_rms         0.051
_refine_ls_abs_structure_details 
;
 Flack x determined using 1471 quotients [(I+)-(I-)]/[(I+)+(I-)]
 (Parsons, Flack and Wagner, Acta Cryst. B69 (2013) 249-259).
;
_refine_ls_abs_structure_Flack   0.02(8)
_refine_ls_extinction_coef       .
_refine_ls_extinction_method     none
_refine_ls_goodness_of_fit_ref   1.029
_refine_ls_hydrogen_treatment    constr
_refine_ls_matrix_type           full
_refine_ls_number_parameters     356
_refine_ls_number_reflns         5967
_refine_ls_number_restraints     19
_refine_ls_R_factor_all          0.0795
_refine_ls_R_factor_gt           0.0537
_refine_ls_restrained_S_all      1.029
_refine_ls_shift/su_max          0.000
_refine_ls_shift/su_mean         0.000
_refine_ls_structure_factor_coef Fsqd
_refine_ls_weighting_details     
'w=1/[\s^2^(Fo^2^)+(0.0234P)^2^+0.1381P] where P=(Fo^2^+2Fc^2^)/3'
_refine_ls_weighting_scheme      calc
_refine_ls_wR_factor_gt          0.1122
_refine_ls_wR_factor_ref         0.1281
_refine_special_details          ?
_olex2_refinement_description    
;
1. Fixed Uiso
 At 1.2 times of:
  All C(H) groups, All C(H,H) groups, All C(H,H,H,H) groups
 At 1.5 times of:
  All C(H,H,H) groups
2. Rigid bond restraints
 C10A, C10
 with sigma for 1-2 distances of 0.01 and sigma for 1-3 distances of 0.01
3. Uiso/Uaniso restraints and constraints
C10 \\sim C10A: within 1.7A with sigma of 0.01 and sigma for terminal atoms of
0.02 within 1.7A
Uanis(C10A) \\sim Ueq, Uanis(C10) \\sim Ueq: with sigma of 0.01 and sigma for
terminal atoms of 0.02
4. Others
 Sof(H9BC)=Sof(H9BD)=Sof(C10A)=Sof(H10D)=Sof(H10E)=Sof(H10F)=1-FVAR(1)
 Sof(H9AA)=Sof(H9AB)=Sof(C10)=Sof(H10A)=Sof(H10B)=Sof(H10C)=FVAR(1)
5.a Ternary CH refined with riding coordinates:
 C6(H6)
5.b Secondary CH2 refined with riding coordinates:
 C9(H9AA,H9AB), C9(H9BC,H9BD)
5.c Aromatic/amide H refined with riding coordinates:
 C3(H3), C29(H29), C11(H11), C12(H12), C14(H14), C15(H15), C16(H16), C17(H17),
 C18(H18), C21(H21), C25(H25), C26(H26), C27(H27), C28(H28)
5.d X=CH2 refined with riding coordinates:
 C20(H20A,H20B)
5.e Idealised Me refined as rotating group:
 C1(H1A,H1B,H1C), C10(H10A,H10B,H10C), C10A(H10D,H10E,H10F)
;
_atom_sites_solution_hydrogens   geom
_atom_sites_solution_primary     dual
_atom_sites_solution_secondary   ?
loop_
_atom_site_label
_atom_site_type_symbol
_atom_site_fract_x
_atom_site_fract_y
_atom_site_fract_z
_atom_site_U_iso_or_equiv
_atom_site_adp_type
_atom_site_occupancy
_atom_site_site_symmetry_order
_atom_site_calc_flag
_atom_site_refinement_flags_posn
_atom_site_refinement_flags_adp
_atom_site_refinement_flags_occupancy
_atom_site_disorder_assembly
_atom_site_disorder_group
S1 S 0.29670(8) 0.14714(8) 0.36168(13) 0.0364(3) Uani 1 1 d . . . . .
O1 O 0.2244(2) 0.1295(2) 0.2521(4) 0.0477(9) Uani 1 1 d . . . . .
O2 O 0.3912(3) 0.2005(2) 0.3141(4) 0.0495(9) Uani 1 1 d . . . . .
O6 O 0.3602(3) 0.5431(3) 0.6945(5) 0.0693(13) Uani 1 1 d . . . . .
O4 O 0.3476(2) 0.3659(2) 0.2803(4) 0.0391(7) Uani 1 1 d . . . . .
O5 O 0.5560(2) 0.4188(2) 0.7064(3) 0.0383(8) Uani 1 1 d . . . . .
N1 N 0.2858(2) 0.2016(2) 0.5160(4) 0.0315(8) Uani 1 1 d . . . . .
C2 C 0.4180(3) 0.3683(3) 0.5417(5) 0.0266(8) Uani 1 1 d . . . . .
O3 O 0.4533(3) 0.5467(2) 0.4960(4) 0.0531(9) Uani 1 1 d . . . . .
C4 C 0.5071(3) 0.4086(3) 0.2910(5) 0.0281(9) Uani 1 1 d . . . . .
C1 C 0.2466(5) -0.2228(4) 0.5596(10) 0.082(2) Uani 1 1 d . . . . .
H1A H 0.2239 -0.2379 0.6687 0.123 Uiso 1 1 calc R U . . .
H1B H 0.3049 -0.2198 0.5523 0.123 Uiso 1 1 calc R U . . .
H1C H 0.2040 -0.2690 0.4867 0.123 Uiso 1 1 calc R U . . .
C30 C 0.2576(4) -0.1305(4) 0.5136(7) 0.0535(14) Uani 1 1 d . . . . .
C3 C 0.3429(4) -0.0512(4) 0.5226(7) 0.0569(15) Uani 1 1 d . . . . .
H3 H 0.3931 -0.0550 0.5590 0.068 Uiso 1 1 calc R U . . .
C29 C 0.3547(4) 0.0338(4) 0.4786(6) 0.0468(12) Uani 1 1 d . . . . .
H29 H 0.4124 0.0860 0.4842 0.056 Uiso 1 1 calc R U . . .
C5 C 0.2803(3) 0.0399(3) 0.4268(5) 0.0364(10) Uani 1 1 d . . . . .
C6 C 0.3673(3) 0.2661(3) 0.6098(5) 0.0290(9) Uani 1 1 d . . . . .
H6 H 0.4106 0.2434 0.6156 0.035 Uiso 1 1 calc R U . . .
C7 C 0.3803(3) 0.4144(3) 0.6481(5) 0.0326(9) Uani 1 1 d . . . . .
C8 C 0.3952(4) 0.5073(3) 0.6181(6) 0.0420(11) Uani 1 1 d . . . . .
C9 C 0.4760(5) 0.6392(4) 0.4491(8) 0.0709(19) Uani 1 1 d . . . . .
H9AA H 0.4290 0.6367 0.3778 0.085 Uiso 0.69(2) 1 calc R U P A 1
H9AB H 0.4794 0.6744 0.5447 0.085 Uiso 0.69(2) 1 calc R U P A 1
H9BC H 0.5242 0.6843 0.5181 0.085 Uiso 0.31(2) 1 calc R U P A 2
H9BD H 0.4226 0.6465 0.4584 0.085 Uiso 0.31(2) 1 calc R U P A 2
C10 C 0.5628(10) 0.6819(8) 0.3672(19) 0.084(5) Uani 0.69(2) 1 d . U P A 1
H10A H 0.6093 0.6861 0.4398 0.126 Uiso 0.69(2) 1 calc R U P A 1
H10B H 0.5778 0.7424 0.3328 0.126 Uiso 0.69(2) 1 calc R U P A 1
H10C H 0.5593 0.6460 0.2742 0.126 Uiso 0.69(2) 1 calc R U P A 1
C11 C 0.1843(4) -0.1225(3) 0.4603(6) 0.0490(13) Uani 1 1 d . . . . .
H11 H 0.1267 -0.1747 0.4530 0.059 Uiso 1 1 calc R U . . .
C12 C 0.1946(4) -0.0380(3) 0.4172(6) 0.0428(12) Uani 1 1 d . . . . .
H12 H 0.1443 -0.0338 0.3822 0.051 Uiso 1 1 calc R U . . .
C13 C 0.1949(3) 0.1845(3) 0.5594(5) 0.0350(10) Uani 1 1 d . . . . .
C14 C 0.1655(3) 0.2421(4) 0.5027(6) 0.0423(11) Uani 1 1 d . . . . .
H14 H 0.2030 0.2904 0.4341 0.051 Uiso 1 1 calc R U . . .
C15 C 0.0802(4) 0.2286(5) 0.5472(7) 0.0569(15) Uani 1 1 d . . . . .
H15 H 0.0603 0.2676 0.5085 0.068 Uiso 1 1 calc R U . . .
C16 C 0.0258(4) 0.1578(5) 0.6478(6) 0.069(2) Uani 1 1 d . . . . .
H16 H -0.0310 0.1492 0.6792 0.083 Uiso 1 1 calc R U . . .
C17 C 0.0540(4) 0.0990(5) 0.7031(7) 0.068(2) Uani 1 1 d . . . . .
H17 H 0.0159 0.0507 0.7710 0.081 Uiso 1 1 calc R U . . .
C18 C 0.1389(3) 0.1111(4) 0.6586(6) 0.0474(13) Uani 1 1 d . . . . .
H18 H 0.1578 0.0708 0.6946 0.057 Uiso 1 1 calc R U . . .
C19 C 0.3405(3) 0.2786(3) 0.7806(5) 0.0344(10) Uani 1 1 d . . . . .
C20 C 0.3230(3) 0.2216(4) 0.9028(5) 0.0487(13) Uani 1 1 d . . . . .
H20A H 0.3092 0.2354 1.0046 0.058 Uiso 1 1 calc R U . . .
H20B H 0.3243 0.1676 0.8872 0.058 Uiso 1 1 calc R U . . .
C21 C 0.3417(3) 0.3651(3) 0.7812(5) 0.0377(10) Uani 1 1 d . . . . .
H21 H 0.3181 0.3842 0.8651 0.045 Uiso 1 1 calc R U . . .
C22 C 0.5222(3) 0.4081(3) 0.5728(5) 0.0295(9) Uani 1 1 d . . . . .
C23 C 0.5687(3) 0.4252(3) 0.4161(5) 0.0278(9) Uani 1 1 d . . . . .
C24 C 0.4145(3) 0.3786(3) 0.3566(5) 0.0277(9) Uani 1 1 d . . . . .
C25 C 0.5348(3) 0.4195(3) 0.1303(5) 0.0348(10) Uani 1 1 d . . . . .
H25 H 0.4939 0.4097 0.0464 0.042 Uiso 1 1 calc R U . . .
C26 C 0.6253(3) 0.4455(3) 0.0988(5) 0.0397(11) Uani 1 1 d . . . . .
H26 H 0.6452 0.4524 -0.0084 0.048 Uiso 1 1 calc R U . . .
C27 C 0.6873(3) 0.4616(3) 0.2232(6) 0.0411(11) Uani 1 1 d . . . . .
H27 H 0.7476 0.4785 0.1987 0.049 Uiso 1 1 calc R U . . .
C28 C 0.6596(3) 0.4527(3) 0.3839(5) 0.0383(11) Uani 1 1 d . . . . .
H28 H 0.7010 0.4648 0.4680 0.046 Uiso 1 1 calc R U . . .
C10A C 0.507(3) 0.651(2) 0.278(4) 0.088(8) Uani 0.31(2) 1 d . U P A 2
H10D H 0.5659 0.6541 0.2732 0.132 Uiso 0.31(2) 1 calc R U P A 2
H10E H 0.5129 0.7064 0.2349 0.132 Uiso 0.31(2) 1 calc R U P A 2
H10F H 0.4637 0.5995 0.2148 0.132 Uiso 0.31(2) 1 calc R U P A 2

loop_
_atom_site_aniso_label
_atom_site_aniso_U_11
_atom_site_aniso_U_22
_atom_site_aniso_U_33
_atom_site_aniso_U_23
_atom_site_aniso_U_13
_atom_site_aniso_U_12
S1 0.0419(7) 0.0325(6) 0.0260(5) -0.0009(4) 0.0064(5) 0.0119(5)
O1 0.060(2) 0.047(2) 0.0258(16) -0.0049(14) -0.0059(15) 0.0192(18)
O2 0.053(2) 0.0338(18) 0.049(2) 0.0017(15) 0.0250(16) 0.0124(17)
O6 0.080(3) 0.057(3) 0.087(3) 0.000(2) 0.023(2) 0.047(2)
O4 0.0325(17) 0.049(2) 0.0331(16) 0.0050(14) -0.0050(13) 0.0188(16)
O5 0.0344(17) 0.0466(19) 0.0247(15) 0.0009(13) -0.0042(13) 0.0134(15)
N1 0.0278(19) 0.032(2) 0.0262(17) -0.0030(15) 0.0022(14) 0.0086(16)
C2 0.028(2) 0.029(2) 0.0216(19) -0.0016(16) 0.0012(16) 0.0129(18)
O3 0.070(3) 0.038(2) 0.055(2) 0.0122(17) 0.0151(19) 0.0298(19)
C4 0.027(2) 0.025(2) 0.029(2) 0.0024(17) 0.0008(17) 0.0116(18)
C1 0.071(5) 0.052(4) 0.124(6) 0.026(4) 0.032(4) 0.031(4)
C30 0.054(3) 0.040(3) 0.064(4) 0.007(2) 0.020(3) 0.022(3)
C3 0.047(3) 0.053(3) 0.076(4) 0.006(3) 0.008(3) 0.029(3)
C29 0.035(3) 0.041(3) 0.056(3) -0.004(2) 0.004(2) 0.013(2)
C5 0.038(3) 0.031(2) 0.032(2) -0.0048(18) 0.0033(19) 0.011(2)
C6 0.028(2) 0.033(2) 0.0249(19) 0.0001(17) -0.0017(17) 0.0146(19)
C7 0.031(2) 0.039(2) 0.028(2) -0.0051(18) 0.0009(18) 0.019(2)
C8 0.044(3) 0.036(3) 0.048(3) -0.002(2) -0.003(2) 0.021(2)
C9 0.099(5) 0.037(3) 0.078(4) 0.014(3) 0.010(4) 0.035(3)
C10 0.086(9) 0.055(6) 0.098(10) 0.026(6) 0.029(7) 0.026(6)
C11 0.046(3) 0.033(3) 0.052(3) 0.000(2) 0.007(2) 0.008(2)
C12 0.041(3) 0.039(3) 0.040(3) -0.002(2) 0.000(2) 0.013(2)
C13 0.024(2) 0.047(3) 0.025(2) -0.0038(19) -0.0012(17) 0.011(2)
C14 0.037(3) 0.052(3) 0.037(2) -0.003(2) -0.001(2) 0.021(2)
C15 0.045(3) 0.091(5) 0.046(3) -0.004(3) -0.002(2) 0.041(3)
C16 0.039(3) 0.126(6) 0.034(3) -0.003(3) 0.001(2) 0.036(4)
C17 0.033(3) 0.103(5) 0.037(3) 0.019(3) 0.008(2) 0.011(3)
C18 0.032(3) 0.056(3) 0.038(3) 0.009(2) 0.002(2) 0.010(2)
C19 0.030(2) 0.042(3) 0.022(2) 0.0010(17) -0.0022(17) 0.011(2)
C20 0.046(3) 0.055(3) 0.029(2) 0.012(2) 0.001(2) 0.013(3)
C21 0.034(2) 0.050(3) 0.028(2) -0.0076(19) 0.0023(18) 0.020(2)
C22 0.029(2) 0.027(2) 0.030(2) 0.0023(17) -0.0021(17) 0.0123(19)
C23 0.028(2) 0.027(2) 0.0259(19) 0.0004(16) 0.0001(16) 0.0123(18)
C24 0.027(2) 0.025(2) 0.030(2) 0.0028(16) 0.0008(17) 0.0117(18)
C25 0.037(2) 0.035(2) 0.027(2) 0.0008(18) 0.0000(18) 0.014(2)
C26 0.038(3) 0.043(3) 0.032(2) 0.0017(19) 0.0069(19) 0.015(2)
C27 0.027(2) 0.047(3) 0.042(3) -0.001(2) 0.008(2) 0.013(2)
C28 0.032(2) 0.042(3) 0.034(2) 0.000(2) -0.0014(19) 0.014(2)
C10A 0.106(17) 0.070(13) 0.079(14) 0.033(11) 0.007(12) 0.037(12)

_geom_special_details            
;
 All esds (except the esd in the dihedral angle between two l.s. planes)
 are estimated using the full covariance matrix.  The cell esds are taken
 into account individually in the estimation of esds in distances, angles
 and torsion angles; correlations between esds in cell parameters are only
 used when they are defined by crystal symmetry.  An approximate (isotropic)
 treatment of cell esds is used for estimating esds involving l.s. planes.
;
loop_
_geom_bond_atom_site_label_1
_geom_bond_atom_site_label_2
_geom_bond_distance
_geom_bond_site_symmetry_2
_geom_bond_publ_flag
S1 O1 1.423(4) . ?
S1 O2 1.436(4) . ?
S1 N1 1.631(4) . ?
S1 C5 1.767(5) . ?
O6 C8 1.209(6) . ?
O4 C24 1.212(5) . ?
O5 C22 1.210(5) . ?
N1 C6 1.473(5) . ?
N1 C13 1.452(6) . ?
C2 C6 1.591(6) . ?
C2 C7 1.506(6) . ?
C2 C22 1.554(6) . ?
C2 C24 1.539(5) . ?
O3 C8 1.326(6) . ?
O3 C9 1.459(6) . ?
C4 C23 1.388(6) . ?
C4 C24 1.480(6) . ?
C4 C25 1.384(6) . ?
C1 H1A 0.9600 . ?
C1 H1B 0.9600 . ?
C1 H1C 0.9600 . ?
C1 C30 1.518(8) . ?
C30 C3 1.390(8) . ?
C30 C11 1.378(8) . ?
C3 H3 0.9300 . ?
C3 C29 1.389(7) . ?
C29 H29 0.9300 . ?
C29 C5 1.375(7) . ?
C5 C12 1.384(7) . ?
C6 H6 0.9800 . ?
C6 C19 1.523(6) . ?
C7 C8 1.475(7) . ?
C7 C21 1.332(6) . ?
C9 H9AA 0.9700 . ?
C9 H9AB 0.9700 . ?
C9 H9BC 0.9700 . ?
C9 H9BD 0.9700 . ?
C9 C10 1.434(13) . ?
C9 C10A 1.48(3) . ?
C10 H10A 0.9600 . ?
C10 H10B 0.9600 . ?
C10 H10C 0.9600 . ?
C11 H11 0.9300 . ?
C11 C12 1.390(7) . ?
C12 H12 0.9300 . ?
C13 C14 1.372(7) . ?
C13 C18 1.385(7) . ?
C14 H14 0.9300 . ?
C14 C15 1.386(7) . ?
C15 H15 0.9300 . ?
C15 C16 1.361(9) . ?
C16 H16 0.9300 . ?
C16 C17 1.371(10) . ?
C17 H17 0.9300 . ?
C17 C18 1.390(8) . ?
C18 H18 0.9300 . ?
C19 C20 1.318(6) . ?
C19 C21 1.447(7) . ?
C20 H20A 0.9300 . ?
C20 H20B 0.9300 . ?
C21 H21 0.9300 . ?
C22 C23 1.461(6) . ?
C23 C28 1.385(6) . ?
C25 H25 0.9300 . ?
C25 C26 1.384(6) . ?
C26 H26 0.9300 . ?
C26 C27 1.389(7) . ?
C27 H27 0.9300 . ?
C27 C28 1.386(6) . ?
C28 H28 0.9300 . ?
C10A H10D 0.9600 . ?
C10A H10E 0.9600 . ?
C10A H10F 0.9600 . ?

loop_
_geom_angle_atom_site_label_1
_geom_angle_atom_site_label_2
_geom_angle_atom_site_label_3
_geom_angle
_geom_angle_site_symmetry_1
_geom_angle_site_symmetry_3
_geom_angle_publ_flag
O1 S1 O2 121.5(2) . . ?
O1 S1 N1 106.6(2) . . ?
O1 S1 C5 107.4(2) . . ?
O2 S1 N1 105.2(2) . . ?
O2 S1 C5 106.3(2) . . ?
N1 S1 C5 109.5(2) . . ?
C6 N1 S1 119.9(3) . . ?
C13 N1 S1 118.9(3) . . ?
C13 N1 C6 121.2(3) . . ?
C7 C2 C6 102.5(3) . . ?
C7 C2 C22 110.9(3) . . ?
C7 C2 C24 118.0(3) . . ?
C22 C2 C6 106.7(3) . . ?
C24 C2 C6 116.2(3) . . ?
C24 C2 C22 102.3(3) . . ?
C8 O3 C9 118.0(4) . . ?
C23 C4 C24 110.5(4) . . ?
C25 C4 C23 121.0(4) . . ?
C25 C4 C24 128.5(4) . . ?
H1A C1 H1B 109.5 . . ?
H1A C1 H1C 109.5 . . ?
H1B C1 H1C 109.5 . . ?
C30 C1 H1A 109.5 . . ?
C30 C1 H1B 109.5 . . ?
C30 C1 H1C 109.5 . . ?
C3 C30 C1 120.6(6) . . ?
C11 C30 C1 121.5(5) . . ?
C11 C30 C3 117.9(5) . . ?
C30 C3 H3 119.3 . . ?
C29 C3 C30 121.5(5) . . ?
C29 C3 H3 119.3 . . ?
C3 C29 H29 120.3 . . ?
C5 C29 C3 119.4(5) . . ?
C5 C29 H29 120.3 . . ?
C29 C5 S1 119.2(4) . . ?
C29 C5 C12 120.3(5) . . ?
C12 C5 S1 120.4(4) . . ?
N1 C6 C2 114.2(3) . . ?
N1 C6 H6 109.8 . . ?
N1 C6 C19 110.8(3) . . ?
C2 C6 H6 109.8 . . ?
C19 C6 C2 102.3(3) . . ?
C19 C6 H6 109.8 . . ?
C8 C7 C2 123.9(4) . . ?
C21 C7 C2 111.0(4) . . ?
C21 C7 C8 124.7(4) . . ?
O6 C8 O3 124.5(5) . . ?
O6 C8 C7 125.0(5) . . ?
O3 C8 C7 110.4(4) . . ?
O3 C9 H9AA 110.0 . . ?
O3 C9 H9AB 110.0 . . ?
O3 C9 H9BC 110.5 . . ?
O3 C9 H9BD 110.5 . . ?
O3 C9 C10A 106.1(11) . . ?
H9AA C9 H9AB 108.4 . . ?
H9BC C9 H9BD 108.7 . . ?
C10 C9 O3 108.5(7) . . ?
C10 C9 H9AA 110.0 . . ?
C10 C9 H9AB 110.0 . . ?
C10A C9 H9BC 110.5 . . ?
C10A C9 H9BD 110.5 . . ?
C9 C10 H10A 109.5 . . ?
C9 C10 H10B 109.5 . . ?
C9 C10 H10C 109.5 . . ?
H10A C10 H10B 109.5 . . ?
H10A C10 H10C 109.5 . . ?
H10B C10 H10C 109.5 . . ?
C30 C11 H11 119.3 . . ?
C30 C11 C12 121.4(5) . . ?
C12 C11 H11 119.3 . . ?
C5 C12 C11 119.5(5) . . ?
C5 C12 H12 120.3 . . ?
C11 C12 H12 120.3 . . ?
C14 C13 N1 119.5(4) . . ?
C14 C13 C18 120.4(4) . . ?
C18 C13 N1 120.1(4) . . ?
C13 C14 H14 119.9 . . ?
C13 C14 C15 120.3(5) . . ?
C15 C14 H14 119.9 . . ?
C14 C15 H15 120.2 . . ?
C16 C15 C14 119.6(6) . . ?
C16 C15 H15 120.2 . . ?
C15 C16 H16 119.7 . . ?
C15 C16 C17 120.6(5) . . ?
C17 C16 H16 119.7 . . ?
C16 C17 H17 119.7 . . ?
C16 C17 C18 120.6(5) . . ?
C18 C17 H17 119.7 . . ?
C13 C18 C17 118.5(6) . . ?
C13 C18 H18 120.7 . . ?
C17 C18 H18 120.7 . . ?
C20 C19 C6 125.4(5) . . ?
C20 C19 C21 128.0(5) . . ?
C21 C19 C6 106.6(3) . . ?
C19 C20 H20A 120.0 . . ?
C19 C20 H20B 120.0 . . ?
H20A C20 H20B 120.0 . . ?
C7 C21 C19 112.4(4) . . ?
C7 C21 H21 123.8 . . ?
C19 C21 H21 123.8 . . ?
O5 C22 C2 124.0(4) . . ?
O5 C22 C23 127.4(4) . . ?
C23 C22 C2 108.5(3) . . ?
C4 C23 C22 110.1(4) . . ?
C28 C23 C4 120.9(4) . . ?
C28 C23 C22 129.0(4) . . ?
O4 C24 C2 125.3(4) . . ?
O4 C24 C4 126.8(4) . . ?
C4 C24 C2 107.9(3) . . ?
C4 C25 H25 121.1 . . ?
C26 C25 C4 117.8(4) . . ?
C26 C25 H25 121.1 . . ?
C25 C26 H26 119.2 . . ?
C25 C26 C27 121.6(4) . . ?
C27 C26 H26 119.2 . . ?
C26 C27 H27 119.8 . . ?
C28 C27 C26 120.3(4) . . ?
C28 C27 H27 119.8 . . ?
C23 C28 C27 118.3(4) . . ?
C23 C28 H28 120.8 . . ?
C27 C28 H28 120.8 . . ?
C9 C10A H10D 109.5 . . ?
C9 C10A H10E 109.5 . . ?
C9 C10A H10F 109.5 . . ?
H10D C10A H10E 109.5 . . ?
H10D C10A H10F 109.5 . . ?
H10E C10A H10F 109.5 . . ?

loop_
_geom_torsion_atom_site_label_1
_geom_torsion_atom_site_label_2
_geom_torsion_atom_site_label_3
_geom_torsion_atom_site_label_4
_geom_torsion
_geom_torsion_site_symmetry_1
_geom_torsion_site_symmetry_2
_geom_torsion_site_symmetry_3
_geom_torsion_site_symmetry_4
_geom_torsion_publ_flag
S1 N1 C6 C2 88.4(4) . . . . ?
S1 N1 C6 C19 -156.7(3) . . . . ?
S1 N1 C13 C14 -95.7(5) . . . . ?
S1 N1 C13 C18 84.9(5) . . . . ?
S1 C5 C12 C11 176.3(4) . . . . ?
O1 S1 N1 C6 -151.3(3) . . . . ?
O1 S1 N1 C13 29.4(4) . . . . ?
O1 S1 C5 C29 154.6(4) . . . . ?
O1 S1 C5 C12 -21.8(4) . . . . ?
O2 S1 N1 C6 -21.1(4) . . . . ?
O2 S1 N1 C13 159.6(3) . . . . ?
O2 S1 C5 C29 23.1(4) . . . . ?
O2 S1 C5 C12 -153.3(4) . . . . ?
O5 C22 C23 C4 -177.2(4) . . . . ?
O5 C22 C23 C28 3.7(8) . . . . ?
N1 S1 C5 C29 -90.0(4) . . . . ?
N1 S1 C5 C12 93.6(4) . . . . ?
N1 C6 C19 C20 80.3(5) . . . . ?
N1 C6 C19 C21 -101.7(4) . . . . ?
N1 C13 C14 C15 -177.9(4) . . . . ?
N1 C13 C18 C17 177.4(4) . . . . ?
C2 C6 C19 C20 -157.6(4) . . . . ?
C2 C6 C19 C21 20.4(4) . . . . ?
C2 C7 C8 O6 174.2(5) . . . . ?
C2 C7 C8 O3 -6.4(6) . . . . ?
C2 C7 C21 C19 -4.3(5) . . . . ?
C2 C22 C23 C4 5.3(5) . . . . ?
C2 C22 C23 C28 -173.7(4) . . . . ?
C4 C23 C28 C27 -1.1(7) . . . . ?
C4 C25 C26 C27 -0.9(7) . . . . ?
C1 C30 C3 C29 178.9(6) . . . . ?
C1 C30 C11 C12 -179.5(5) . . . . ?
C30 C3 C29 C5 0.8(8) . . . . ?
C30 C11 C12 C5 0.4(7) . . . . ?
C3 C30 C11 C12 -0.2(8) . . . . ?
C3 C29 C5 S1 -177.0(4) . . . . ?
C3 C29 C5 C12 -0.6(7) . . . . ?
C29 C5 C12 C11 0.0(7) . . . . ?
C5 S1 N1 C6 92.8(3) . . . . ?
C5 S1 N1 C13 -86.5(4) . . . . ?
C6 N1 C13 C14 85.0(5) . . . . ?
C6 N1 C13 C18 -94.4(5) . . . . ?
C6 C2 C7 C8 -170.2(4) . . . . ?
C6 C2 C7 C21 17.0(5) . . . . ?
C6 C2 C22 O5 -62.9(5) . . . . ?
C6 C2 C22 C23 114.6(3) . . . . ?
C6 C2 C24 O4 73.1(5) . . . . ?
C6 C2 C24 C4 -108.1(4) . . . . ?
C6 C19 C21 C7 -11.2(5) . . . . ?
C7 C2 C6 N1 97.8(4) . . . . ?
C7 C2 C6 C19 -22.0(4) . . . . ?
C7 C2 C22 O5 48.0(5) . . . . ?
C7 C2 C22 C23 -134.5(4) . . . . ?
C7 C2 C24 O4 -49.1(6) . . . . ?
C7 C2 C24 C4 129.6(4) . . . . ?
C8 O3 C9 C10 156.9(9) . . . . ?
C8 O3 C9 C10A -157.0(16) . . . . ?
C8 C7 C21 C19 -177.0(4) . . . . ?
C9 O3 C8 O6 -0.7(8) . . . . ?
C9 O3 C8 C7 179.9(5) . . . . ?
C11 C30 C3 C29 -0.4(8) . . . . ?
C13 N1 C6 C2 -92.3(4) . . . . ?
C13 N1 C6 C19 22.5(5) . . . . ?
C13 C14 C15 C16 0.1(8) . . . . ?
C14 C13 C18 C17 -2.0(7) . . . . ?
C14 C15 C16 C17 -1.1(9) . . . . ?
C15 C16 C17 C18 0.6(9) . . . . ?
C16 C17 C18 C13 1.0(8) . . . . ?
C18 C13 C14 C15 1.5(7) . . . . ?
C20 C19 C21 C7 166.8(5) . . . . ?
C21 C7 C8 O6 -14.0(8) . . . . ?
C21 C7 C8 O3 165.4(5) . . . . ?
C22 C2 C6 N1 -145.6(3) . . . . ?
C22 C2 C6 C19 94.6(4) . . . . ?
C22 C2 C7 C8 76.2(5) . . . . ?
C22 C2 C7 C21 -96.6(4) . . . . ?
C22 C2 C24 O4 -171.1(4) . . . . ?
C22 C2 C24 C4 7.7(4) . . . . ?
C22 C23 C28 C27 177.9(4) . . . . ?
C23 C4 C24 O4 173.7(4) . . . . ?
C23 C4 C24 C2 -5.0(4) . . . . ?
C23 C4 C25 C26 1.4(6) . . . . ?
C24 C2 C6 N1 -32.3(5) . . . . ?
C24 C2 C6 C19 -152.1(3) . . . . ?
C24 C2 C7 C8 -41.2(6) . . . . ?
C24 C2 C7 C21 146.0(4) . . . . ?
C24 C2 C22 O5 174.6(4) . . . . ?
C24 C2 C22 C23 -7.9(4) . . . . ?
C24 C4 C23 C22 -0.2(5) . . . . ?
C24 C4 C23 C28 178.9(4) . . . . ?
C24 C4 C25 C26 -177.8(4) . . . . ?
C25 C4 C23 C22 -179.6(4) . . . . ?
C25 C4 C23 C28 -0.4(6) . . . . ?
C25 C4 C24 O4 -7.0(7) . . . . ?
C25 C4 C24 C2 174.3(4) . . . . ?
C25 C26 C27 C28 -0.6(8) . . . . ?
C26 C27 C28 C23 1.6(7) . . . . ?

_shelx_res_file                  
;
    mo_cyc_hjy_8_10_0m_a.res created by SHELXL-2014/7

TITL mo_CYC_HJY_8_10_0m_a.res in P3(2)
CELL 0.71073 16.8339 16.8339 8.2355 90 90 120
ZERR 3 0.0047 0.0047 0.0031 0 0 0
LATT -1
SYMM -Y,+X-Y,0.667+Z
SYMM +Y-X,-X,0.333+Z
SFAC C H N O S
UNIT 90 75 3 18 3
DELU C10A C10
ISOR 0.01 0.02 C10A C10
SIMU 0.01 0.02 1.7 C10 C10A

L.S. 24
PLAN  18 0 0
SIZE 0.05 0.06 0.35
TEMP 28.85
CONF
HTAB
BOND $H
MORE -1
fmap 2
acta
REM <olex2.extras>
REM <HklSrc "%.\\mo_CYC_HJY_8_10_0m_a.hkl">
REM </olex2.extras>

WGHT    0.023400    0.138100
FVAR       0.74841   0.68659
S1    5    0.296700    0.147137    0.361678    11.00000    0.04188    0.03249 =
         0.02598   -0.00087    0.00644    0.01186
O1    4    0.224359    0.129502    0.252114    11.00000    0.05984    0.04726 =
         0.02584   -0.00487   -0.00587    0.01924
O2    4    0.391179    0.200535    0.314083    11.00000    0.05297    0.03378 =
         0.04920    0.00174    0.02501    0.01237
O6    4    0.360189    0.543074    0.694508    11.00000    0.08016    0.05726 =
         0.08694    0.00033    0.02294    0.04674
O4    4    0.347613    0.365876    0.280306    11.00000    0.03247    0.04936 =
         0.03314    0.00501   -0.00504    0.01881
O5    4    0.555996    0.418822    0.706380    11.00000    0.03445    0.04662 =
         0.02465    0.00087   -0.00417    0.01341
N1    3    0.285778    0.201642    0.516034    11.00000    0.02777    0.03200 =
         0.02620   -0.00299    0.00216    0.00862
C2    1    0.417975    0.368263    0.541698    11.00000    0.02770    0.02894 =
         0.02157   -0.00161    0.00121    0.01286
O3    4    0.453319    0.546679    0.496021    11.00000    0.06955    0.03850 =
         0.05501    0.01216    0.01508    0.02981
C4    1    0.507124    0.408617    0.290964    11.00000    0.02746    0.02527 =
         0.02949    0.00244    0.00081    0.01164
C1    1    0.246584   -0.222781    0.559566    11.00000    0.07118    0.05156 =
         0.12415    0.02550    0.03231    0.03141
AFIX 137
H1A   2    0.223892   -0.237891    0.668724    11.00000   -1.50000
H1B   2    0.304924   -0.219820    0.552300    11.00000   -1.50000
H1C   2    0.203983   -0.269007    0.486729    11.00000   -1.50000
AFIX   0
C30   1    0.257581   -0.130469    0.513622    11.00000    0.05388    0.04047 =
         0.06383    0.00715    0.02011    0.02185
C3    1    0.342851   -0.051165    0.522640    11.00000    0.04697    0.05278 =
         0.07580    0.00556    0.00769    0.02860
AFIX  43
H3    2    0.393114   -0.055047    0.558951    11.00000   -1.20000
AFIX   0
C29   1    0.354705    0.033776    0.478641    11.00000    0.03468    0.04098 =
         0.05618   -0.00416    0.00369    0.01250
AFIX  43
H29   2    0.412427    0.085999    0.484204    11.00000   -1.20000
AFIX   0
C5    1    0.280327    0.039923    0.426801    11.00000    0.03766    0.03136 =
         0.03241   -0.00479    0.00335    0.01133
C6    1    0.367291    0.266142    0.609829    11.00000    0.02812    0.03297 =
         0.02492    0.00012   -0.00174    0.01459
AFIX  13
H6    2    0.410590    0.243351    0.615641    11.00000   -1.20000
AFIX   0
C7    1    0.380346    0.414449    0.648149    11.00000    0.03137    0.03945 =
         0.02840   -0.00513    0.00092    0.01876
C8    1    0.395217    0.507272    0.618114    11.00000    0.04397    0.03581 =
         0.04758   -0.00232   -0.00288    0.02109
C9    1    0.476018    0.639230    0.449122    11.00000    0.09882    0.03688 =
         0.07804    0.01413    0.01040    0.03471
PART 1
AFIX  23
H9AA  2    0.428963    0.636729    0.377798    21.00000   -1.20000
H9AB  2    0.479391    0.674445    0.544725    21.00000   -1.20000
AFIX  23
PART 2
H9BC  2    0.524197    0.684293    0.518123   -21.00000   -1.20000
H9BD  2    0.422581    0.646539    0.458440   -21.00000   -1.20000
AFIX   0
PART 1
C10   1    0.562792    0.681940    0.367188    21.00000    0.08637    0.05468 =
         0.09810    0.02598    0.02941    0.02615
AFIX 137
H10A  2    0.609343    0.686091    0.439778    21.00000   -1.50000
H10B  2    0.577848    0.742369    0.332766    21.00000   -1.50000
H10C  2    0.559283    0.645955    0.274161    21.00000   -1.50000
AFIX   0
PART 0
C11   1    0.184267   -0.122480    0.460294    11.00000    0.04590    0.03319 =
         0.05203   -0.00033    0.00725    0.00789
AFIX  43
H11   2    0.126661   -0.174745    0.452985    11.00000   -1.20000
AFIX   0
C12   1    0.194588   -0.037957    0.417193    11.00000    0.04122    0.03871 =
         0.03955   -0.00219   -0.00007    0.01327
AFIX  43
H12   2    0.144276   -0.033783    0.382181    11.00000   -1.20000
AFIX   0
C13   1    0.194917    0.184506    0.559407    11.00000    0.02441    0.04694 =
         0.02454   -0.00381   -0.00125    0.01107
C14   1    0.165543    0.242085    0.502690    11.00000    0.03695    0.05196 =
         0.03655   -0.00324   -0.00148    0.02116
AFIX  43
H14   2    0.203010    0.290389    0.434135    11.00000   -1.20000
AFIX   0
C15   1    0.080217    0.228551    0.547167    11.00000    0.04466    0.09059 =
         0.04562   -0.00426   -0.00200    0.04134
AFIX  43
H15   2    0.060300    0.267556    0.508535    11.00000   -1.20000
AFIX   0
C16   1    0.025770    0.157794    0.647761    11.00000    0.03866    0.12647 =
         0.03364   -0.00339    0.00111    0.03551
AFIX  43
H16   2   -0.031045    0.149233    0.679242    11.00000   -1.20000
AFIX   0
C17   1    0.053954    0.099031    0.703082    11.00000    0.03307    0.10320 =
         0.03652    0.01855    0.00786    0.01149
AFIX  43
H17   2    0.015851    0.050659    0.770984    11.00000   -1.20000
AFIX   0
C18   1    0.138943    0.111110    0.658595    11.00000    0.03203    0.05581 =
         0.03810    0.00932    0.00190    0.00973
AFIX  43
H18   2    0.157802    0.070795    0.694639    11.00000   -1.20000
AFIX   0
C19   1    0.340501    0.278597    0.780576    11.00000    0.02959    0.04212 =
         0.02170    0.00102   -0.00222    0.01062
C20   1    0.322966    0.221625    0.902778    11.00000    0.04625    0.05483 =
         0.02880    0.01203    0.00143    0.01300
AFIX  93
H20A  2    0.309249    0.235450    1.004637    11.00000   -1.20000
H20B  2    0.324309    0.167594    0.887159    11.00000   -1.20000
AFIX   0
C21   1    0.341684    0.365130    0.781202    11.00000    0.03368    0.05006 =
         0.02832   -0.00762    0.00229    0.02015
AFIX  43
H21   2    0.318096    0.384166    0.865091    11.00000   -1.20000
AFIX   0
C22   1    0.522175    0.408063    0.572803    11.00000    0.02916    0.02681 =
         0.03034    0.00231   -0.00205    0.01234
C23   1    0.568698    0.425240    0.416140    11.00000    0.02825    0.02724 =
         0.02593    0.00045    0.00006    0.01230
C24   1    0.414550    0.378637    0.356607    11.00000    0.02653    0.02457 =
         0.03049    0.00283    0.00076    0.01170
C25   1    0.534813    0.419532    0.130288    11.00000    0.03661    0.03536 =
         0.02737    0.00081    0.00000    0.01416
AFIX  43
H25   2    0.493937    0.409715    0.046354    11.00000   -1.20000
AFIX   0
C26   1    0.625337    0.445536    0.098759    11.00000    0.03813    0.04251 =
         0.03212    0.00172    0.00691    0.01549
AFIX  43
H26   2    0.645187    0.452395   -0.008377    11.00000   -1.20000
AFIX   0
C27   1    0.687291    0.461646    0.223242    11.00000    0.02731    0.04696 =
         0.04204   -0.00095    0.00769    0.01329
AFIX  43
H27   2    0.747629    0.478517    0.198652    11.00000   -1.20000
AFIX   0
C28   1    0.659606    0.452695    0.383905    11.00000    0.03217    0.04228 =
         0.03380   -0.00028   -0.00140    0.01361
AFIX  43
H28   2    0.701024    0.464817    0.467979    11.00000   -1.20000
AFIX   0
PART 2
C10A  1    0.507408    0.650824    0.277900   -21.00000    0.10603    0.06977 =
         0.07869    0.03255    0.00727    0.03745
AFIX 137
H10D  2    0.565948    0.654080    0.273238   -21.00000   -1.50000
H10E  2    0.512900    0.706357    0.234877   -21.00000   -1.50000
H10F  2    0.463679    0.599532    0.214828   -21.00000   -1.50000
AFIX   0
HKLF 4

REM  mo_CYC_HJY_8_10_0m_a.res in P3(2)
REM R1 =  0.0537 for    4448 Fo > 4sig(Fo)  and  0.0795 for all    5967 data
REM    356 parameters refined using     19 restraints

END

WGHT      0.0234      0.1380

REM Instructions for potential hydrogen bonds
HTAB C14 O4

REM Highest difference peak  0.350,  deepest hole -0.265,  1-sigma level  0.051
Q1    1   0.2965  0.2081  0.4109  11.00000  0.05    0.35
Q2    1   0.2939  0.1390  0.2341  11.00000  0.05    0.30
Q3    1   0.2983  0.1509  0.4809  11.00000  0.05    0.25
Q4    1   0.3425  0.3085  0.2455  11.00000  0.05    0.25
Q5    1   0.2943  0.0832  0.4178  11.00000  0.05    0.25
Q6    1   0.3514  0.1463  0.3678  11.00000  0.05    0.23
Q7    1   0.4187  0.3709  0.4554  11.00000  0.05    0.22
Q8    1   0.2203  0.2277  1.0570  11.00000  0.05    0.20
Q9    1   0.2905  0.2493  0.3235  11.00000  0.05    0.20
Q10   1   0.4672  0.4210  0.5661  11.00000  0.05    0.20
Q11   1   0.4116 -0.0585  0.6482  11.00000  0.05    0.20
Q12   1   0.3813  0.2085  0.4366  11.00000  0.05    0.20
Q13   1   0.5549  0.4158  0.3264  11.00000  0.05    0.20
Q14   1   0.2900  0.1879  0.1543  11.00000  0.05    0.19
Q15   1   0.5243  0.4884  0.4035  11.00000  0.05    0.19
Q16   1   0.3816  0.4720  0.4398  11.00000  0.05    0.19
Q17   1   0.4624  0.4936  0.4541  11.00000  0.05    0.19
Q18   1   0.3453  0.2612  0.2950  11.00000  0.05    0.19
;
_shelx_res_checksum              97411
_olex2_submission_special_instructions 'No special instructions were received'
####################################################################### 
# 
# This file contains crystal structure data downloaded from the 
# Cambridge Structural Database (CSD) hosted by the Cambridge 
# Crystallographic Data Centre (CCDC).
# 
# Full information about CCDC data access policies and citation 
# guidelines are available at http://www.ccdc.cam.ac.uk/access/V1 
# 
# Audit and citation data items may have been added by the CCDC. 
# Please retain this information to preserve the provenance of 
# this file and to allow appropriate attribution of the data. 
# 
#######################################################################

data_20
_database_code_depnum_ccdc_archive 'CCDC 2473167'
loop_
_audit_author_name
_audit_author_address
'Ying-Chun Chen'
;Sichuan University
China
;
_audit_update_record             
;
2025-07-16 deposited with the CCDC.	2025-10-16 downloaded from the CCDC.
;
_audit_creation_date             2025-04-08
_audit_creation_method           
;
Olex2 1.3
(compiled 2020.11.12 svn.r5f609507 for OlexSys, GUI svn.r6408)
;
_shelx_SHELXL_version_number     2014/7
_chemical_name_common            ?
_chemical_name_systematic        ?
_chemical_formula_moiety         'C38 H30 N2 O3'
_chemical_formula_sum            'C38 H30 N2 O3'
_chemical_formula_weight         562.64
_chemical_melting_point          ?
loop_
_atom_type_symbol
_atom_type_description
_atom_type_scat_dispersion_real
_atom_type_scat_dispersion_imag
_atom_type_scat_source
C C 0.0181 0.0091 'International Tables Vol C Tables 4.2.6.8 and 6.1.1.4'
H H 0.0000 0.0000 'International Tables Vol C Tables 4.2.6.8 and 6.1.1.4'
N N 0.0311 0.0180 'International Tables Vol C Tables 4.2.6.8 and 6.1.1.4'
O O 0.0492 0.0322 'International Tables Vol C Tables 4.2.6.8 and 6.1.1.4'

_shelx_space_group_comment       
;
The symmetry employed for this shelxl refinement is uniquely defined
by the following loop, which should always be used as a source of
symmetry information in preference to the above space-group names.
They are only intended as comments.
;
_space_group_crystal_system      orthorhombic
_space_group_IT_number           61
_space_group_name_H-M_alt        'P b c a'
_space_group_name_Hall           '-P 2ac 2ab'
loop_
_space_group_symop_operation_xyz
'x, y, z'
'x+1/2, -y+1/2, -z'
'-x, y+1/2, -z+1/2'
'-x+1/2, -y, z+1/2'
'-x, -y, -z'
'-x-1/2, y-1/2, z'
'x, -y-1/2, z-1/2'
'x-1/2, y, -z-1/2'

_cell_length_a                   20.9949(14)
_cell_length_b                   10.6889(7)
_cell_length_c                   26.4893(18)
_cell_angle_alpha                90
_cell_angle_beta                 90
_cell_angle_gamma                90
_cell_volume                     5944.5(7)
_cell_formula_units_Z            8
_cell_measurement_reflns_used    9912
_cell_measurement_temperature    200(2)
_cell_measurement_theta_max      68.188
_cell_measurement_theta_min      3.337
_shelx_estimated_absorpt_T_max   0.969
_shelx_estimated_absorpt_T_min   0.743
_exptl_absorpt_coefficient_mu    0.632
_exptl_absorpt_correction_T_max  0.7531
_exptl_absorpt_correction_T_min  0.5588
_exptl_absorpt_correction_type   multi-scan
_exptl_absorpt_process_details   
;
SADABS-2016/2 (Bruker,2016/2) was used for absorption correction.
wR2(int) was 0.1526 before and 0.0844 after correction.
The Ratio of minimum to maximum transmission is 0.7420.
The \l/2 correction factor is Not present.
;
_exptl_absorpt_special_details   ?
_exptl_crystal_colour            'clear yellowish yellow'
_exptl_crystal_colour_lustre     clear
_exptl_crystal_colour_modifier   yellowish
_exptl_crystal_colour_primary    yellow
_exptl_crystal_density_diffrn    1.257
_exptl_crystal_density_meas      ?
_exptl_crystal_density_method    ?
_exptl_crystal_description       block
_exptl_crystal_F_000             2368
_exptl_crystal_size_max          0.5
_exptl_crystal_size_mid          0.22
_exptl_crystal_size_min          0.05
_exptl_transmission_factor_max   ?
_exptl_transmission_factor_min   ?
_diffrn_reflns_av_R_equivalents  0.0697
_diffrn_reflns_av_unetI/netI     0.0216
_diffrn_reflns_Laue_measured_fraction_full 1.000
_diffrn_reflns_Laue_measured_fraction_max 0.998
_diffrn_reflns_limit_h_max       25
_diffrn_reflns_limit_h_min       -25
_diffrn_reflns_limit_k_max       12
_diffrn_reflns_limit_k_min       -12
_diffrn_reflns_limit_l_max       31
_diffrn_reflns_limit_l_min       -31
_diffrn_reflns_number            125013
_diffrn_reflns_point_group_measured_fraction_full 1.000
_diffrn_reflns_point_group_measured_fraction_max 0.998
_diffrn_reflns_theta_full        67.679
_diffrn_reflns_theta_max         68.402
_diffrn_reflns_theta_min         3.946
_diffrn_ambient_temperature      200.0
_diffrn_detector_area_resol_mean ?
_diffrn_measured_fraction_theta_full 1.000
_diffrn_measured_fraction_theta_max 0.998
_diffrn_measurement_device_type  'Bruker APEX-II CCD'
_diffrn_measurement_method       '\f and \w scans'
_diffrn_radiation_type           CuK\a
_diffrn_radiation_wavelength     1.54178
_diffrn_source                   ?
_diffrn_source_current           1.1
_diffrn_source_power             0.055
_diffrn_source_voltage           50.0
_diffrn_standards_number         0
_reflns_Friedel_coverage         0.000
_reflns_Friedel_fraction_full    .
_reflns_Friedel_fraction_max     .
_reflns_number_gt                4844
_reflns_number_total             5444
_reflns_special_details          
;
 Reflections were merged by SHELXL according to the crystal
 class for the calculation of statistics and refinement.
 
 _reflns_Friedel_fraction is defined as the number of unique
 Friedel pairs measured divided by the number that would be
 possible theoretically, ignoring centric projections and
 systematic absences.
;
_reflns_threshold_expression     'I > 2\s(I)'
_computing_cell_refinement       'SAINT V8.40B (?, 2016)'
_computing_data_collection       ?
_computing_data_reduction        'SAINT V8.40B (?, 2016)'
_computing_molecular_graphics    'Olex2 1.3 (Dolomanov et al., 2009)'
_computing_publication_material  'Olex2 1.3 (Dolomanov et al., 2009)'
_computing_structure_refinement  'SHELXL 2014/7 (Sheldrick, 2015)'
_computing_structure_solution    'SHELXT 2018/2 (Sheldrick, 2018)'
_refine_diff_density_max         0.219
_refine_diff_density_min         -0.179
_refine_diff_density_rms         0.034
_refine_ls_extinction_coef       .
_refine_ls_extinction_method     none
_refine_ls_goodness_of_fit_ref   1.055
_refine_ls_hydrogen_treatment    constr
_refine_ls_matrix_type           full
_refine_ls_number_parameters     388
_refine_ls_number_reflns         5444
_refine_ls_number_restraints     0
_refine_ls_R_factor_all          0.0437
_refine_ls_R_factor_gt           0.0396
_refine_ls_restrained_S_all      1.055
_refine_ls_shift/su_max          0.001
_refine_ls_shift/su_mean         0.000
_refine_ls_structure_factor_coef Fsqd
_refine_ls_weighting_details     
'w=1/[\s^2^(Fo^2^)+(0.0554P)^2^+1.7161P] where P=(Fo^2^+2Fc^2^)/3'
_refine_ls_weighting_scheme      calc
_refine_ls_wR_factor_gt          0.1066
_refine_ls_wR_factor_ref         0.1104
_refine_special_details          ?
_olex2_refinement_description    
;
1. Fixed Uiso
 At 1.2 times of:
  All C(H) groups, All C(H,H) groups, All N(H) groups
2.a Ternary CH refined with riding coordinates:
 C23(H23)
2.b Secondary CH2 refined with riding coordinates:
 C11(H11A,H11B), C22(H22A,H22B)
2.c Aromatic/amide H refined with riding coordinates:
 N1(H1), C1(H1A), C2(H2), C4(H4), C5(H5), C13(H13), C14(H14), C15(H15),
 C16(H16), C17(H17), C18(H18), C20(H20), C21(H21), C25(H25), C27(H27), C28(H28),
  C29(H29), C30(H30), C32(H32), C33(H33), C34(H34), C35(H35), C37(H37)
2.d X=CH2 refined with riding coordinates:
 C38(H38A,H38B)
;
_atom_sites_solution_hydrogens   geom
_atom_sites_solution_primary     dual
_atom_sites_solution_secondary   ?
loop_
_atom_site_label
_atom_site_type_symbol
_atom_site_fract_x
_atom_site_fract_y
_atom_site_fract_z
_atom_site_U_iso_or_equiv
_atom_site_adp_type
_atom_site_occupancy
_atom_site_site_symmetry_order
_atom_site_calc_flag
_atom_site_refinement_flags_posn
_atom_site_refinement_flags_adp
_atom_site_refinement_flags_occupancy
_atom_site_disorder_assembly
_atom_site_disorder_group
O1 O 0.31292(5) 0.30284(9) 0.63728(3) 0.0410(2) Uani 1 1 d . . . . .
O2 O 0.35016(4) 0.17366(8) 0.49629(3) 0.0383(2) Uani 1 1 d . . . . .
O3 O 0.35617(4) 0.45825(9) 0.44723(4) 0.0416(2) Uani 1 1 d . . . . .
N1 N 0.26487(5) 0.57431(10) 0.44521(4) 0.0362(2) Uani 1 1 d . . . . .
H1 H 0.2300 0.5899 0.4626 0.043 Uiso 1 1 calc R U . . .
N2 N 0.43459(5) 0.29248(10) 0.52357(4) 0.0342(2) Uani 1 1 d . . . . .
C1 C 0.33120(12) 0.8669(2) 0.23909(7) 0.0807(6) Uani 1 1 d . . . . .
H1A H 0.3328 0.9176 0.2097 0.097 Uiso 1 1 calc R U . . .
C2 C 0.27912(10) 0.8696(2) 0.26927(7) 0.0741(6) Uani 1 1 d . . . . .
H2 H 0.2447 0.9237 0.2612 0.089 Uiso 1 1 calc R U . . .
C3 C 0.27542(8) 0.79226(16) 0.31275(6) 0.0526(4) Uani 1 1 d . . . . .
C4 C 0.22247(8) 0.79524(17) 0.34565(6) 0.0579(4) Uani 1 1 d . . . . .
H4 H 0.1877 0.8491 0.3383 0.069 Uiso 1 1 calc R U . . .
C5 C 0.22052(7) 0.72213(15) 0.38763(6) 0.0463(4) Uani 1 1 d . . . . .
H5 H 0.1843 0.7251 0.4091 0.056 Uiso 1 1 calc R U . . .
C6 C 0.27181(6) 0.64165(12) 0.39958(5) 0.0358(3) Uani 1 1 d . . . . .
C7 C 0.30493(6) 0.48889(12) 0.46561(5) 0.0328(3) Uani 1 1 d . . . . .
C8 C 0.28342(6) 0.43113(11) 0.51389(5) 0.0324(3) Uani 1 1 d . . . . .
C9 C 0.33252(6) 0.36418(11) 0.54642(5) 0.0317(3) Uani 1 1 d . . . . .
C10 C 0.37169(6) 0.26574(12) 0.51793(5) 0.0326(3) Uani 1 1 d . . . . .
C11 C 0.48580(6) 0.21676(13) 0.50235(5) 0.0396(3) Uani 1 1 d . . . . .
H11A H 0.5164 0.2721 0.4848 0.048 Uiso 1 1 calc R U . . .
H11B H 0.4677 0.1584 0.4771 0.048 Uiso 1 1 calc R U . . .
C12 C 0.52072(6) 0.14266(12) 0.54215(5) 0.0369(3) Uani 1 1 d . . . . .
C13 C 0.58611(7) 0.15371(14) 0.54829(6) 0.0462(3) Uani 1 1 d . . . . .
H13 H 0.6096 0.2081 0.5269 0.055 Uiso 1 1 calc R U . . .
C14 C 0.61747(8) 0.08607(16) 0.58542(7) 0.0550(4) Uani 1 1 d . . . . .
H14 H 0.6623 0.0936 0.5891 0.066 Uiso 1 1 calc R U . . .
C15 C 0.58378(9) 0.00812(17) 0.61685(6) 0.0600(5) Uani 1 1 d . . . . .
H15 H 0.6052 -0.0373 0.6426 0.072 Uiso 1 1 calc R U . . .
C16 C 0.44911(9) 0.25349(18) 0.78884(7) 0.0635(5) Uani 1 1 d . . . . .
H16 H 0.4682 0.2639 0.8211 0.076 Uiso 1 1 calc R U . . .
C17 C 0.42671(10) 0.13883(18) 0.77451(7) 0.0637(5) Uani 1 1 d . . . . .
H17 H 0.4317 0.0690 0.7963 0.076 Uiso 1 1 calc R U . . .
C18 C 0.39686(9) 0.12413(16) 0.72835(6) 0.0551(4) Uani 1 1 d . . . . .
H18 H 0.3806 0.0445 0.7189 0.066 Uiso 1 1 calc R U . . .
C19 C 0.39047(7) 0.22454(14) 0.69589(5) 0.0460(3) Uani 1 1 d . . . . .
C20 C 0.41543(10) 0.33832(17) 0.71001(7) 0.0627(5) Uani 1 1 d . . . . .
H20 H 0.4129 0.4072 0.6874 0.075 Uiso 1 1 calc R U . . .
C21 C 0.44407(10) 0.35369(19) 0.75655(7) 0.0700(5) Uani 1 1 d . . . . .
H21 H 0.4602 0.4332 0.7662 0.084 Uiso 1 1 calc R U . . .
C22 C 0.36009(9) 0.20852(16) 0.64520(6) 0.0570(4) Uani 1 1 d . . . . .
H22A H 0.3930 0.2143 0.6185 0.068 Uiso 1 1 calc R U . . .
H22B H 0.3401 0.1248 0.6431 0.068 Uiso 1 1 calc R U . . .
C23 C 0.28906(6) 0.30048(12) 0.58770(5) 0.0353(3) Uani 1 1 d . . . . .
H23 H 0.2822 0.2112 0.5778 0.042 Uiso 1 1 calc R U . . .
C24 C 0.22587(6) 0.36818(12) 0.58407(5) 0.0373(3) Uani 1 1 d . . . . .
C25 C 0.22573(6) 0.43230(12) 0.53568(5) 0.0362(3) Uani 1 1 d . . . . .
H25 H 0.1892 0.4705 0.5212 0.043 Uiso 1 1 calc R U . . .
C26 C 0.38401(6) 0.44913(11) 0.56667(5) 0.0325(3) Uani 1 1 d . . . . .
C27 C 0.38035(6) 0.55681(12) 0.59491(5) 0.0375(3) Uani 1 1 d . . . . .
H27 H 0.3402 0.5907 0.6043 0.045 Uiso 1 1 calc R U . . .
C28 C 0.43692(7) 0.61523(13) 0.60944(5) 0.0421(3) Uani 1 1 d . . . . .
H28 H 0.4353 0.6894 0.6292 0.051 Uiso 1 1 calc R U . . .
C29 C 0.49527(7) 0.56626(13) 0.59538(5) 0.0423(3) Uani 1 1 d . . . . .
H29 H 0.5332 0.6074 0.6058 0.051 Uiso 1 1 calc R U . . .
C30 C 0.49977(6) 0.45829(13) 0.56634(5) 0.0389(3) Uani 1 1 d . . . . .
H30 H 0.5398 0.4250 0.5565 0.047 Uiso 1 1 calc R U . . .
C31 C 0.44315(6) 0.40161(12) 0.55248(5) 0.0333(3) Uani 1 1 d . . . . .
C32 C 0.48765(7) 0.06170(14) 0.57341(6) 0.0469(3) Uani 1 1 d . . . . .
H32 H 0.4431 0.0512 0.5690 0.056 Uiso 1 1 calc R U . . .
C33 C 0.51876(9) -0.00398(17) 0.61089(7) 0.0603(4) Uani 1 1 d . . . . .
H33 H 0.4954 -0.0576 0.6326 0.072 Uiso 1 1 calc R U . . .
C34 C 0.38252(11) 0.7897(2) 0.25118(7) 0.0772(6) Uani 1 1 d . . . . .
H34 H 0.4192 0.7898 0.2302 0.093 Uiso 1 1 calc R U . . .
C35 C 0.38082(9) 0.71394(18) 0.29263(7) 0.0635(5) Uani 1 1 d . . . . .
H35 H 0.4163 0.6621 0.3002 0.076 Uiso 1 1 calc R U . . .
C36 C 0.32672(7) 0.71187(15) 0.32449(5) 0.0462(3) Uani 1 1 d . . . . .
C37 C 0.32407(7) 0.63613(13) 0.36855(5) 0.0417(3) Uani 1 1 d . . . . .
H37 H 0.3584 0.5818 0.3765 0.050 Uiso 1 1 calc R U . . .
C38 C 0.18080(7) 0.36762(14) 0.61909(6) 0.0481(4) Uani 1 1 d . . . . .
H38A H 0.1425 0.4133 0.6139 0.058 Uiso 1 1 calc R U . . .
H38B H 0.1867 0.3215 0.6494 0.058 Uiso 1 1 calc R U . . .

loop_
_atom_site_aniso_label
_atom_site_aniso_U_11
_atom_site_aniso_U_22
_atom_site_aniso_U_33
_atom_site_aniso_U_23
_atom_site_aniso_U_13
_atom_site_aniso_U_12
O1 0.0470(5) 0.0400(5) 0.0360(5) 0.0017(4) -0.0029(4) 0.0068(4)
O2 0.0404(5) 0.0331(5) 0.0414(5) -0.0046(4) -0.0064(4) -0.0019(4)
O3 0.0293(5) 0.0467(5) 0.0488(5) 0.0065(4) 0.0036(4) 0.0058(4)
N1 0.0291(5) 0.0406(6) 0.0389(6) 0.0068(5) 0.0040(4) 0.0054(4)
N2 0.0305(5) 0.0329(5) 0.0393(6) -0.0038(4) -0.0048(4) 0.0053(4)
C1 0.0941(15) 0.1003(16) 0.0476(10) 0.0239(10) 0.0091(10) -0.0219(13)
C2 0.0770(13) 0.0909(14) 0.0544(10) 0.0285(10) -0.0011(9) -0.0061(11)
C3 0.0561(9) 0.0605(10) 0.0412(8) 0.0116(7) -0.0007(7) -0.0044(7)
C4 0.0505(9) 0.0689(11) 0.0543(9) 0.0211(8) -0.0002(7) 0.0128(8)
C5 0.0387(7) 0.0570(9) 0.0433(8) 0.0124(7) 0.0038(6) 0.0074(6)
C6 0.0345(6) 0.0369(7) 0.0359(6) 0.0034(5) 0.0004(5) -0.0010(5)
C7 0.0265(6) 0.0331(6) 0.0389(6) 0.0007(5) -0.0031(5) -0.0012(5)
C8 0.0294(6) 0.0290(6) 0.0389(7) 0.0007(5) -0.0037(5) -0.0002(5)
C9 0.0297(6) 0.0298(6) 0.0354(6) 0.0001(5) -0.0029(5) 0.0012(5)
C10 0.0328(6) 0.0313(6) 0.0337(6) 0.0021(5) -0.0059(5) 0.0023(5)
C11 0.0362(7) 0.0436(7) 0.0391(7) -0.0029(6) 0.0005(5) 0.0105(6)
C12 0.0359(7) 0.0353(7) 0.0394(7) -0.0075(5) -0.0024(5) 0.0097(5)
C13 0.0358(7) 0.0460(8) 0.0568(9) -0.0039(7) -0.0004(6) 0.0095(6)
C14 0.0428(8) 0.0586(10) 0.0636(10) -0.0128(8) -0.0142(7) 0.0182(7)
C15 0.0684(11) 0.0611(10) 0.0504(9) -0.0010(8) -0.0134(8) 0.0269(9)
C16 0.0756(12) 0.0620(10) 0.0528(9) -0.0016(8) -0.0217(8) 0.0094(9)
C17 0.0861(13) 0.0557(10) 0.0492(9) 0.0098(8) -0.0160(9) 0.0106(9)
C18 0.0703(11) 0.0461(8) 0.0489(9) 0.0035(7) -0.0083(8) 0.0042(8)
C19 0.0523(8) 0.0460(8) 0.0395(7) 0.0018(6) -0.0022(6) 0.0116(7)
C20 0.0873(13) 0.0485(9) 0.0522(9) 0.0091(8) -0.0108(9) 0.0011(9)
C21 0.0892(14) 0.0554(10) 0.0655(11) -0.0012(9) -0.0218(10) -0.0052(10)
C22 0.0774(11) 0.0477(9) 0.0457(8) -0.0020(7) -0.0132(8) 0.0228(8)
C23 0.0374(7) 0.0318(6) 0.0368(7) 0.0013(5) -0.0013(5) -0.0006(5)
C24 0.0351(7) 0.0314(6) 0.0455(7) 0.0015(5) 0.0010(5) -0.0032(5)
C25 0.0291(6) 0.0336(6) 0.0459(7) 0.0039(5) -0.0029(5) -0.0002(5)
C26 0.0320(6) 0.0309(6) 0.0346(6) 0.0016(5) -0.0038(5) 0.0001(5)
C27 0.0384(7) 0.0338(6) 0.0404(7) -0.0020(5) -0.0006(5) 0.0022(5)
C28 0.0506(8) 0.0352(7) 0.0407(7) -0.0045(6) -0.0038(6) -0.0051(6)
C29 0.0402(7) 0.0426(7) 0.0441(7) 0.0005(6) -0.0094(6) -0.0090(6)
C30 0.0314(6) 0.0419(7) 0.0434(7) 0.0014(6) -0.0051(5) 0.0000(5)
C31 0.0322(6) 0.0323(6) 0.0353(6) -0.0002(5) -0.0055(5) 0.0019(5)
C32 0.0416(8) 0.0429(8) 0.0563(9) 0.0010(7) 0.0001(6) 0.0079(6)
C33 0.0679(11) 0.0532(9) 0.0597(10) 0.0120(8) 0.0042(8) 0.0173(8)
C34 0.0849(14) 0.0926(15) 0.0541(10) 0.0061(10) 0.0284(10) -0.0156(12)
C35 0.0653(11) 0.0674(11) 0.0577(10) 0.0004(9) 0.0233(8) -0.0025(9)
C36 0.0507(8) 0.0481(8) 0.0397(7) -0.0019(6) 0.0079(6) -0.0070(6)
C37 0.0407(7) 0.0407(7) 0.0437(7) 0.0012(6) 0.0058(6) 0.0023(6)
C38 0.0452(8) 0.0420(8) 0.0571(9) 0.0061(7) 0.0108(7) 0.0012(6)

_geom_special_details            
;
 All esds (except the esd in the dihedral angle between two l.s. planes)
 are estimated using the full covariance matrix.  The cell esds are taken
 into account individually in the estimation of esds in distances, angles
 and torsion angles; correlations between esds in cell parameters are only
 used when they are defined by crystal symmetry.  An approximate (isotropic)
 treatment of cell esds is used for estimating esds involving l.s. planes.
;
loop_
_geom_bond_atom_site_label_1
_geom_bond_atom_site_label_2
_geom_bond_distance
_geom_bond_site_symmetry_2
_geom_bond_publ_flag
O1 C22 1.4287(18) . ?
O1 C23 1.4059(16) . ?
O2 C10 1.2254(16) . ?
O3 C7 1.2254(15) . ?
N1 H1 0.8800 . ?
N1 C6 1.4144(17) . ?
N1 C7 1.3539(16) . ?
N2 C10 1.3594(16) . ?
N2 C11 1.4583(16) . ?
N2 C31 1.4069(16) . ?
C1 H1A 0.9500 . ?
C1 C2 1.355(3) . ?
C1 C34 1.394(3) . ?
C2 H2 0.9500 . ?
C2 C3 1.419(2) . ?
C3 C4 1.413(2) . ?
C3 C36 1.413(2) . ?
C4 H4 0.9500 . ?
C4 C5 1.360(2) . ?
C5 H5 0.9500 . ?
C5 C6 1.4141(19) . ?
C6 C37 1.3723(19) . ?
C7 C8 1.4900(18) . ?
C8 C9 1.5224(17) . ?
C8 C25 1.3417(18) . ?
C9 C10 1.5339(17) . ?
C9 C23 1.5785(18) . ?
C9 C26 1.5101(17) . ?
C11 H11A 0.9900 . ?
C11 H11B 0.9900 . ?
C11 C12 1.5089(19) . ?
C12 C13 1.387(2) . ?
C12 C32 1.384(2) . ?
C13 H13 0.9500 . ?
C13 C14 1.387(2) . ?
C14 H14 0.9500 . ?
C14 C15 1.374(3) . ?
C15 H15 0.9500 . ?
C15 C33 1.380(3) . ?
C16 H16 0.9500 . ?
C16 C17 1.367(3) . ?
C16 C21 1.375(3) . ?
C17 H17 0.9500 . ?
C17 C18 1.383(2) . ?
C18 H18 0.9500 . ?
C18 C19 1.382(2) . ?
C19 C20 1.376(2) . ?
C19 C22 1.496(2) . ?
C20 H20 0.9500 . ?
C20 C21 1.381(3) . ?
C21 H21 0.9500 . ?
C22 H22A 0.9900 . ?
C22 H22B 0.9900 . ?
C23 H23 1.0000 . ?
C23 C24 1.5143(18) . ?
C24 C25 1.4536(19) . ?
C24 C38 1.325(2) . ?
C25 H25 0.9500 . ?
C26 C27 1.3749(18) . ?
C26 C31 1.3932(18) . ?
C27 H27 0.9500 . ?
C27 C28 1.3959(19) . ?
C28 H28 0.9500 . ?
C28 C29 1.383(2) . ?
C29 H29 0.9500 . ?
C29 C30 1.390(2) . ?
C30 H30 0.9500 . ?
C30 C31 1.3838(18) . ?
C32 H32 0.9500 . ?
C32 C33 1.380(2) . ?
C33 H33 0.9500 . ?
C34 H34 0.9500 . ?
C34 C35 1.365(3) . ?
C35 H35 0.9500 . ?
C35 C36 1.415(2) . ?
C36 C37 1.422(2) . ?
C37 H37 0.9500 . ?
C38 H38A 0.9500 . ?
C38 H38B 0.9500 . ?

loop_
_geom_angle_atom_site_label_1
_geom_angle_atom_site_label_2
_geom_angle_atom_site_label_3
_geom_angle
_geom_angle_site_symmetry_1
_geom_angle_site_symmetry_3
_geom_angle_publ_flag
C23 O1 C22 111.81(10) . . ?
C6 N1 H1 115.8 . . ?
C7 N1 H1 115.8 . . ?
C7 N1 C6 128.35(11) . . ?
C10 N2 C11 123.85(11) . . ?
C10 N2 C31 110.99(10) . . ?
C31 N2 C11 125.16(11) . . ?
C2 C1 H1A 120.0 . . ?
C2 C1 C34 120.05(18) . . ?
C34 C1 H1A 120.0 . . ?
C1 C2 H2 119.7 . . ?
C1 C2 C3 120.7(2) . . ?
C3 C2 H2 119.7 . . ?
C4 C3 C2 122.03(17) . . ?
C36 C3 C2 119.41(16) . . ?
C36 C3 C4 118.54(14) . . ?
C3 C4 H4 119.5 . . ?
C5 C4 C3 121.02(15) . . ?
C5 C4 H4 119.5 . . ?
C4 C5 H5 119.7 . . ?
C4 C5 C6 120.64(14) . . ?
C6 C5 H5 119.7 . . ?
C5 C6 N1 114.99(11) . . ?
C37 C6 N1 124.91(12) . . ?
C37 C6 C5 120.07(13) . . ?
O3 C7 N1 124.54(12) . . ?
O3 C7 C8 119.76(11) . . ?
N1 C7 C8 115.70(11) . . ?
C7 C8 C9 118.38(10) . . ?
C25 C8 C7 129.72(11) . . ?
C25 C8 C9 111.84(11) . . ?
C8 C9 C10 114.02(10) . . ?
C8 C9 C23 101.74(10) . . ?
C10 C9 C23 110.78(10) . . ?
C26 C9 C8 113.77(10) . . ?
C26 C9 C10 101.74(10) . . ?
C26 C9 C23 115.28(10) . . ?
O2 C10 N2 125.36(12) . . ?
O2 C10 C9 125.68(11) . . ?
N2 C10 C9 108.81(10) . . ?
N2 C11 H11A 109.1 . . ?
N2 C11 H11B 109.1 . . ?
N2 C11 C12 112.35(11) . . ?
H11A C11 H11B 107.9 . . ?
C12 C11 H11A 109.1 . . ?
C12 C11 H11B 109.1 . . ?
C13 C12 C11 121.20(13) . . ?
C32 C12 C11 120.15(12) . . ?
C32 C12 C13 118.65(13) . . ?
C12 C13 H13 119.7 . . ?
C14 C13 C12 120.56(15) . . ?
C14 C13 H13 119.7 . . ?
C13 C14 H14 120.0 . . ?
C15 C14 C13 120.10(15) . . ?
C15 C14 H14 120.0 . . ?
C14 C15 H15 120.1 . . ?
C14 C15 C33 119.78(15) . . ?
C33 C15 H15 120.1 . . ?
C17 C16 H16 120.0 . . ?
C17 C16 C21 119.95(16) . . ?
C21 C16 H16 120.0 . . ?
C16 C17 H17 119.9 . . ?
C16 C17 C18 120.23(16) . . ?
C18 C17 H17 119.9 . . ?
C17 C18 H18 119.8 . . ?
C19 C18 C17 120.39(16) . . ?
C19 C18 H18 119.8 . . ?
C18 C19 C22 120.73(15) . . ?
C20 C19 C18 118.71(15) . . ?
C20 C19 C22 120.48(14) . . ?
C19 C20 H20 119.6 . . ?
C19 C20 C21 120.89(16) . . ?
C21 C20 H20 119.6 . . ?
C16 C21 C20 119.75(18) . . ?
C16 C21 H21 120.1 . . ?
C20 C21 H21 120.1 . . ?
O1 C22 C19 110.27(12) . . ?
O1 C22 H22A 109.6 . . ?
O1 C22 H22B 109.6 . . ?
C19 C22 H22A 109.6 . . ?
C19 C22 H22B 109.6 . . ?
H22A C22 H22B 108.1 . . ?
O1 C23 C9 115.69(10) . . ?
O1 C23 H23 108.3 . . ?
O1 C23 C24 111.27(11) . . ?
C9 C23 H23 108.3 . . ?
C24 C23 C9 104.86(10) . . ?
C24 C23 H23 108.3 . . ?
C25 C24 C23 106.43(11) . . ?
C38 C24 C23 125.39(13) . . ?
C38 C24 C25 128.18(13) . . ?
C8 C25 C24 111.92(11) . . ?
C8 C25 H25 124.0 . . ?
C24 C25 H25 124.0 . . ?
C27 C26 C9 131.05(12) . . ?
C27 C26 C31 120.11(12) . . ?
C31 C26 C9 108.84(11) . . ?
C26 C27 H27 120.8 . . ?
C26 C27 C28 118.50(13) . . ?
C28 C27 H27 120.8 . . ?
C27 C28 H28 119.7 . . ?
C29 C28 C27 120.66(13) . . ?
C29 C28 H28 119.7 . . ?
C28 C29 H29 119.2 . . ?
C28 C29 C30 121.56(13) . . ?
C30 C29 H29 119.2 . . ?
C29 C30 H30 121.6 . . ?
C31 C30 C29 116.86(13) . . ?
C31 C30 H30 121.6 . . ?
C26 C31 N2 109.59(11) . . ?
C30 C31 N2 128.10(12) . . ?
C30 C31 C26 122.31(12) . . ?
C12 C32 H32 119.6 . . ?
C33 C32 C12 120.72(15) . . ?
C33 C32 H32 119.6 . . ?
C15 C33 H33 119.9 . . ?
C32 C33 C15 120.17(17) . . ?
C32 C33 H33 119.9 . . ?
C1 C34 H34 119.5 . . ?
C35 C34 C1 121.04(18) . . ?
C35 C34 H34 119.5 . . ?
C34 C35 H35 119.7 . . ?
C34 C35 C36 120.67(19) . . ?
C36 C35 H35 119.7 . . ?
C3 C36 C35 118.11(15) . . ?
C3 C36 C37 119.83(13) . . ?
C35 C36 C37 122.00(15) . . ?
C6 C37 C36 119.91(13) . . ?
C6 C37 H37 120.0 . . ?
C36 C37 H37 120.0 . . ?
C24 C38 H38A 120.0 . . ?
C24 C38 H38B 120.0 . . ?
H38A C38 H38B 120.0 . . ?

loop_
_geom_torsion_atom_site_label_1
_geom_torsion_atom_site_label_2
_geom_torsion_atom_site_label_3
_geom_torsion_atom_site_label_4
_geom_torsion
_geom_torsion_site_symmetry_1
_geom_torsion_site_symmetry_2
_geom_torsion_site_symmetry_3
_geom_torsion_site_symmetry_4
_geom_torsion_publ_flag
O1 C23 C24 C25 142.96(11) . . . . ?
O1 C23 C24 C38 -36.64(19) . . . . ?
O3 C7 C8 C9 16.82(18) . . . . ?
O3 C7 C8 C25 -166.28(13) . . . . ?
N1 C6 C37 C36 -177.61(13) . . . . ?
N1 C7 C8 C9 -162.85(11) . . . . ?
N1 C7 C8 C25 14.1(2) . . . . ?
N2 C11 C12 C13 -123.79(14) . . . . ?
N2 C11 C12 C32 56.25(17) . . . . ?
C1 C2 C3 C4 178.4(2) . . . . ?
C1 C2 C3 C36 0.0(3) . . . . ?
C1 C34 C35 C36 0.0(3) . . . . ?
C2 C1 C34 C35 1.4(4) . . . . ?
C2 C3 C4 C5 -178.69(18) . . . . ?
C2 C3 C36 C35 1.4(2) . . . . ?
C2 C3 C36 C37 178.62(17) . . . . ?
C3 C4 C5 C6 0.4(3) . . . . ?
C3 C36 C37 C6 -0.2(2) . . . . ?
C4 C3 C36 C35 -177.04(17) . . . . ?
C4 C3 C36 C37 0.2(2) . . . . ?
C4 C5 C6 N1 177.69(15) . . . . ?
C4 C5 C6 C37 -0.4(2) . . . . ?
C5 C6 C37 C36 0.3(2) . . . . ?
C6 N1 C7 O3 1.9(2) . . . . ?
C6 N1 C7 C8 -178.44(12) . . . . ?
C7 N1 C6 C5 178.19(13) . . . . ?
C7 N1 C6 C37 -3.8(2) . . . . ?
C7 C8 C9 C10 -52.07(15) . . . . ?
C7 C8 C9 C23 -171.37(11) . . . . ?
C7 C8 C9 C26 64.01(15) . . . . ?
C7 C8 C25 C24 -177.68(12) . . . . ?
C8 C9 C10 O2 -59.69(17) . . . . ?
C8 C9 C10 N2 124.52(11) . . . . ?
C8 C9 C23 O1 -139.76(11) . . . . ?
C8 C9 C23 C24 -16.79(12) . . . . ?
C8 C9 C26 C27 55.78(18) . . . . ?
C8 C9 C26 C31 -124.62(12) . . . . ?
C9 C8 C25 C24 -0.62(16) . . . . ?
C9 C23 C24 C25 17.19(13) . . . . ?
C9 C23 C24 C38 -162.41(13) . . . . ?
C9 C26 C27 C28 178.55(13) . . . . ?
C9 C26 C31 N2 0.99(14) . . . . ?
C9 C26 C31 C30 -178.83(12) . . . . ?
C10 N2 C11 C12 -107.17(14) . . . . ?
C10 N2 C31 C26 0.10(15) . . . . ?
C10 N2 C31 C30 179.91(13) . . . . ?
C10 C9 C23 O1 98.67(12) . . . . ?
C10 C9 C23 C24 -138.36(11) . . . . ?
C10 C9 C26 C27 178.87(13) . . . . ?
C10 C9 C26 C31 -1.54(13) . . . . ?
C11 N2 C10 O2 2.9(2) . . . . ?
C11 N2 C10 C9 178.67(11) . . . . ?
C11 N2 C31 C26 -179.70(12) . . . . ?
C11 N2 C31 C30 0.1(2) . . . . ?
C11 C12 C13 C14 179.26(13) . . . . ?
C11 C12 C32 C33 -178.17(14) . . . . ?
C12 C13 C14 C15 -0.6(2) . . . . ?
C12 C32 C33 C15 -1.6(3) . . . . ?
C13 C12 C32 C33 1.9(2) . . . . ?
C13 C14 C15 C33 0.9(3) . . . . ?
C14 C15 C33 C32 0.2(3) . . . . ?
C16 C17 C18 C19 1.2(3) . . . . ?
C17 C16 C21 C20 1.0(3) . . . . ?
C17 C18 C19 C20 1.2(3) . . . . ?
C17 C18 C19 C22 178.03(17) . . . . ?
C18 C19 C20 C21 -2.6(3) . . . . ?
C18 C19 C22 O1 131.07(16) . . . . ?
C19 C20 C21 C16 1.5(3) . . . . ?
C20 C19 C22 O1 -52.2(2) . . . . ?
C21 C16 C17 C18 -2.4(3) . . . . ?
C22 O1 C23 C9 -79.28(15) . . . . ?
C22 O1 C23 C24 161.21(12) . . . . ?
C22 C19 C20 C21 -179.42(18) . . . . ?
C23 O1 C22 C19 172.52(13) . . . . ?
C23 C9 C10 O2 54.35(16) . . . . ?
C23 C9 C10 N2 -121.44(11) . . . . ?
C23 C9 C26 C27 -61.20(18) . . . . ?
C23 C9 C26 C31 118.39(12) . . . . ?
C23 C24 C25 C8 -10.94(15) . . . . ?
C25 C8 C9 C10 130.49(12) . . . . ?
C25 C8 C9 C23 11.20(14) . . . . ?
C25 C8 C9 C26 -113.42(13) . . . . ?
C26 C9 C10 O2 177.40(12) . . . . ?
C26 C9 C10 N2 1.61(13) . . . . ?
C26 C9 C23 O1 -16.15(15) . . . . ?
C26 C9 C23 C24 106.81(12) . . . . ?
C26 C27 C28 C29 0.5(2) . . . . ?
C27 C26 C31 N2 -179.37(11) . . . . ?
C27 C26 C31 C30 0.8(2) . . . . ?
C27 C28 C29 C30 0.3(2) . . . . ?
C28 C29 C30 C31 -0.5(2) . . . . ?
C29 C30 C31 N2 -179.85(12) . . . . ?
C29 C30 C31 C26 -0.1(2) . . . . ?
C31 N2 C10 O2 -176.94(12) . . . . ?
C31 N2 C10 C9 -1.13(14) . . . . ?
C31 N2 C11 C12 72.60(16) . . . . ?
C31 C26 C27 C28 -1.0(2) . . . . ?
C32 C12 C13 C14 -0.8(2) . . . . ?
C34 C1 C2 C3 -1.4(4) . . . . ?
C34 C35 C36 C3 -1.4(3) . . . . ?
C34 C35 C36 C37 -178.57(18) . . . . ?
C35 C36 C37 C6 176.93(15) . . . . ?
C36 C3 C4 C5 -0.3(3) . . . . ?
C38 C24 C25 C8 168.65(14) . . . . ?

_olex2_submission_special_instructions 'No special instructions were received'
####################################################################### 
# 
# This file contains crystal structure data downloaded from the 
# Cambridge Structural Database (CSD) hosted by the Cambridge 
# Crystallographic Data Centre (CCDC).
# 
# Full information about CCDC data access policies and citation 
# guidelines are available at http://www.ccdc.cam.ac.uk/access/V1 
# 
# Audit and citation data items may have been added by the CCDC. 
# Please retain this information to preserve the provenance of 
# this file and to allow appropriate attribution of the data. 
# 
#######################################################################

data_18
_database_code_depnum_ccdc_archive 'CCDC 2473166'
loop_
_audit_author_name
_audit_author_address
'Ying-Chun Chen'
;Sichuan University
China
;
_audit_update_record             
;
2025-07-16 deposited with the CCDC.	2025-10-16 downloaded from the CCDC.
;
_audit_creation_date             2025-07-15
_audit_creation_method           
;
Olex2 1.3
(compiled 2020.11.12 svn.r5f609507 for OlexSys, GUI svn.r6408)
;
_shelx_SHELXL_version_number     2014/7
_chemical_name_common            ?
_chemical_name_systematic        ?
_chemical_formula_moiety         'C33 H27 N3 O3'
_chemical_formula_sum            'C33 H27 N3 O3'
_chemical_formula_weight         513.57
_chemical_absolute_configuration ad
_chemical_melting_point          ?
loop_
_atom_type_symbol
_atom_type_description
_atom_type_scat_dispersion_real
_atom_type_scat_dispersion_imag
_atom_type_scat_source
C C 0.0181 0.0091 'International Tables Vol C Tables 4.2.6.8 and 6.1.1.4'
H H 0.0000 0.0000 'International Tables Vol C Tables 4.2.6.8 and 6.1.1.4'
N N 0.0311 0.0180 'International Tables Vol C Tables 4.2.6.8 and 6.1.1.4'
O O 0.0492 0.0322 'International Tables Vol C Tables 4.2.6.8 and 6.1.1.4'

_shelx_space_group_comment       
;
The symmetry employed for this shelxl refinement is uniquely defined
by the following loop, which should always be used as a source of
symmetry information in preference to the above space-group names.
They are only intended as comments.
;
_space_group_crystal_system      orthorhombic
_space_group_IT_number           20
_space_group_name_H-M_alt        'C 2 2 21'
_space_group_name_Hall           'C 2c 2'
loop_
_space_group_symop_operation_xyz
'x, y, z'
'x, -y, -z'
'-x, y, -z+1/2'
'-x, -y, z+1/2'
'x+1/2, y+1/2, z'
'x+1/2, -y+1/2, -z'
'-x+1/2, y+1/2, -z+1/2'
'-x+1/2, -y+1/2, z+1/2'

_cell_length_a                   17.8476(5)
_cell_length_b                   27.8909(8)
_cell_length_c                   23.5021(7)
_cell_angle_alpha                90
_cell_angle_beta                 90
_cell_angle_gamma                90
_cell_volume                     11699.0(6)
_cell_formula_units_Z            16
_cell_measurement_reflns_used    9928
_cell_measurement_temperature    151.0
_cell_measurement_theta_max      72.016
_cell_measurement_theta_min      2.939
_shelx_estimated_absorpt_T_max   0.830
_shelx_estimated_absorpt_T_min   0.781
_exptl_absorpt_coefficient_mu    0.604
_exptl_absorpt_correction_T_max  0.7535
_exptl_absorpt_correction_T_min  0.5591
_exptl_absorpt_correction_type   multi-scan
_exptl_absorpt_process_details   
;
SADABS-2016/2 (Bruker,2016/2) was used for absorption correction.
wR2(int) was 0.1449 before and 0.0682 after correction.
The Ratio of minimum to maximum transmission is 0.7420.
The \l/2 correction factor is Not present.
;
_exptl_absorpt_special_details   ?
_exptl_crystal_colour            'clear yellowish yellow'
_exptl_crystal_colour_lustre     clear
_exptl_crystal_colour_modifier   yellowish
_exptl_crystal_colour_primary    yellow
_exptl_crystal_density_diffrn    1.166
_exptl_crystal_density_meas      ?
_exptl_crystal_density_method    ?
_exptl_crystal_description       block
_exptl_crystal_F_000             4320
_exptl_crystal_size_max          0.43
_exptl_crystal_size_mid          0.35
_exptl_crystal_size_min          0.32
_exptl_transmission_factor_max   ?
_exptl_transmission_factor_min   ?
_diffrn_reflns_av_R_equivalents  0.0732
_diffrn_reflns_av_unetI/netI     0.0449
_diffrn_reflns_Laue_measured_fraction_full 0.971
_diffrn_reflns_Laue_measured_fraction_max 0.957
_diffrn_reflns_limit_h_max       15
_diffrn_reflns_limit_h_min       -20
_diffrn_reflns_limit_k_max       33
_diffrn_reflns_limit_k_min       -29
_diffrn_reflns_limit_l_max       26
_diffrn_reflns_limit_l_min       -28
_diffrn_reflns_number            39736
_diffrn_reflns_point_group_measured_fraction_full 0.959
_diffrn_reflns_point_group_measured_fraction_max 0.939
_diffrn_reflns_theta_full        67.679
_diffrn_reflns_theta_max         72.038
_diffrn_reflns_theta_min         2.939
_diffrn_ambient_temperature      151.0
_diffrn_detector_area_resol_mean ?
_diffrn_measured_fraction_theta_full 0.971
_diffrn_measured_fraction_theta_max 0.957
_diffrn_measurement_device_type  'Bruker APEX-II CCD'
_diffrn_measurement_method       '\f and \w scans'
_diffrn_radiation_type           CuK\a
_diffrn_radiation_wavelength     1.54178
_diffrn_source                   ?
_diffrn_source_current           1.1
_diffrn_source_power             0.055
_diffrn_source_voltage           50.0
_diffrn_standards_number         0
_reflns_Friedel_coverage         0.817
_reflns_Friedel_fraction_full    0.946
_reflns_Friedel_fraction_max     0.918
_reflns_number_gt                9953
_reflns_number_total             10831
_reflns_special_details          
;
 Reflections were merged by SHELXL according to the crystal
 class for the calculation of statistics and refinement.
 
 Structure factors included contributions from the .fab file.
 
 _reflns_Friedel_fraction is defined as the number of unique
 Friedel pairs measured divided by the number that would be
 possible theoretically, ignoring centric projections and
 systematic absences.
;
_reflns_threshold_expression     'I > 2\s(I)'
_computing_cell_refinement       'SAINT V8.40B (?, 2016)'
_computing_data_collection       ?
_computing_data_reduction        'SAINT V8.40B (?, 2016)'
_computing_molecular_graphics    'Olex2 1.3 (Dolomanov et al., 2009)'
_computing_publication_material  'Olex2 1.3 (Dolomanov et al., 2009)'
_computing_structure_refinement  'SHELXL 2014/7 (Sheldrick, 2015)'
_computing_structure_solution    'SHELXT 2018/2 (Sheldrick, 2018)'
_refine_diff_density_max         0.132
_refine_diff_density_min         -0.189
_refine_diff_density_rms         0.032
_refine_ls_abs_structure_details 
;
 Flack x determined using 4102 quotients [(I+)-(I-)]/[(I+)+(I-)]
 (Parsons, Flack and Wagner, Acta Cryst. B69 (2013) 249-259).
;
_refine_ls_abs_structure_Flack   0.14(9)
_refine_ls_extinction_coef       .
_refine_ls_extinction_method     none
_refine_ls_goodness_of_fit_ref   1.052
_refine_ls_hydrogen_treatment    constr
_refine_ls_matrix_type           full
_refine_ls_number_parameters     705
_refine_ls_number_reflns         10831
_refine_ls_number_restraints     0
_refine_ls_R_factor_all          0.0390
_refine_ls_R_factor_gt           0.0349
_refine_ls_restrained_S_all      1.052
_refine_ls_shift/su_max          0.000
_refine_ls_shift/su_mean         0.000
_refine_ls_structure_factor_coef Fsqd
_refine_ls_weighting_details     
'w=1/[\s^2^(Fo^2^)+(0.0439P)^2^+0.8273P] where P=(Fo^2^+2Fc^2^)/3'
_refine_ls_weighting_scheme      calc
_refine_ls_wR_factor_gt          0.0892
_refine_ls_wR_factor_ref         0.0920
_refine_special_details          ?
_olex2_refinement_description    
;
1. Fixed Uiso
 At 1.2 times of:
  All C(H) groups, All C(H,H) groups, All N(H) groups
 At 1.5 times of:
  All C(H,H,H) groups
2.a Ternary CH refined with riding coordinates:
 C6(H6), C39(H39)
2.b Secondary CH2 refined with riding coordinates:
 C5(H5A,H5B), C38(H38A,H38B)
2.c Aromatic/amide H refined with riding coordinates:
 N1(H1), N4(H4), C1(H1A), C2(H2), C3(H3), C11(H11), C13(H13), C14(H14),
 C15(H15), C16(H16), C17(H17), C19(H19), C20(H20), C21(H21), C22(H22), C29(H29),
  C30(H30), C31(H31), C32(H32), C33(H33), C34(H34), C35(H35), C36(H36),
 C44(H44), C45(H45), C47(H47), C48(H48), C49(H49), C50(H50), C55(H55), C56(H56),
  C57(H57), C58(H58), C59(H59), C61(H61), C62(H62), C63(H63), C64(H64)
2.d X=CH2 refined with riding coordinates:
 C7(H7A,H7B), C24(H24A,H24B)
2.e Idealised Me refined as rotating group:
 C27(H27A,H27B,H27C), C52(H52A,H52B,H52C)
;
_atom_sites_solution_hydrogens   geom
_atom_sites_solution_primary     dual
_atom_sites_solution_secondary   ?
loop_
_atom_site_label
_atom_site_type_symbol
_atom_site_fract_x
_atom_site_fract_y
_atom_site_fract_z
_atom_site_U_iso_or_equiv
_atom_site_adp_type
_atom_site_occupancy
_atom_site_site_symmetry_order
_atom_site_calc_flag
_atom_site_refinement_flags_posn
_atom_site_refinement_flags_adp
_atom_site_refinement_flags_occupancy
_atom_site_disorder_assembly
_atom_site_disorder_group
O1 O 0.50072(10) 0.64785(6) 0.42850(7) 0.0340(3) Uani 1 1 d . . . . .
O2 O 0.69754(11) 0.67213(6) 0.59018(8) 0.0445(4) Uani 1 1 d . . . . .
O3 O 0.49645(10) 0.65697(5) 0.60184(7) 0.0337(3) Uani 1 1 d . . . . .
O4 O 0.38334(10) 0.87565(6) 0.53901(7) 0.0378(4) Uani 1 1 d . . . . .
O5 O 0.60343(9) 0.84389(6) 0.56718(7) 0.0325(3) Uani 1 1 d . . . . .
O6 O 0.56217(10) 0.81183(6) 0.69669(7) 0.0384(4) Uani 1 1 d . . . . .
C7 C 0.32953(15) 0.77193(10) 0.52440(12) 0.0423(6) Uani 1 1 d . . . . .
H7A H 0.3095 0.7409 0.5311 0.051 Uiso 1 1 calc R U . . .
H7B H 0.3083 0.7918 0.4958 0.051 Uiso 1 1 calc R U . . .
N1 N 0.69212(10) 0.75423(7) 0.59487(8) 0.0298(4) Uani 1 1 d . . . . .
H1 H 0.6691 0.7792 0.5800 0.036 Uiso 1 1 calc R U . . .
N2 N 0.56017(11) 0.59215(6) 0.56332(8) 0.0308(4) Uani 1 1 d . . . . .
N3 N 0.61162(11) 0.58413(7) 0.51825(8) 0.0331(4) Uani 1 1 d . . . . .
N4 N 0.54290(10) 0.73124(6) 0.68388(8) 0.0291(4) Uani 1 1 d . . . . .
H4 H 0.5159 0.7104 0.6647 0.035 Uiso 1 1 calc R U . . .
N5 N 0.48743(11) 0.91147(7) 0.65632(8) 0.0325(4) Uani 1 1 d . . . . .
N6 N 0.55360(11) 0.90391(6) 0.62403(8) 0.0312(4) Uani 1 1 d . . . . .
C1 C 0.28948(19) 0.57817(12) 0.54345(12) 0.0545(7) Uani 1 1 d . . . . .
H1A H 0.2595 0.5639 0.5723 0.065 Uiso 1 1 calc R U . . .
C2 C 0.26396(18) 0.61855(12) 0.51490(13) 0.0544(7) Uani 1 1 d . . . . .
H2 H 0.2164 0.6319 0.5239 0.065 Uiso 1 1 calc R U . . .
C3 C 0.30824(16) 0.63933(10) 0.47322(11) 0.0440(6) Uani 1 1 d . . . . .
H3 H 0.2913 0.6674 0.4542 0.053 Uiso 1 1 calc R U . . .
C4 C 0.37696(14) 0.61959(9) 0.45895(10) 0.0382(5) Uani 1 1 d . . . . .
C5 C 0.42315(14) 0.64154(9) 0.41220(11) 0.0402(6) Uani 1 1 d . . . . .
H5A H 0.4207 0.6207 0.3781 0.048 Uiso 1 1 calc R U . . .
H5B H 0.4016 0.6731 0.4019 0.048 Uiso 1 1 calc R U . . .
C6 C 0.51114(13) 0.68122(8) 0.47275(9) 0.0284(4) Uani 1 1 d . . . . .
H6 H 0.4629 0.6849 0.4939 0.034 Uiso 1 1 calc R U . . .
C66 C 0.57331(12) 0.66417(7) 0.51549(9) 0.0276(4) Uani 1 1 d . . . . .
C8 C 0.61324(12) 0.71077(8) 0.52948(9) 0.0282(4) Uani 1 1 d . . . . .
C9 C 0.67115(13) 0.71036(8) 0.57437(9) 0.0305(5) Uani 1 1 d . . . . .
C10 C 0.74643(13) 0.76426(8) 0.63717(9) 0.0301(5) Uani 1 1 d . . . . .
C11 C 0.74729(13) 0.80944(8) 0.65989(10) 0.0323(5) Uani 1 1 d . . . . .
H11 H 0.7121 0.8325 0.6469 0.039 Uiso 1 1 calc R U . . .
C12 C 0.79954(14) 0.82228(9) 0.70230(10) 0.0350(5) Uani 1 1 d . . . . .
C13 C 0.80075(16) 0.86855(10) 0.72707(11) 0.0448(6) Uani 1 1 d . . . . .
H13 H 0.7661 0.8921 0.7145 0.054 Uiso 1 1 calc R U . . .
C14 C 0.85098(18) 0.87974(12) 0.76881(13) 0.0547(7) Uani 1 1 d . . . . .
H14 H 0.8510 0.9110 0.7849 0.066 Uiso 1 1 calc R U . . .
C15 C 0.90287(18) 0.84531(13) 0.78816(12) 0.0561(7) Uani 1 1 d . . . . .
H15 H 0.9377 0.8534 0.8172 0.067 Uiso 1 1 calc R U . . .
C16 C 0.35809(17) 0.55869(10) 0.53014(12) 0.0474(6) Uani 1 1 d . . . . .
H16 H 0.3756 0.5314 0.5502 0.057 Uiso 1 1 calc R U . . .
C17 C 0.40169(15) 0.57873(9) 0.48759(11) 0.0409(6) Uani 1 1 d . . . . .
H17 H 0.4484 0.5646 0.4779 0.049 Uiso 1 1 calc R U . . .
C18 C 0.85229(14) 0.78754(10) 0.72177(10) 0.0368(5) Uani 1 1 d . . . . .
C19 C 0.90315(16) 0.80041(11) 0.76533(11) 0.0473(6) Uani 1 1 d . . . . .
H19 H 0.9381 0.7774 0.7789 0.057 Uiso 1 1 calc R U . . .
C20 C 0.84990(15) 0.74148(10) 0.69693(11) 0.0408(6) Uani 1 1 d . . . . .
H20 H 0.8848 0.7179 0.7093 0.049 Uiso 1 1 calc R U . . .
C21 C 0.79928(14) 0.72962(9) 0.65584(11) 0.0362(5) Uani 1 1 d . . . . .
H21 H 0.7994 0.6984 0.6398 0.043 Uiso 1 1 calc R U . . .
C22 C 0.59302(13) 0.74618(8) 0.49394(10) 0.0306(5) Uani 1 1 d . . . . .
H22 H 0.6130 0.7777 0.4953 0.037 Uiso 1 1 calc R U . . .
C23 C 0.53719(13) 0.73047(8) 0.45335(9) 0.0303(4) Uani 1 1 d . . . . .
C24 C 0.51353(15) 0.75385(9) 0.40778(11) 0.0421(6) Uani 1 1 d . . . . .
H24A H 0.5337 0.7845 0.3989 0.051 Uiso 1 1 calc R U . . .
H24B H 0.4764 0.7400 0.3839 0.051 Uiso 1 1 calc R U . . .
C25 C 0.53787(12) 0.63915(7) 0.56625(9) 0.0281(4) Uani 1 1 d . . . . .
C26 C 0.62135(13) 0.62416(8) 0.49227(9) 0.0299(4) Uani 1 1 d . . . . .
C27 C 0.67515(14) 0.62910(9) 0.44439(10) 0.0387(5) Uani 1 1 d . . . . .
H27A H 0.6962 0.5976 0.4351 0.058 Uiso 1 1 calc R U . . .
H27B H 0.7156 0.6510 0.4554 0.058 Uiso 1 1 calc R U . . .
H27C H 0.6491 0.6420 0.4110 0.058 Uiso 1 1 calc R U . . .
C28 C 0.53831(14) 0.55309(8) 0.59816(10) 0.0333(5) Uani 1 1 d . . . . .
C29 C 0.48936(15) 0.55958(8) 0.64359(10) 0.0360(5) Uani 1 1 d . . . . .
H29 H 0.4699 0.5905 0.6517 0.043 Uiso 1 1 calc R U . . .
C30 C 0.46913(16) 0.52072(9) 0.67691(11) 0.0431(6) Uani 1 1 d . . . . .
H30 H 0.4362 0.5252 0.7082 0.052 Uiso 1 1 calc R U . . .
C31 C 0.49667(19) 0.47512(9) 0.66485(12) 0.0499(7) Uani 1 1 d . . . . .
H31 H 0.4829 0.4486 0.6879 0.060 Uiso 1 1 calc R U . . .
C32 C 0.5436(2) 0.46885(10) 0.61962(12) 0.0529(7) Uani 1 1 d . . . . .
H32 H 0.5616 0.4376 0.6111 0.063 Uiso 1 1 calc R U . . .
C33 C 0.56554(17) 0.50721(9) 0.58576(11) 0.0432(6) Uani 1 1 d . . . . .
H33 H 0.5986 0.5023 0.5546 0.052 Uiso 1 1 calc R U . . .
C34 C 0.5758(2) 0.92891(12) 0.39498(15) 0.0622(9) Uani 1 1 d . . . . .
H34 H 0.6197 0.9387 0.3752 0.075 Uiso 1 1 calc R U . . .
C35 C 0.5575(2) 0.94960(12) 0.44587(16) 0.0633(8) Uani 1 1 d . . . . .
H35 H 0.5895 0.9733 0.4618 0.076 Uiso 1 1 calc R U . . .
C36 C 0.49257(19) 0.93634(10) 0.47452(13) 0.0545(7) Uani 1 1 d . . . . .
H36 H 0.4803 0.9510 0.5098 0.065 Uiso 1 1 calc R U . . .
C37 C 0.44555(16) 0.90162(9) 0.45142(11) 0.0440(6) Uani 1 1 d . . . . .
C38 C 0.37369(16) 0.88836(11) 0.48067(12) 0.0491(7) Uani 1 1 d . . . . .
H38A H 0.3386 0.9158 0.4782 0.059 Uiso 1 1 calc R U . . .
H38B H 0.3506 0.8610 0.4603 0.059 Uiso 1 1 calc R U . . .
C39 C 0.42917(13) 0.83493(8) 0.54831(9) 0.0305(5) Uani 1 1 d . . . . .
H39 H 0.4652 0.8319 0.5159 0.037 Uiso 1 1 calc R U . . .
C40 C 0.47458(12) 0.84036(8) 0.60458(9) 0.0284(4) Uani 1 1 d . . . . .
C41 C 0.47652(12) 0.78931(8) 0.62636(9) 0.0283(4) Uani 1 1 d . . . . .
C42 C 0.53043(12) 0.77868(8) 0.67264(9) 0.0283(4) Uani 1 1 d . . . . .
C43 C 0.59466(13) 0.71262(8) 0.72315(9) 0.0294(5) Uani 1 1 d . . . . .
C44 C 0.59758(16) 0.66162(9) 0.72742(11) 0.0407(6) Uani 1 1 d . . . . .
H44 H 0.5647 0.6424 0.7052 0.049 Uiso 1 1 calc R U . . .
C45 C 0.64741(18) 0.64053(10) 0.76329(14) 0.0536(7) Uani 1 1 d . . . . .
H45 H 0.6486 0.6066 0.7660 0.064 Uiso 1 1 calc R U . . .
C46 C 0.69736(16) 0.66778(10) 0.79658(12) 0.0445(6) Uani 1 1 d . . . . .
C47 C 0.7524(2) 0.64742(13) 0.83309(15) 0.0634(9) Uani 1 1 d . . . . .
H47 H 0.7562 0.6135 0.8360 0.076 Uiso 1 1 calc R U . . .
C48 C 0.7998(2) 0.67552(14) 0.86393(14) 0.0649(9) Uani 1 1 d . . . . .
H48 H 0.8365 0.6611 0.8877 0.078 Uiso 1 1 calc R U . . .
C49 C 0.46512(18) 0.88018(11) 0.40099(12) 0.0509(7) Uani 1 1 d . . . . .
H49 H 0.4340 0.8559 0.3854 0.061 Uiso 1 1 calc R U . . .
C50 C 0.5300(2) 0.89371(13) 0.37251(14) 0.0610(8) Uani 1 1 d . . . . .
H50 H 0.5429 0.8787 0.3375 0.073 Uiso 1 1 calc R U . . .
C51 C 0.44260(13) 0.87649(8) 0.64595(9) 0.0295(4) Uani 1 1 d . . . . .
C52 C 0.36815(14) 0.87307(9) 0.67391(11) 0.0363(5) Uani 1 1 d . . . . .
H52A H 0.3700 0.8488 0.7040 0.055 Uiso 1 1 calc R U . . .
H52B H 0.3303 0.8640 0.6457 0.055 Uiso 1 1 calc R U . . .
H52C H 0.3550 0.9042 0.6905 0.055 Uiso 1 1 calc R U . . .
C53 C 0.55242(13) 0.86131(8) 0.59508(9) 0.0287(4) Uani 1 1 d . . . . .
C54 C 0.61763(14) 0.93235(8) 0.63569(10) 0.0331(5) Uani 1 1 d . . . . .
C55 C 0.62591(15) 0.95387(9) 0.68849(11) 0.0393(5) Uani 1 1 d . . . . .
H55 H 0.5880 0.9508 0.7166 0.047 Uiso 1 1 calc R U . . .
C56 C 0.69070(16) 0.97998(10) 0.69964(13) 0.0467(6) Uani 1 1 d . . . . .
H56 H 0.6972 0.9947 0.7358 0.056 Uiso 1 1 calc R U . . .
C57 C 0.74589(16) 0.98470(10) 0.65855(14) 0.0494(7) Uani 1 1 d . . . . .
H57 H 0.7902 1.0023 0.6666 0.059 Uiso 1 1 calc R U . . .
C58 C 0.73614(17) 0.96371(9) 0.60599(13) 0.0469(6) Uani 1 1 d . . . . .
H58 H 0.7737 0.9672 0.5777 0.056 Uiso 1 1 calc R U . . .
C59 C 0.67213(15) 0.93772(9) 0.59411(12) 0.0399(5) Uani 1 1 d . . . . .
H59 H 0.6655 0.9236 0.5577 0.048 Uiso 1 1 calc R U . . .
C60 C 0.69319(14) 0.71832(9) 0.79308(9) 0.0355(5) Uani 1 1 d . . . . .
C61 C 0.74234(16) 0.74663(11) 0.82636(11) 0.0450(6) Uani 1 1 d . . . . .
H61 H 0.7388 0.7806 0.8246 0.054 Uiso 1 1 calc R U . . .
C62 C 0.79469(17) 0.72610(12) 0.86086(12) 0.0537(7) Uani 1 1 d . . . . .
H62 H 0.8275 0.7456 0.8827 0.064 Uiso 1 1 calc R U . . .
C63 C 0.64105(13) 0.73962(8) 0.75592(10) 0.0321(5) Uani 1 1 d . . . . .
H63 H 0.6382 0.7736 0.7537 0.039 Uiso 1 1 calc R U . . .
C64 C 0.42617(13) 0.76164(8) 0.60015(10) 0.0307(5) Uani 1 1 d . . . . .
H64 H 0.4168 0.7291 0.6097 0.037 Uiso 1 1 calc R U . . .
C65 C 0.38732(13) 0.78752(8) 0.55498(10) 0.0325(5) Uani 1 1 d . . . . .

loop_
_atom_site_aniso_label
_atom_site_aniso_U_11
_atom_site_aniso_U_22
_atom_site_aniso_U_33
_atom_site_aniso_U_23
_atom_site_aniso_U_13
_atom_site_aniso_U_12
O1 0.0322(9) 0.0396(8) 0.0303(8) -0.0047(7) -0.0024(6) -0.0021(6)
O2 0.0496(12) 0.0359(9) 0.0481(10) 0.0032(8) -0.0180(9) 0.0031(7)
O3 0.0390(9) 0.0312(8) 0.0309(8) -0.0017(6) 0.0061(7) 0.0031(6)
O4 0.0367(10) 0.0387(9) 0.0381(9) 0.0087(7) -0.0027(7) 0.0097(7)
O5 0.0252(8) 0.0356(8) 0.0366(8) -0.0020(7) 0.0045(6) 0.0039(6)
O6 0.0413(10) 0.0322(8) 0.0418(9) -0.0043(7) -0.0123(8) 0.0034(7)
C7 0.0358(14) 0.0478(14) 0.0433(14) 0.0003(11) -0.0078(11) -0.0015(10)
N1 0.0265(10) 0.0335(9) 0.0294(9) -0.0017(8) -0.0019(7) 0.0012(7)
N2 0.0357(11) 0.0287(9) 0.0280(9) -0.0001(7) 0.0057(8) 0.0024(7)
N3 0.0356(11) 0.0342(10) 0.0297(10) -0.0030(8) 0.0044(8) 0.0048(8)
N4 0.0289(10) 0.0304(9) 0.0279(9) -0.0001(7) 0.0006(7) 0.0024(7)
N5 0.0281(10) 0.0338(10) 0.0355(10) -0.0001(8) 0.0050(8) 0.0060(7)
N6 0.0267(10) 0.0315(9) 0.0355(10) -0.0028(8) 0.0053(8) 0.0026(7)
C1 0.057(2) 0.0673(19) 0.0386(15) 0.0024(13) 0.0038(13) -0.0103(14)
C2 0.0508(18) 0.0670(19) 0.0455(16) -0.0027(14) 0.0062(13) 0.0021(13)
C3 0.0456(16) 0.0471(14) 0.0393(13) -0.0010(11) -0.0088(11) 0.0012(11)
C4 0.0367(14) 0.0425(13) 0.0354(12) -0.0010(10) -0.0087(10) -0.0096(10)
C5 0.0363(15) 0.0490(14) 0.0354(12) 0.0028(11) -0.0118(10) -0.0086(10)
C6 0.0264(11) 0.0338(11) 0.0250(10) 0.0000(8) 0.0011(8) -0.0003(8)
C66 0.0264(12) 0.0309(10) 0.0256(10) -0.0013(8) -0.0009(8) 0.0006(8)
C8 0.0260(11) 0.0336(11) 0.0250(10) -0.0027(8) 0.0024(8) 0.0003(8)
C9 0.0279(12) 0.0370(12) 0.0265(10) 0.0007(9) -0.0005(8) -0.0001(8)
C10 0.0239(12) 0.0406(12) 0.0258(11) -0.0009(9) 0.0016(8) 0.0002(8)
C11 0.0256(12) 0.0407(12) 0.0305(11) 0.0000(9) 0.0018(9) 0.0010(9)
C12 0.0288(13) 0.0477(13) 0.0285(11) -0.0012(10) 0.0022(9) -0.0034(9)
C13 0.0428(16) 0.0484(15) 0.0433(14) -0.0071(11) -0.0018(11) -0.0050(11)
C14 0.0517(19) 0.0638(18) 0.0486(16) -0.0164(14) -0.0064(13) -0.0089(14)
C15 0.0442(17) 0.083(2) 0.0411(15) -0.0132(15) -0.0100(12) -0.0110(14)
C16 0.0530(17) 0.0454(14) 0.0439(15) 0.0047(12) -0.0055(12) -0.0117(12)
C17 0.0361(14) 0.0420(13) 0.0446(14) 0.0025(11) -0.0053(11) -0.0066(10)
C18 0.0290(13) 0.0551(14) 0.0263(11) -0.0004(10) -0.0005(9) -0.0028(10)
C19 0.0348(15) 0.0715(19) 0.0357(14) -0.0027(13) -0.0060(11) -0.0015(12)
C20 0.0324(14) 0.0536(15) 0.0364(13) 0.0013(11) -0.0026(10) 0.0062(10)
C21 0.0298(13) 0.0416(13) 0.0371(12) -0.0019(10) -0.0006(10) 0.0046(9)
C22 0.0284(12) 0.0321(11) 0.0314(11) -0.0011(9) 0.0041(8) -0.0007(8)
C23 0.0281(12) 0.0333(11) 0.0296(11) 0.0024(9) 0.0037(8) 0.0017(8)
C24 0.0353(14) 0.0462(13) 0.0449(14) 0.0116(11) -0.0066(11) -0.0027(10)
C25 0.0310(12) 0.0279(10) 0.0255(10) -0.0022(8) -0.0008(8) 0.0012(8)
C26 0.0290(12) 0.0343(11) 0.0264(11) -0.0027(9) -0.0020(8) 0.0019(8)
C27 0.0368(14) 0.0436(13) 0.0356(13) -0.0026(10) 0.0070(10) 0.0033(10)
C28 0.0393(14) 0.0332(11) 0.0275(11) 0.0029(9) -0.0034(9) 0.0025(9)
C29 0.0429(14) 0.0331(12) 0.0320(12) 0.0008(9) 0.0010(10) 0.0001(9)
C30 0.0542(17) 0.0421(13) 0.0330(12) 0.0034(10) 0.0017(11) -0.0041(11)
C31 0.075(2) 0.0348(13) 0.0396(14) 0.0085(11) 0.0008(13) -0.0025(12)
C32 0.081(2) 0.0349(13) 0.0428(15) 0.0042(11) 0.0035(14) 0.0089(13)
C33 0.0598(18) 0.0354(13) 0.0345(13) 0.0009(10) 0.0029(12) 0.0079(11)
C34 0.056(2) 0.0657(19) 0.065(2) 0.0261(17) 0.0090(15) 0.0046(15)
C35 0.066(2) 0.0531(17) 0.071(2) 0.0084(15) 0.0038(17) -0.0107(15)
C36 0.065(2) 0.0484(15) 0.0502(16) 0.0010(13) 0.0041(14) -0.0080(13)
C37 0.0504(17) 0.0431(14) 0.0386(14) 0.0129(11) -0.0078(11) 0.0057(11)
C38 0.0460(17) 0.0533(16) 0.0480(15) 0.0150(13) -0.0128(12) 0.0018(12)
C39 0.0245(12) 0.0386(12) 0.0284(11) 0.0027(9) 0.0003(8) 0.0060(8)
C40 0.0270(12) 0.0302(10) 0.0280(10) 0.0006(8) 0.0010(8) 0.0050(8)
C41 0.0269(12) 0.0310(10) 0.0269(10) 0.0004(8) 0.0026(8) 0.0049(8)
C42 0.0253(11) 0.0322(11) 0.0273(10) 0.0019(8) 0.0019(8) 0.0048(8)
C43 0.0284(12) 0.0360(11) 0.0239(10) 0.0058(8) 0.0071(8) 0.0050(8)
C44 0.0433(15) 0.0357(13) 0.0432(14) 0.0073(10) -0.0021(11) -0.0013(10)
C45 0.0567(19) 0.0403(14) 0.0636(19) 0.0196(13) -0.0064(14) 0.0029(12)
C46 0.0383(15) 0.0524(16) 0.0429(14) 0.0203(12) 0.0006(11) 0.0079(11)
C47 0.057(2) 0.068(2) 0.066(2) 0.0278(17) -0.0138(16) 0.0099(15)
C48 0.050(2) 0.092(2) 0.0527(18) 0.0284(17) -0.0154(15) 0.0115(16)
C49 0.0582(19) 0.0516(15) 0.0430(15) 0.0071(13) -0.0106(13) 0.0067(13)
C50 0.063(2) 0.073(2) 0.0469(16) 0.0073(15) 0.0023(14) 0.0170(16)
C51 0.0265(12) 0.0331(11) 0.0289(11) 0.0017(9) 0.0025(8) 0.0076(8)
C52 0.0314(13) 0.0399(12) 0.0377(12) 0.0002(10) 0.0091(9) 0.0027(9)
C53 0.0291(12) 0.0311(10) 0.0258(10) 0.0019(8) 0.0012(8) 0.0038(8)
C54 0.0322(13) 0.0292(11) 0.0380(12) 0.0025(9) -0.0002(9) 0.0014(8)
C55 0.0346(14) 0.0414(13) 0.0418(14) -0.0023(11) 0.0017(10) 0.0009(10)
C56 0.0445(16) 0.0435(14) 0.0521(16) -0.0106(12) -0.0085(12) 0.0011(11)
C57 0.0384(16) 0.0408(14) 0.0691(19) -0.0010(13) -0.0026(13) -0.0061(10)
C58 0.0413(16) 0.0442(14) 0.0551(17) 0.0013(12) 0.0084(12) -0.0063(11)
C59 0.0397(15) 0.0373(12) 0.0428(14) -0.0015(11) 0.0045(11) -0.0022(10)
C60 0.0289(13) 0.0512(14) 0.0265(11) 0.0078(10) 0.0078(9) 0.0056(9)
C61 0.0349(15) 0.0650(17) 0.0351(13) 0.0006(12) -0.0013(10) 0.0063(11)
C62 0.0380(16) 0.084(2) 0.0389(14) 0.0108(14) -0.0050(12) 0.0052(13)
C63 0.0303(12) 0.0387(12) 0.0273(11) 0.0003(9) 0.0026(9) 0.0079(9)
C64 0.0271(12) 0.0334(11) 0.0317(11) -0.0013(9) 0.0030(9) 0.0030(8)
C65 0.0269(12) 0.0369(12) 0.0335(11) -0.0030(9) 0.0018(9) 0.0033(8)

_geom_special_details            
;
 All esds (except the esd in the dihedral angle between two l.s. planes)
 are estimated using the full covariance matrix.  The cell esds are taken
 into account individually in the estimation of esds in distances, angles
 and torsion angles; correlations between esds in cell parameters are only
 used when they are defined by crystal symmetry.  An approximate (isotropic)
 treatment of cell esds is used for estimating esds involving l.s. planes.
;
loop_
_geom_bond_atom_site_label_1
_geom_bond_atom_site_label_2
_geom_bond_distance
_geom_bond_site_symmetry_2
_geom_bond_publ_flag
O1 C5 1.447(3) . ?
O1 C6 1.408(3) . ?
O2 C9 1.223(3) . ?
O3 C25 1.222(3) . ?
O4 C38 1.427(3) . ?
O4 C39 1.416(3) . ?
O5 C53 1.223(3) . ?
O6 C42 1.223(3) . ?
C7 H7A 0.9500 . ?
C7 H7B 0.9500 . ?
C7 C65 1.330(3) . ?
N1 H1 0.8800 . ?
N1 C9 1.367(3) . ?
N1 C10 1.416(3) . ?
N2 N3 1.419(3) . ?
N2 C25 1.372(3) . ?
N2 C28 1.418(3) . ?
N3 C26 1.284(3) . ?
N4 H4 0.8800 . ?
N4 C42 1.367(3) . ?
N4 C43 1.405(3) . ?
N5 N6 1.420(3) . ?
N5 C51 1.285(3) . ?
N6 C53 1.369(3) . ?
N6 C54 1.418(3) . ?
C1 H1A 0.9500 . ?
C1 C2 1.388(5) . ?
C1 C16 1.376(5) . ?
C2 H2 0.9500 . ?
C2 C3 1.386(4) . ?
C3 H3 0.9500 . ?
C3 C4 1.386(4) . ?
C4 C5 1.504(4) . ?
C4 C17 1.395(4) . ?
C5 H5A 0.9900 . ?
C5 H5B 0.9900 . ?
C6 H6 1.0000 . ?
C6 C66 1.570(3) . ?
C6 C23 1.520(3) . ?
C66 C8 1.518(3) . ?
C66 C25 1.520(3) . ?
C66 C26 1.509(3) . ?
C8 C9 1.477(3) . ?
C8 C22 1.343(3) . ?
C10 C11 1.369(3) . ?
C10 C21 1.420(3) . ?
C11 H11 0.9500 . ?
C11 C12 1.411(3) . ?
C12 C13 1.416(4) . ?
C12 C18 1.427(4) . ?
C13 H13 0.9500 . ?
C13 C14 1.365(4) . ?
C14 H14 0.9500 . ?
C14 C15 1.409(5) . ?
C15 H15 0.9500 . ?
C15 C19 1.362(4) . ?
C16 H16 0.9500 . ?
C16 C17 1.385(4) . ?
C17 H17 0.9500 . ?
C18 C19 1.415(3) . ?
C18 C20 1.412(4) . ?
C19 H19 0.9500 . ?
C20 H20 0.9500 . ?
C20 C21 1.363(4) . ?
C21 H21 0.9500 . ?
C22 H22 0.9500 . ?
C22 C23 1.447(3) . ?
C23 C24 1.323(3) . ?
C24 H24A 0.9500 . ?
C24 H24B 0.9500 . ?
C26 C27 1.486(3) . ?
C27 H27A 0.9800 . ?
C27 H27B 0.9800 . ?
C27 H27C 0.9800 . ?
C28 C29 1.392(3) . ?
C28 C33 1.400(3) . ?
C29 H29 0.9500 . ?
C29 C30 1.385(3) . ?
C30 H30 0.9500 . ?
C30 C31 1.393(4) . ?
C31 H31 0.9500 . ?
C31 C32 1.364(4) . ?
C32 H32 0.9500 . ?
C32 C33 1.390(4) . ?
C33 H33 0.9500 . ?
C34 H34 0.9500 . ?
C34 C35 1.368(5) . ?
C34 C50 1.382(5) . ?
C35 H35 0.9500 . ?
C35 C36 1.390(5) . ?
C36 H36 0.9500 . ?
C36 C37 1.392(4) . ?
C37 C38 1.501(4) . ?
C37 C49 1.373(4) . ?
C38 H38A 0.9900 . ?
C38 H38B 0.9900 . ?
C39 H39 1.0000 . ?
C39 C40 1.558(3) . ?
C39 C65 1.527(3) . ?
C40 C41 1.513(3) . ?
C40 C51 1.512(3) . ?
C40 C53 1.524(3) . ?
C41 C42 1.482(3) . ?
C41 C64 1.335(3) . ?
C43 C44 1.427(3) . ?
C43 C63 1.359(3) . ?
C44 H44 0.9500 . ?
C44 C45 1.359(4) . ?
C45 H45 0.9500 . ?
C45 C46 1.409(4) . ?
C46 C47 1.423(4) . ?
C46 C60 1.414(4) . ?
C47 H47 0.9500 . ?
C47 C48 1.362(5) . ?
C48 H48 0.9500 . ?
C48 C62 1.415(5) . ?
C49 H49 0.9500 . ?
C49 C50 1.390(5) . ?
C50 H50 0.9500 . ?
C51 C52 1.486(3) . ?
C52 H52A 0.9800 . ?
C52 H52B 0.9800 . ?
C52 H52C 0.9800 . ?
C54 C55 1.386(3) . ?
C54 C59 1.387(3) . ?
C55 H55 0.9500 . ?
C55 C56 1.391(4) . ?
C56 H56 0.9500 . ?
C56 C57 1.386(4) . ?
C57 H57 0.9500 . ?
C57 C58 1.378(4) . ?
C58 H58 0.9500 . ?
C58 C59 1.382(4) . ?
C59 H59 0.9500 . ?
C60 C61 1.416(4) . ?
C60 C63 1.408(3) . ?
C61 H61 0.9500 . ?
C61 C62 1.363(4) . ?
C62 H62 0.9500 . ?
C63 H63 0.9500 . ?
C64 H64 0.9500 . ?
C64 C65 1.459(3) . ?

loop_
_geom_angle_atom_site_label_1
_geom_angle_atom_site_label_2
_geom_angle_atom_site_label_3
_geom_angle
_geom_angle_site_symmetry_1
_geom_angle_site_symmetry_3
_geom_angle_publ_flag
C6 O1 C5 113.72(18) . . ?
C39 O4 C38 114.66(19) . . ?
H7A C7 H7B 120.0 . . ?
C65 C7 H7A 120.0 . . ?
C65 C7 H7B 120.0 . . ?
C9 N1 H1 116.2 . . ?
C9 N1 C10 127.69(19) . . ?
C10 N1 H1 116.2 . . ?
C25 N2 N3 112.07(17) . . ?
C25 N2 C28 128.72(19) . . ?
C28 N2 N3 119.20(17) . . ?
C26 N3 N2 107.77(17) . . ?
C42 N4 H4 116.9 . . ?
C42 N4 C43 126.25(19) . . ?
C43 N4 H4 116.9 . . ?
C51 N5 N6 107.69(17) . . ?
C53 N6 N5 112.45(18) . . ?
C53 N6 C54 126.43(19) . . ?
C54 N6 N5 118.95(18) . . ?
C2 C1 H1A 119.9 . . ?
C16 C1 H1A 119.9 . . ?
C16 C1 C2 120.2(3) . . ?
C1 C2 H2 120.2 . . ?
C3 C2 C1 119.6(3) . . ?
C3 C2 H2 120.2 . . ?
C2 C3 H3 119.7 . . ?
C2 C3 C4 120.7(3) . . ?
C4 C3 H3 119.7 . . ?
C3 C4 C5 120.0(2) . . ?
C3 C4 C17 119.2(2) . . ?
C17 C4 C5 120.8(2) . . ?
O1 C5 C4 112.36(19) . . ?
O1 C5 H5A 109.1 . . ?
O1 C5 H5B 109.1 . . ?
C4 C5 H5A 109.1 . . ?
C4 C5 H5B 109.1 . . ?
H5A C5 H5B 107.9 . . ?
O1 C6 H6 108.7 . . ?
O1 C6 C66 111.45(17) . . ?
O1 C6 C23 114.58(17) . . ?
C66 C6 H6 108.7 . . ?
C23 C6 H6 108.7 . . ?
C23 C6 C66 104.44(18) . . ?
C8 C66 C6 102.18(17) . . ?
C8 C66 C25 114.73(17) . . ?
C25 C66 C6 110.30(18) . . ?
C26 C66 C6 113.20(17) . . ?
C26 C66 C8 116.39(19) . . ?
C26 C66 C25 100.42(17) . . ?
C9 C8 C66 118.46(19) . . ?
C22 C8 C66 111.63(19) . . ?
C22 C8 C9 129.6(2) . . ?
O2 C9 N1 124.6(2) . . ?
O2 C9 C8 119.5(2) . . ?
N1 C9 C8 115.88(19) . . ?
N1 C10 C21 122.5(2) . . ?
C11 C10 N1 117.6(2) . . ?
C11 C10 C21 119.9(2) . . ?
C10 C11 H11 119.4 . . ?
C10 C11 C12 121.1(2) . . ?
C12 C11 H11 119.4 . . ?
C11 C12 C13 122.1(2) . . ?
C11 C12 C18 119.4(2) . . ?
C13 C12 C18 118.5(2) . . ?
C12 C13 H13 119.5 . . ?
C14 C13 C12 120.9(3) . . ?
C14 C13 H13 119.5 . . ?
C13 C14 H14 119.7 . . ?
C13 C14 C15 120.5(3) . . ?
C15 C14 H14 119.7 . . ?
C14 C15 H15 119.9 . . ?
C19 C15 C14 120.1(3) . . ?
C19 C15 H15 119.9 . . ?
C1 C16 H16 119.8 . . ?
C1 C16 C17 120.3(3) . . ?
C17 C16 H16 119.8 . . ?
C4 C17 H17 120.0 . . ?
C16 C17 C4 120.0(3) . . ?
C16 C17 H17 120.0 . . ?
C19 C18 C12 118.9(2) . . ?
C20 C18 C12 117.8(2) . . ?
C20 C18 C19 123.3(3) . . ?
C15 C19 C18 121.1(3) . . ?
C15 C19 H19 119.5 . . ?
C18 C19 H19 119.5 . . ?
C18 C20 H20 118.9 . . ?
C21 C20 C18 122.3(2) . . ?
C21 C20 H20 118.9 . . ?
C10 C21 H21 120.2 . . ?
C20 C21 C10 119.6(2) . . ?
C20 C21 H21 120.2 . . ?
C8 C22 H22 124.1 . . ?
C8 C22 C23 111.9(2) . . ?
C23 C22 H22 124.1 . . ?
C22 C23 C6 106.63(18) . . ?
C24 C23 C6 126.2(2) . . ?
C24 C23 C22 127.2(2) . . ?
C23 C24 H24A 120.0 . . ?
C23 C24 H24B 120.0 . . ?
H24A C24 H24B 120.0 . . ?
O3 C25 N2 126.8(2) . . ?
O3 C25 C66 127.04(19) . . ?
N2 C25 C66 106.17(18) . . ?
N3 C26 C66 113.20(19) . . ?
N3 C26 C27 121.9(2) . . ?
C27 C26 C66 124.9(2) . . ?
C26 C27 H27A 109.5 . . ?
C26 C27 H27B 109.5 . . ?
C26 C27 H27C 109.5 . . ?
H27A C27 H27B 109.5 . . ?
H27A C27 H27C 109.5 . . ?
H27B C27 H27C 109.5 . . ?
C29 C28 N2 121.1(2) . . ?
C29 C28 C33 119.8(2) . . ?
C33 C28 N2 119.1(2) . . ?
C28 C29 H29 120.1 . . ?
C30 C29 C28 119.7(2) . . ?
C30 C29 H29 120.1 . . ?
C29 C30 H30 119.7 . . ?
C29 C30 C31 120.5(3) . . ?
C31 C30 H30 119.7 . . ?
C30 C31 H31 120.3 . . ?
C32 C31 C30 119.5(2) . . ?
C32 C31 H31 120.3 . . ?
C31 C32 H32 119.3 . . ?
C31 C32 C33 121.4(3) . . ?
C33 C32 H32 119.3 . . ?
C28 C33 H33 120.4 . . ?
C32 C33 C28 119.1(3) . . ?
C32 C33 H33 120.4 . . ?
C35 C34 H34 120.2 . . ?
C35 C34 C50 119.5(3) . . ?
C50 C34 H34 120.2 . . ?
C34 C35 H35 119.7 . . ?
C34 C35 C36 120.7(3) . . ?
C36 C35 H35 119.7 . . ?
C35 C36 H36 120.0 . . ?
C35 C36 C37 119.9(3) . . ?
C37 C36 H36 120.0 . . ?
C36 C37 C38 120.5(3) . . ?
C49 C37 C36 119.1(3) . . ?
C49 C37 C38 120.3(3) . . ?
O4 C38 C37 113.5(2) . . ?
O4 C38 H38A 108.9 . . ?
O4 C38 H38B 108.9 . . ?
C37 C38 H38A 108.9 . . ?
C37 C38 H38B 108.9 . . ?
H38A C38 H38B 107.7 . . ?
O4 C39 H39 108.7 . . ?
O4 C39 C40 110.70(18) . . ?
O4 C39 C65 115.32(19) . . ?
C40 C39 H39 108.7 . . ?
C65 C39 H39 108.7 . . ?
C65 C39 C40 104.56(18) . . ?
C41 C40 C39 101.98(17) . . ?
C41 C40 C53 112.93(17) . . ?
C51 C40 C39 114.46(18) . . ?
C51 C40 C41 114.72(18) . . ?
C51 C40 C53 100.53(18) . . ?
C53 C40 C39 112.77(18) . . ?
C42 C41 C40 116.83(19) . . ?
C64 C41 C40 111.87(19) . . ?
C64 C41 C42 131.3(2) . . ?
O6 C42 N4 124.5(2) . . ?
O6 C42 C41 119.24(19) . . ?
N4 C42 C41 116.17(19) . . ?
N4 C43 C44 116.0(2) . . ?
C63 C43 N4 124.6(2) . . ?
C63 C43 C44 119.4(2) . . ?
C43 C44 H44 120.0 . . ?
C45 C44 C43 119.9(3) . . ?
C45 C44 H44 120.0 . . ?
C44 C45 H45 119.2 . . ?
C44 C45 C46 121.7(3) . . ?
C46 C45 H45 119.2 . . ?
C45 C46 C47 123.8(3) . . ?
C45 C46 C60 118.2(2) . . ?
C60 C46 C47 118.0(3) . . ?
C46 C47 H47 119.3 . . ?
C48 C47 C46 121.3(3) . . ?
C48 C47 H47 119.3 . . ?
C47 C48 H48 119.8 . . ?
C47 C48 C62 120.4(3) . . ?
C62 C48 H48 119.8 . . ?
C37 C49 H49 119.7 . . ?
C37 C49 C50 120.6(3) . . ?
C50 C49 H49 119.7 . . ?
C34 C50 C49 120.1(3) . . ?
C34 C50 H50 120.0 . . ?
C49 C50 H50 120.0 . . ?
N5 C51 C40 113.1(2) . . ?
N5 C51 C52 121.5(2) . . ?
C52 C51 C40 125.4(2) . . ?
C51 C52 H52A 109.5 . . ?
C51 C52 H52B 109.5 . . ?
C51 C52 H52C 109.5 . . ?
H52A C52 H52B 109.5 . . ?
H52A C52 H52C 109.5 . . ?
H52B C52 H52C 109.5 . . ?
O5 C53 N6 126.9(2) . . ?
O5 C53 C40 127.2(2) . . ?
N6 C53 C40 105.90(18) . . ?
C55 C54 N6 120.1(2) . . ?
C55 C54 C59 120.6(2) . . ?
C59 C54 N6 119.3(2) . . ?
C54 C55 H55 120.5 . . ?
C54 C55 C56 118.9(2) . . ?
C56 C55 H55 120.5 . . ?
C55 C56 H56 119.7 . . ?
C57 C56 C55 120.6(3) . . ?
C57 C56 H56 119.7 . . ?
C56 C57 H57 120.2 . . ?
C58 C57 C56 119.6(3) . . ?
C58 C57 H57 120.2 . . ?
C57 C58 H58 119.7 . . ?
C57 C58 C59 120.6(3) . . ?
C59 C58 H58 119.7 . . ?
C54 C59 H59 120.2 . . ?
C58 C59 C54 119.6(2) . . ?
C58 C59 H59 120.2 . . ?
C46 C60 C61 119.4(2) . . ?
C63 C60 C46 119.4(2) . . ?
C63 C60 C61 121.1(2) . . ?
C60 C61 H61 119.4 . . ?
C62 C61 C60 121.3(3) . . ?
C62 C61 H61 119.4 . . ?
C48 C62 H62 120.2 . . ?
C61 C62 C48 119.5(3) . . ?
C61 C62 H62 120.2 . . ?
C43 C63 C60 121.4(2) . . ?
C43 C63 H63 119.3 . . ?
C60 C63 H63 119.3 . . ?
C41 C64 H64 124.2 . . ?
C41 C64 C65 111.7(2) . . ?
C65 C64 H64 124.2 . . ?
C7 C65 C39 127.4(2) . . ?
C7 C65 C64 126.9(2) . . ?
C64 C65 C39 105.7(2) . . ?

loop_
_geom_torsion_atom_site_label_1
_geom_torsion_atom_site_label_2
_geom_torsion_atom_site_label_3
_geom_torsion_atom_site_label_4
_geom_torsion
_geom_torsion_site_symmetry_1
_geom_torsion_site_symmetry_2
_geom_torsion_site_symmetry_3
_geom_torsion_site_symmetry_4
_geom_torsion_publ_flag
O1 C6 C66 C8 141.36(18) . . . . ?
O1 C6 C66 C25 -96.2(2) . . . . ?
O1 C6 C66 C26 15.4(2) . . . . ?
O1 C6 C23 C22 -139.12(19) . . . . ?
O1 C6 C23 C24 40.3(3) . . . . ?
O4 C39 C40 C41 144.64(18) . . . . ?
O4 C39 C40 C51 20.2(3) . . . . ?
O4 C39 C40 C53 -94.0(2) . . . . ?
O4 C39 C65 C7 42.6(3) . . . . ?
O4 C39 C65 C64 -140.10(19) . . . . ?
N1 C10 C11 C12 179.9(2) . . . . ?
N1 C10 C21 C20 -179.7(2) . . . . ?
N2 N3 C26 C66 -3.1(3) . . . . ?
N2 N3 C26 C27 176.8(2) . . . . ?
N2 C28 C29 C30 -179.9(2) . . . . ?
N2 C28 C33 C32 -179.4(3) . . . . ?
N3 N2 C25 O3 -176.9(2) . . . . ?
N3 N2 C25 C66 4.6(2) . . . . ?
N3 N2 C28 C29 178.5(2) . . . . ?
N3 N2 C28 C33 -2.7(3) . . . . ?
N4 C43 C44 C45 178.3(2) . . . . ?
N4 C43 C63 C60 -178.0(2) . . . . ?
N5 N6 C53 O5 -174.6(2) . . . . ?
N5 N6 C53 C40 5.7(2) . . . . ?
N5 N6 C54 C55 23.1(3) . . . . ?
N5 N6 C54 C59 -157.9(2) . . . . ?
N6 N5 C51 C40 0.2(2) . . . . ?
N6 N5 C51 C52 179.02(19) . . . . ?
N6 C54 C55 C56 177.4(2) . . . . ?
N6 C54 C59 C58 -177.3(2) . . . . ?
C1 C2 C3 C4 1.4(4) . . . . ?
C1 C16 C17 C4 1.6(4) . . . . ?
C2 C1 C16 C17 -1.0(4) . . . . ?
C2 C3 C4 C5 177.8(2) . . . . ?
C2 C3 C4 C17 -0.8(4) . . . . ?
C3 C4 C5 O1 132.8(2) . . . . ?
C3 C4 C17 C16 -0.7(4) . . . . ?
C5 O1 C6 C66 140.90(19) . . . . ?
C5 O1 C6 C23 -100.8(2) . . . . ?
C5 C4 C17 C16 -179.3(2) . . . . ?
C6 O1 C5 C4 -65.5(3) . . . . ?
C6 C66 C8 C9 173.09(18) . . . . ?
C6 C66 C8 C22 -12.2(2) . . . . ?
C6 C66 C25 O3 -64.6(3) . . . . ?
C6 C66 C25 N2 113.9(2) . . . . ?
C6 C66 C26 N3 -112.0(2) . . . . ?
C6 C66 C26 C27 68.1(3) . . . . ?
C66 C6 C23 C22 -16.9(2) . . . . ?
C66 C6 C23 C24 162.5(2) . . . . ?
C66 C8 C9 O2 16.2(3) . . . . ?
C66 C8 C9 N1 -164.67(19) . . . . ?
C66 C8 C22 C23 1.7(3) . . . . ?
C8 C66 C25 O3 50.2(3) . . . . ?
C8 C66 C25 N2 -131.34(19) . . . . ?
C8 C66 C26 N3 130.0(2) . . . . ?
C8 C66 C26 C27 -49.9(3) . . . . ?
C8 C22 C23 C6 10.1(3) . . . . ?
C8 C22 C23 C24 -169.3(2) . . . . ?
C9 N1 C10 C11 -166.3(2) . . . . ?
C9 N1 C10 C21 14.3(4) . . . . ?
C9 C8 C22 C23 175.7(2) . . . . ?
C10 N1 C9 O2 -0.2(4) . . . . ?
C10 N1 C9 C8 -179.3(2) . . . . ?
C10 C11 C12 C13 -179.0(2) . . . . ?
C10 C11 C12 C18 0.0(3) . . . . ?
C11 C10 C21 C20 0.9(4) . . . . ?
C11 C12 C13 C14 178.7(3) . . . . ?
C11 C12 C18 C19 -178.4(2) . . . . ?
C11 C12 C18 C20 0.5(3) . . . . ?
C12 C13 C14 C15 0.0(5) . . . . ?
C12 C18 C19 C15 -0.8(4) . . . . ?
C12 C18 C20 C21 -0.3(4) . . . . ?
C13 C12 C18 C19 0.6(4) . . . . ?
C13 C12 C18 C20 179.5(2) . . . . ?
C13 C14 C15 C19 -0.1(5) . . . . ?
C14 C15 C19 C18 0.5(5) . . . . ?
C16 C1 C2 C3 -0.5(5) . . . . ?
C17 C4 C5 O1 -48.6(3) . . . . ?
C18 C12 C13 C14 -0.3(4) . . . . ?
C18 C20 C21 C10 -0.4(4) . . . . ?
C19 C18 C20 C21 178.6(2) . . . . ?
C20 C18 C19 C15 -179.6(3) . . . . ?
C21 C10 C11 C12 -0.7(3) . . . . ?
C22 C8 C9 O2 -157.5(2) . . . . ?
C22 C8 C9 N1 21.7(3) . . . . ?
C23 C6 C66 C8 17.1(2) . . . . ?
C23 C6 C66 C25 139.54(17) . . . . ?
C23 C6 C66 C26 -108.9(2) . . . . ?
C25 N2 N3 C26 -1.1(3) . . . . ?
C25 N2 C28 C29 -1.9(4) . . . . ?
C25 N2 C28 C33 176.9(2) . . . . ?
C25 C66 C8 C9 53.7(3) . . . . ?
C25 C66 C8 C22 -131.5(2) . . . . ?
C25 C66 C26 N3 5.5(2) . . . . ?
C25 C66 C26 C27 -174.4(2) . . . . ?
C26 C66 C8 C9 -63.1(3) . . . . ?
C26 C66 C8 C22 111.7(2) . . . . ?
C26 C66 C25 O3 175.8(2) . . . . ?
C26 C66 C25 N2 -5.7(2) . . . . ?
C28 N2 N3 C26 178.6(2) . . . . ?
C28 N2 C25 O3 3.5(4) . . . . ?
C28 N2 C25 C66 -175.0(2) . . . . ?
C28 C29 C30 C31 -0.8(4) . . . . ?
C29 C28 C33 C32 -0.6(4) . . . . ?
C29 C30 C31 C32 -0.4(5) . . . . ?
C30 C31 C32 C33 1.1(5) . . . . ?
C31 C32 C33 C28 -0.6(5) . . . . ?
C33 C28 C29 C30 1.3(4) . . . . ?
C34 C35 C36 C37 0.1(5) . . . . ?
C35 C34 C50 C49 1.2(5) . . . . ?
C35 C36 C37 C38 -177.5(3) . . . . ?
C35 C36 C37 C49 1.4(4) . . . . ?
C36 C37 C38 O4 -52.9(3) . . . . ?
C36 C37 C49 C50 -1.6(4) . . . . ?
C37 C49 C50 C34 0.3(4) . . . . ?
C38 O4 C39 C40 146.2(2) . . . . ?
C38 O4 C39 C65 -95.3(2) . . . . ?
C38 C37 C49 C50 177.3(3) . . . . ?
C39 O4 C38 C37 -62.0(3) . . . . ?
C39 C40 C41 C42 166.07(18) . . . . ?
C39 C40 C41 C64 -15.5(2) . . . . ?
C39 C40 C51 N5 -118.2(2) . . . . ?
C39 C40 C51 C52 63.1(3) . . . . ?
C39 C40 C53 O5 -62.4(3) . . . . ?
C39 C40 C53 N6 117.38(19) . . . . ?
C40 C39 C65 C7 164.4(2) . . . . ?
C40 C39 C65 C64 -18.3(2) . . . . ?
C40 C41 C42 O6 10.7(3) . . . . ?
C40 C41 C42 N4 -166.99(19) . . . . ?
C40 C41 C64 C65 4.3(3) . . . . ?
C41 C40 C51 N5 124.4(2) . . . . ?
C41 C40 C51 C52 -54.3(3) . . . . ?
C41 C40 C53 O5 52.6(3) . . . . ?
C41 C40 C53 N6 -127.66(19) . . . . ?
C41 C64 C65 C7 -173.3(2) . . . . ?
C41 C64 C65 C39 9.4(3) . . . . ?
C42 N4 C43 C44 -180.0(2) . . . . ?
C42 N4 C43 C63 -0.5(3) . . . . ?
C42 C41 C64 C65 -177.6(2) . . . . ?
C43 N4 C42 O6 -1.7(4) . . . . ?
C43 N4 C42 C41 175.84(19) . . . . ?
C43 C44 C45 C46 -0.5(4) . . . . ?
C44 C43 C63 C60 1.5(3) . . . . ?
C44 C45 C46 C47 -177.5(3) . . . . ?
C44 C45 C46 C60 1.7(4) . . . . ?
C45 C46 C47 C48 179.4(3) . . . . ?
C45 C46 C60 C61 179.6(3) . . . . ?
C45 C46 C60 C63 -1.4(4) . . . . ?
C46 C47 C48 C62 0.8(6) . . . . ?
C46 C60 C61 C62 1.4(4) . . . . ?
C46 C60 C63 C43 -0.2(4) . . . . ?
C47 C46 C60 C61 -1.1(4) . . . . ?
C47 C46 C60 C63 177.9(3) . . . . ?
C47 C48 C62 C61 -0.6(5) . . . . ?
C49 C37 C38 O4 128.2(3) . . . . ?
C50 C34 C35 C36 -1.4(5) . . . . ?
C51 N5 N6 C53 -3.9(2) . . . . ?
C51 N5 N6 C54 -168.23(19) . . . . ?
C51 C40 C41 C42 -69.6(3) . . . . ?
C51 C40 C41 C64 108.8(2) . . . . ?
C51 C40 C53 O5 175.3(2) . . . . ?
C51 C40 C53 N6 -4.9(2) . . . . ?
C53 N6 C54 C55 -138.9(2) . . . . ?
C53 N6 C54 C59 40.1(3) . . . . ?
C53 C40 C41 C42 44.8(3) . . . . ?
C53 C40 C41 C64 -136.8(2) . . . . ?
C53 C40 C51 N5 2.9(2) . . . . ?
C53 C40 C51 C52 -175.8(2) . . . . ?
C54 N6 C53 O5 -11.7(4) . . . . ?
C54 N6 C53 C40 168.6(2) . . . . ?
C54 C55 C56 C57 0.4(4) . . . . ?
C55 C54 C59 C58 1.7(4) . . . . ?
C55 C56 C57 C58 0.6(4) . . . . ?
C56 C57 C58 C59 -0.5(4) . . . . ?
C57 C58 C59 C54 -0.6(4) . . . . ?
C59 C54 C55 C56 -1.6(4) . . . . ?
C60 C46 C47 C48 0.1(5) . . . . ?
C60 C61 C62 C48 -0.5(4) . . . . ?
C61 C60 C63 C43 178.8(2) . . . . ?
C63 C43 C44 C45 -1.2(4) . . . . ?
C63 C60 C61 C62 -177.6(2) . . . . ?
C64 C41 C42 O6 -167.3(2) . . . . ?
C64 C41 C42 N4 14.9(3) . . . . ?
C65 C39 C40 C41 19.9(2) . . . . ?
C65 C39 C40 C51 -104.6(2) . . . . ?
C65 C39 C40 C53 141.25(18) . . . . ?

_smtbx_masks_special_details     ?
loop_
_smtbx_masks_void_nr
_smtbx_masks_void_average_x
_smtbx_masks_void_average_y
_smtbx_masks_void_average_z
_smtbx_masks_void_volume
_smtbx_masks_void_count_electrons
_smtbx_masks_void_content
1 0.000 0.500 -0.749 883.8 204.4 '4 CH3C6H5'
2 0.500 0.000 -0.544 883.8 204.4 '4 CH3C6H5'

_smtbx_masks_void_probe_radius   1.2
_smtbx_masks_void_truncation_radius 1.2
_shelx_fab_file                  
;
-20 -12 -3 -0.4583 0.3903
-20 -12 -2 0.9922 -0.3932
-20 -12 -1 -3.7142 -0.9242
-20 -10 -4 0.6119 -0.5495
-20 -10 -3 -0.6499 0.8733
-20 -8 -4 -0.4113 -1.7605
-20 -8 -3 -1.3088 -1.1016
-20 -8 -1 -1.8117 0.8014
-20 -6 -3 -2.4473 -2.7689
-20 -6 -2 1.5734 0.6578
-19 -17 -2 0.0351 2.6239
-19 -17 -1 0.7615 -1.0000
-19 -15 -6 0.1643 -0.9899
-19 -15 -4 -0.3635 -1.8509
-19 -15 -3 1.0888 0.5461
-19 -15 -2 0.5789 4.7368
-19 -15 -1 1.0942 0.1053
-19 -13 -8 -0.1673 0.3039
-19 -13 -7 -0.4118 0.8349
-19 -13 -6 0.2639 -0.7108
-19 -13 -5 -0.9940 -0.7721
-19 -13 -4 -0.6154 -2.2170
-19 -13 -3 0.4226 -1.2420
-19 -13 -2 0.9613 5.6713
-19 -13 -1 2.2084 1.5567
-19 -11 -10 1.4146 0.3611
-19 -11 -9 0.3561 -0.9937
-19 -11 -8 -0.9299 0.0060
-19 -11 -7 -0.3244 0.7333
-19 -11 -6 -0.0532 -0.0137
-19 -11 -5 -1.4606 0.0750
-19 -11 -4 -0.0212 -1.8628
-19 -11 -3 -0.0444 -3.4463
-19 -11 -2 0.4007 5.0931
-19 -11 -1 4.2682 2.9525
-19 -9 -10 1.1872 1.0701
-19 -9 -9 1.1318 -0.0607
-19 -9 -8 -1.5632 0.3761
-19 -9 -7 -0.3103 -0.3394
-19 -9 -6 0.4623 -0.4631
-19 -9 -5 -2.2951 0.1404
-19 -9 -4 -0.0470 -0.0796
-19 -9 -3 -0.1167 -3.4876
-19 -9 -2 -1.6711 2.9316
-19 -7 -11 0.0659 0.7353
-19 -7 -9 0.5595 1.3451
-19 -7 -8 -1.5445 2.5873
-19 -7 -7 0.1925 -1.2434
-19 -7 -6 1.6513 -1.2150
-19 -7 -5 -2.7121 -0.7695
-19 -7 -4 -1.1242 0.2022
-19 -7 -3 0.8950 -1.9989
-19 -5 -10 0.7463 0.2406
-19 -5 -9 0.6042 0.5020
-19 -5 -8 -2.0106 4.5562
-19 -5 -7 -0.3690 -0.2733
-19 -5 -6 3.0332 -1.3867
-19 -5 -5 -0.7519 -1.4427
-19 -5 -4 -2.5379 -0.3206
-19 -5 -3 0.3461 -1.0940
-19 -5 -2 -2.2176 0.7176
-18 -18 -7 -0.6618 -0.1737
-18 -18 -6 -1.4293 1.4603
-18 -18 -5 -0.7006 0.7794
-18 -18 -4 1.4978 0.4885
-18 -18 -3 0.8862 -2.0729
-18 -18 -2 0.6628 -2.2308
-18 -18 -1 1.6122 1.3777
-18 -16 -9 0.6186 0.1646
-18 -16 -8 0.0510 -1.0733
-18 -16 -7 -0.6518 -0.1681
-18 -16 -6 -1.4454 1.7097
-18 -16 -5 -1.4778 0.8793
-18 -16 -4 1.2802 1.8811
-18 -16 -3 1.1969 -1.7954
-18 -16 -2 0.4076 -4.4207
-18 -16 -1 3.7154 1.1398
-18 -14 -11 -0.8376 -0.3462
-18 -14 -10 -1.3672 0.3014
-18 -14 -9 0.1337 0.3458
-18 -14 -8 0.7006 -1.6783
-18 -14 -7 0.0005 -0.4408
-18 -14 -6 -1.0078 2.2512
-18 -14 -4 0.6401 2.1270
-18 -14 -3 1.9762 -1.1504
-18 -14 -2 -1.2360 -5.2451
-18 -14 -1 4.5308 0.7228
-18 -12 -11 -0.6995 -1.2686
-18 -12 -10 -1.7709 0.5492
-18 -12 -9 -0.6536 0.8790
-18 -12 -8 0.5441 -1.7741
-18 -12 -6 0.5233 1.6389
-18 -12 -5 -2.7476 0.4736
-18 -12 -4 -1.2607 3.5858
-18 -12 -3 3.4620 -0.6187
-18 -12 -2 -1.9476 -6.8408
-18 -12 -1 1.9683 0.4606
-18 -10 -12 1.9766 0.5860
-18 -10 -11 0.3075 -2.3963
-18 -10 -10 -1.2585 0.2552
-18 -10 -9 -1.0992 1.9710
-18 -10 -8 0.4497 -2.1395
-18 -10 -7 0.5143 0.3691
-18 -10 -6 0.7833 1.8648
-18 -10 -5 -1.4950 -1.6592
-18 -10 -4 -2.9426 4.5319
-18 -10 -3 3.6518 2.3001
-18 -10 -2 -0.1574 -8.3229
-18 -10 -1 -1.0503 -1.1670
-18 -8 -14 -2.7291 -0.7959
-18 -8 -13 -0.1544 -1.5769
-18 -8 -12 0.9767 1.5362
-18 -8 -11 0.6928 -2.0871
-18 -8 -10 1.4007 -0.6570
-18 -8 -9 -0.3061 2.7716
-18 -8 -8 -0.1645 -2.2280
-18 -8 -7 0.8386 0.0871
-18 -8 -6 -0.5474 2.6366
-18 -8 -5 -0.6332 -3.1422
-18 -8 -4 -3.0197 3.7892
-18 -8 -3 2.1117 6.1619
-18 -8 -2 2.1143 -7.5595
-18 -8 -1 -1.2193 -3.7123
-18 -6 -15 1.3079 1.8848
-18 -6 -14 -3.1449 0.7010
-18 -6 -13 -0.1644 -2.6273
-18 -6 -12 0.6843 1.0464
-18 -6 -11 -1.5194 -0.9391
-18 -6 -10 2.1413 -0.7520
-18 -6 -8 0.3230 -2.3515
-18 -6 -7 2.1135 -0.8542
-18 -6 -6 -2.3019 3.3267
-18 -6 -5 -1.8176 -3.5832
-18 -6 -4 -1.6396 0.7866
-18 -6 -3 0.7503 8.7359
-18 -6 -2 2.0521 -2.9740
-18 -6 -1 0.0236 -5.5076
-18 -4 -13 -1.6532 -1.9780
-18 -4 -12 1.5839 0.6451
-18 -4 -11 -1.7057 0.4434
-18 -4 -10 0.5079 -0.4158
-18 -4 -8 -0.1925 -2.4333
-18 -4 -7 4.6156 -2.5139
-18 -4 -6 -0.2033 3.4865
-18 -4 -5 -4.0403 -1.3952
-18 -4 -4 -2.4631 -2.6380
-18 -4 -3 0.6413 5.5862
-18 -4 -2 2.0042 2.6387
-18 -4 -1 0.1603 -3.6441
-18 -2 -16 -1.2021 -1.1418
-18 -2 -14 0.5851 1.0107
-18 -2 -13 -2.2122 -1.3016
-18 -2 -12 0.6313 0.0556
-18 -2 -11 -0.9144 1.3794
-18 -2 -10 -0.3961 0.7739
-18 -2 -9 1.7551 3.1973
-17 -21 -4 -0.9814 -0.9501
-17 -21 -3 0.0053 -0.1774
-17 -21 -1 -1.1565 0.1898
-17 -19 -9 -1.1846 -0.3573
-17 -19 -7 0.6582 1.3762
-17 -19 -6 1.5755 0.1767
-17 -19 -5 1.3111 -0.9129
-17 -19 -4 -1.9326 -0.9695
-17 -19 -3 -0.2442 -0.5040
-17 -19 -2 -1.0188 -0.4461
-17 -19 -1 -3.1001 0.4313
-17 -17 -11 0.4787 1.0980
-17 -17 -10 0.5578 -0.1955
-17 -17 -9 -1.1982 -0.5131
-17 -17 -8 -0.4199 0.5852
-17 -17 -7 0.1207 1.3813
-17 -17 -6 2.2620 1.2161
-17 -17 -5 3.0782 -0.8041
-17 -17 -4 -2.4771 -1.7860
-17 -17 -3 -1.2517 -0.3186
-17 -17 -2 -0.7521 -0.7156
-17 -17 -1 -4.8792 0.0926
-17 -15 -13 -0.9304 -0.6727
-17 -15 -12 0.2353 0.1213
-17 -15 -11 1.2127 1.6240
-17 -15 -10 0.5407 0.4325
-17 -15 -9 -1.3208 -0.3241
-17 -15 -8 -0.7413 1.0448
-17 -15 -7 -0.7106 0.2387
-17 -15 -6 2.3544 1.0869
-17 -15 -5 4.7994 0.2959
-17 -15 -4 -2.5077 -1.4355
-17 -15 -3 -2.1392 -0.0355
-17 -15 -2 0.0718 -1.5177
-17 -15 -1 -6.3117 -0.5797
-17 -13 -13 -1.9913 -0.8684
-17 -13 -12 -0.2857 -1.2298
-17 -13 -11 2.1627 1.5492
-17 -13 -10 0.3299 1.5874
-17 -13 -9 -0.9661 -0.3091
-17 -13 -8 -0.1536 1.4239
-17 -13 -7 -2.2260 -0.2729
-17 -13 -6 1.4111 0.7650
-17 -13 -5 6.8602 -0.0970
-17 -13 -4 -2.2319 -1.8561
-17 -13 -3 -3.9518 2.4825
-17 -13 -2 1.2594 -0.9513
-17 -13 -1 -5.5822 -2.4810
-17 -11 -15 0.0241 1.6680
-17 -11 -14 1.6265 0.5995
-17 -11 -13 -2.5666 -0.0709
-17 -11 -12 -2.5830 -2.8668
-17 -11 -11 3.2632 0.1087
-17 -11 -10 0.9637 2.3420
-17 -11 -9 -1.1931 -0.1944
-17 -11 -8 1.2701 1.6753
-17 -11 -7 -3.1909 -1.0606
-17 -11 -6 -1.0028 1.0949
-17 -11 -5 8.6322 1.4719
-17 -11 -4 -0.0029 -4.6511
-17 -11 -3 -5.5100 2.2731
-17 -11 -2 0.1658 2.4946
-17 -11 -1 -5.1136 -3.0211
-17 -9 -16 0.5644 -1.0210
-17 -9 -15 -1.2373 1.5561
-17 -9 -14 2.6725 1.7333
-17 -9 -13 -0.6266 2.7323
-17 -9 -12 -5.2748 -3.5779
-17 -9 -11 1.8707 -2.5389
-17 -9 -10 1.9211 2.1266
-17 -9 -9 -0.7460 -1.0623
-17 -9 -8 3.3318 1.8387
-17 -9 -7 -3.4329 -0.5421
-17 -9 -6 -4.6305 -0.0134
-17 -9 -5 8.8213 4.5491
-17 -9 -4 3.4095 -4.8738
-17 -9 -3 -4.4157 -1.7407
-17 -7 -17 0.7800 -0.5421
-17 -7 -16 1.0256 -1.3868
-17 -7 -15 -2.1715 -0.3698
-17 -7 -14 1.9343 0.3436
-17 -7 -12 -5.1447 -1.0282
-17 -7 -11 0.4278 -5.1692
-17 -7 -10 1.7224 1.0013
-17 -7 -9 -1.9551 -2.2448
-17 -7 -8 4.7238 0.1279
-17 -7 -7 -1.0705 1.0323
-17 -7 -6 -7.2485 -1.1495
-17 -7 -5 6.3537 6.5975
-17 -7 -3 -2.8500 -5.8229
-17 -7 -2 2.6702 2.7559
-17 -7 -1 -6.0544 0.9444
-17 -5 -17 0.8457 -0.2189
-17 -5 -16 0.7534 -0.2419
-17 -5 -15 -3.0143 -0.6789
-17 -5 -14 0.9028 -3.2742
-17 -5 -13 3.5134 5.7536
-17 -5 -12 -3.8731 3.4789
-17 -5 -11 -0.4943 -5.1137
-17 -5 -10 2.9551 -0.2408
-17 -5 -9 -2.7104 -2.0882
-17 -5 -8 2.5401 -2.3819
-17 -5 -7 0.4465 1.6372
-17 -5 -6 -6.7678 -2.4822
-17 -5 -4 6.7015 4.1365
-17 -5 -3 -3.1287 -5.5001
-17 -5 -2 2.2941 -1.4045
-17 -5 -1 1.0749 1.5358
-17 -3 -18 -0.3155 0.9102
-17 -3 -17 1.6958 -0.0408
-17 -3 -16 1.7734 -0.0363
-17 -3 -15 -4.0945 1.0036
-17 -3 -14 -1.9476 -4.3410
-17 -3 -12 -0.5899 5.4554
-17 -3 -11 -1.2251 -2.6205
-17 -3 -10 3.2449 -1.3316
-17 -3 -9 -2.0878 -0.4100
-17 -3 -8 0.7717 -2.6846
-17 -3 -7 0.9483 1.4209
-17 -3 -6 -6.3071 -2.8087
-17 -1 -18 -1.2880 0.6023
-17 -1 -17 1.0211 0.8975
-17 -1 -16 4.0183 -0.2305
-17 -1 -15 -2.0513 1.8602
-17 -1 -14 -5.3102 -1.8666
-17 -1 -13 1.9823 -3.0844
-17 -1 -12 2.1194 2.7904
-17 -1 -11 -0.2917 0.8182
-17 -1 -10 4.0780 -1.1455
-17 -1 -9 -1.3640 -0.2193
-17 -1 -8 -1.8009 -0.7808
-17 -1 -7 1.2480 1.7123
-17 -1 -5 -1.0565 -2.8999
-16 -22 -6 -0.3809 -0.4753
-16 -22 -5 -1.4140 0.1935
-16 -22 -4 -0.4000 -0.0230
-16 -22 -3 -0.2051 1.8834
-16 -22 -2 1.5887 -0.0334
-16 -22 -1 0.3964 -1.4531
-16 -20 -10 -0.5010 0.7478
-16 -20 -9 0.9652 -0.1068
-16 -20 -8 0.9396 -0.2070
-16 -20 -7 0.3980 -1.2655
-16 -20 -6 -0.7185 -0.2923
-16 -20 -5 -1.3882 0.2112
-16 -20 -4 -0.5707 -1.0360
-16 -20 -3 -1.5074 2.5871
-16 -20 -2 1.6485 1.8635
-16 -20 -1 1.7029 -1.8074
-16 -18 -12 1.2496 -0.4888
-16 -18 -11 -0.0306 -1.2330
-16 -18 -10 -0.5468 0.2942
-16 -18 -9 0.3524 0.8936
-16 -18 -8 1.1454 0.2797
-16 -18 -7 1.9548 -2.5459
-16 -18 -6 -1.3919 -1.1926
-16 -18 -5 -1.9502 0.9962
-16 -18 -4 0.6094 -1.1770
-16 -18 -3 -2.1962 2.1103
-16 -18 -2 0.7017 3.4086
-16 -18 -1 2.3284 -1.3814
-16 -16 -14 -0.5695 0.8146
-16 -16 -13 -0.1070 0.3856
-16 -16 -12 0.7355 -0.0814
-16 -16 -11 -0.4316 -1.4440
-16 -16 -10 0.6908 -0.8041
-16 -16 -9 0.9348 1.3953
-16 -16 -8 -0.1062 1.4578
-16 -16 -7 3.1973 -2.4512
-16 -16 -6 -1.2612 -2.5146
-16 -16 -5 -3.0317 0.3408
-16 -16 -4 1.8796 -0.9314
-16 -16 -3 -1.9074 2.5054
-16 -16 -2 0.0361 4.4102
-16 -16 -1 2.5631 -1.3123
-16 -14 -16 -0.9467 -0.5897
-16 -14 -15 0.7927 -0.5578
-16 -14 -14 0.0351 1.3608
-16 -14 -13 -0.3393 0.1341
-16 -14 -12 0.4852 0.3677
-16 -14 -11 -1.7136 -1.2241
-16 -14 -10 1.0146 -2.2257
-16 -14 -9 2.7925 1.7397
-16 -14 -8 -1.0771 2.3548
-16 -14 -7 3.5714 -2.3481
-16 -14 -6 -1.2628 -2.5544
-16 -14 -5 -4.2265 0.5665
-16 -14 -4 3.5790 -1.8916
-16 -14 -3 -1.2481 1.7433
-16 -14 -2 -0.8517 5.7462
-16 -12 -17 0.1831 0.1118
-16 -12 -16 -0.4342 -0.8815
-16 -12 -15 0.9471 -1.6605
-16 -12 -14 1.1108 2.0676
-16 -12 -13 -0.2097 0.1718
-16 -12 -12 0.6959 0.9220
-16 -12 -11 -3.6062 0.0733
-16 -12 -10 -0.3252 -4.2261
-16 -12 -9 5.0378 0.7747
-16 -12 -8 -1.3093 4.2534
-16 -12 -7 4.0075 -1.9351
-16 -12 -6 -0.7770 -3.9671
-16 -12 -5 -6.8573 1.2083
-16 -12 -4 4.3889 -1.0954
-16 -12 -3 0.6189 0.4668
-16 -12 -2 -1.0717 5.5567
-16 -12 -1 4.3320 -0.0211
-16 -10 -18 -2.3371 -1.0373
-16 -10 -17 -1.2576 0.6510
-16 -10 -16 -0.1625 0.2429
-16 -10 -15 1.5231 -3.1797
-16 -10 -14 2.0588 1.5106
-16 -10 -13 -0.1662 0.3915
-16 -10 -12 2.7222 1.3942
-16 -10 -11 -4.2787 2.9913
-16 -10 -10 -4.5063 -4.9134
-16 -10 -9 5.2132 -2.8202
-16 -10 -8 -1.1003 5.0927
-16 -10 -7 5.1440 0.5788
-16 -10 -6 2.5838 -4.4672
-16 -10 -5 -9.4473 -0.1297
-16 -10 -4 2.2711 -1.7871
-16 -10 -3 1.0571 0.1017
-16 -10 -2 -1.7030 6.5404
-16 -10 -1 8.4395 0.6873
-16 -8 -18 -1.3943 -1.7683
-16 -8 -17 -2.5027 -0.1216
-16 -8 -16 -1.6317 2.1178
-16 -8 -15 1.6711 -2.6985
-16 -8 -14 3.5474 0.1473
-16 -8 -13 -0.9119 -0.7053
-16 -8 -12 4.1561 0.4750
-16 -8 -11 -2.1148 6.2611
-16 -8 -10 -7.7962 -2.1327
-16 -8 -9 3.3814 -6.4163
-16 -8 -8 -2.7367 3.2809
-16 -8 -7 3.4735 2.6668
-16 -8 -6 8.7607 -3.4426
-16 -8 -5 -7.8212 -0.3561
-16 -8 -4 -0.7875 -3.3913
-16 -8 -3 0.7692 -3.0719
-16 -8 -2 -6.3625 7.4104
-16 -8 -1 9.2985 3.1475
-16 -6 -19 1.7633 0.3126
-16 -6 -18 0.3363 -1.6062
-16 -6 -17 -1.4978 -1.0683
-16 -6 -16 -2.8446 2.2107
-16 -6 -15 -0.2091 -0.9671
-16 -6 -14 4.0425 0.8789
-16 -6 -13 -0.9514 -1.6925
-16 -6 -12 4.3497 -2.9606
-16 -6 -11 0.9187 6.1259
-16 -6 -10 -9.6131 2.9532
-16 -6 -9 1.7696 -6.4524
-16 -6 -8 -2.0890 0.4071
-16 -6 -7 -2.0041 3.6087
-16 -6 -6 10.5253 -2.4280
-16 -6 -5 -2.4266 -0.9769
-16 -6 -4 -2.2277 -2.8984
-16 -6 -3 2.7725 -5.7873
-16 -6 -2 -8.8093 4.9917
-16 -6 -1 1.4670 5.2718
-16 -4 -19 1.6512 0.2053
-16 -4 -18 1.3065 -1.9494
-16 -4 -17 -0.2173 -1.2536
-16 -4 -15 -1.5632 -0.7547
-16 -4 -14 2.6073 2.2773
-16 -4 -13 -1.5574 0.1037
-16 -4 -12 2.4291 -5.5926
-16 -4 -11 4.5012 1.3690
-16 -4 -9 -1.0966 -2.9861
-16 -4 -8 0.1509 -1.4031
-16 -4 -7 -4.9816 3.4204
-16 -4 -6 7.1815 -1.0545
-16 -4 -5 1.7655 -1.9916
-16 -4 -4 -3.3916 -1.7313
-16 -4 -3 4.0462 -5.7257
-16 -4 -2 -3.6448 1.2792
-16 -4 -1 -5.0247 5.1806
-16 -2 -19 1.1977 1.2821
-16 -2 -18 2.2277 -1.8615
-16 -2 -17 -0.0295 -2.2560
-16 -2 -15 -1.1572 -0.9003
-16 -2 -14 1.4437 1.7192
-16 -2 -13 -1.2572 2.9421
-16 -2 -12 -1.3310 -4.4521
-16 -2 -11 3.7642 -4.4989
-16 -2 -9 -0.9018 1.1542
-16 -2 -8 2.2734 -1.5719
-16 -2 -7 -5.2739 2.6111
-16 -2 -6 1.3028 -0.2598
-15 -23 -7 -0.1151 0.4061
-15 -23 -6 0.2413 1.9127
-15 -23 -5 0.7301 0.4937
-15 -23 -4 1.2102 0.4493
-15 -23 -3 -0.2728 -2.0673
-15 -23 -2 -0.0473 0.4717
-15 -23 -1 -0.9301 1.7127
-15 -21 -10 -0.5340 -0.9293
-15 -21 -9 -0.3984 0.2132
-15 -21 -8 -1.0534 -0.8831
-15 -21 -7 -0.2662 -0.2580
-15 -21 -6 -0.0414 0.9032
-15 -21 -5 0.3896 1.9823
-15 -21 -4 1.4873 2.2301
-15 -21 -3 0.2653 -3.0174
-15 -21 -2 0.1402 -0.4044
-15 -21 -1 0.1340 1.6502
-15 -19 -13 -0.2478 -1.1949
-15 -19 -12 -1.3384 -0.1645
-15 -19 -11 0.7926 0.7166
-15 -19 -10 0.5679 -0.2750
-15 -19 -9 -0.7432 -1.1466
-15 -19 -8 -1.7353 -1.0644
-15 -19 -7 -0.7399 1.1309
-15 -19 -6 0.3176 -0.8070
-15 -19 -5 0.3364 1.1881
-15 -19 -4 0.9286 4.1918
-15 -19 -3 0.8619 -2.8861
-15 -19 -2 0.0448 -1.0373
-15 -19 -1 1.0511 1.4403
-15 -17 -15 -0.4455 0.7294
-15 -17 -14 0.1516 0.2024
-15 -17 -13 0.7546 -0.3384
-15 -17 -12 -1.5053 -0.5361
-15 -17 -11 -0.1291 -0.0386
-15 -17 -10 0.8303 1.2933
-15 -17 -9 -0.1512 -1.7601
-15 -17 -8 -1.0977 -3.2549
-15 -17 -7 -2.0486 2.9140
-15 -17 -6 -0.3098 -0.5895
-15 -17 -5 1.1732 -0.4042
-15 -17 -4 0.6534 4.6232
-15 -17 -3 0.9341 -3.2665
-15 -17 -2 0.0133 -1.2631
-15 -17 -1 1.3661 2.0414
-15 -15 -17 0.8131 1.1071
-15 -15 -16 0.0677 -0.1791
-15 -15 -15 -0.4670 0.2702
-15 -15 -14 -0.7988 -0.6090
-15 -15 -13 1.0884 0.7266
-15 -15 -12 -1.5327 0.9601
-15 -15 -11 -0.1452 -1.3990
-15 -15 -10 1.0885 1.5750
-15 -15 -9 -0.6921 -0.9463
-15 -15 -8 0.3039 -5.6236
-15 -15 -7 -2.2110 3.5426
-15 -15 -6 -1.8044 0.2192
-15 -15 -5 1.3439 -1.3720
-15 -15 -4 1.2934 5.5088
-15 -15 -3 1.3618 -4.4383
-15 -15 -2 -0.3996 -2.9796
-15 -15 -1 0.5356 3.4033
-15 -13 -18 0.6737 -0.7526
-15 -13 -17 -0.2265 1.9334
-15 -13 -16 0.1396 0.0532
-15 -13 -15 0.2275 -0.4925
-15 -13 -14 -1.6030 -2.1426
-15 -13 -13 1.6637 0.0503
-15 -13 -12 -1.5574 3.4068
-15 -13 -11 -0.4677 -1.0854
-15 -13 -10 1.7187 0.9661
-15 -13 -9 -1.7046 -0.0868
-15 -13 -8 1.0840 -7.9832
-15 -13 -7 -1.2592 3.8646
-15 -13 -6 -2.5729 1.8722
-15 -13 -5 0.6955 -2.8804
-15 -13 -4 1.3052 6.6087
-15 -13 -3 2.0261 -4.2935
-15 -13 -2 0.2121 -5.8012
-15 -13 -1 -0.5801 4.1001
-15 -11 -19 -0.3349 1.3596
-15 -11 -18 2.0567 -0.6008
-15 -11 -17 -0.1957 2.4194
-15 -11 -16 -0.8507 0.8957
-15 -11 -15 0.5364 -0.7368
-15 -11 -14 -2.4865 -3.4320
-15 -11 -13 1.9359 -2.4418
-15 -11 -12 -0.6354 4.3625
-15 -11 -11 -0.3376 0.2778
-15 -11 -10 2.7734 1.6190
-15 -11 -9 -2.8082 2.5096
-15 -11 -8 -0.0406 -10.8833
-15 -11 -7 -0.1764 1.3728
-15 -11 -6 -2.1501 4.1507
-15 -11 -5 -0.1393 -3.2079
-15 -11 -4 0.8993 8.3880
-15 -11 -3 2.4381 -2.7590
-15 -11 -2 0.7036 -9.7170
-15 -11 -1 -0.9257 3.7081
-15 -9 -19 -1.9556 1.4492
-15 -9 -18 1.7842 0.2837
-15 -9 -17 1.3890 2.5879
-15 -9 -16 -0.7489 1.4475
-15 -9 -15 0.2958 -0.0395
-15 -9 -14 -3.8422 -3.3220
-15 -9 -13 1.4349 -5.0544
-15 -9 -12 1.0429 3.4950
-15 -9 -11 -0.0708 0.3176
-15 -9 -10 3.6118 1.7143
-15 -9 -9 -2.0643 8.3207
-15 -9 -8 -1.6569 -10.3301
-15 -9 -7 -0.3387 -3.8500
-15 -9 -6 -1.5420 4.1515
-15 -9 -5 -1.4026 -4.8790
-15 -9 -4 -0.7480 10.3144
-15 -9 -3 3.1015 4.1460
-15 -9 -2 2.5534 -12.8314
-15 -9 -1 -0.6214 0.0965
-15 -7 -20 0.3777 -2.5164
-15 -7 -19 -2.3470 -0.1530
-15 -7 -18 -0.1898 0.1138
-15 -7 -17 1.5916 2.4396
-15 -7 -16 0.7270 1.7002
-15 -7 -15 1.5122 0.9273
-15 -7 -14 -4.9061 -1.8542
-15 -7 -13 -1.1727 -6.1484
-15 -7 -11 1.6334 -0.0689
-15 -7 -10 3.9801 -1.6684
-15 -7 -9 -1.0055 12.7712
-15 -7 -8 -2.3585 -4.1446
-15 -7 -7 -0.5737 -7.9664
-15 -7 -6 -0.7788 3.5860
-15 -7 -5 -2.3081 -6.9578
-15 -7 -4 -3.7852 5.6092
-15 -7 -3 1.4471 12.2662
-15 -7 -2 4.3545 -8.6621
-15 -7 -1 2.9271 -4.6269
-15 -5 -20 0.2257 -2.1964
-15 -5 -19 -1.8895 -1.4174
-15 -5 -18 -1.3879 -0.5473
-15 -5 -17 -0.0257 1.0274
-15 -5 -16 0.7492 1.2817
-15 -5 -15 3.6187 1.8247
-15 -5 -14 -3.1002 0.3403
-15 -5 -13 -3.5077 -5.5100
-15 -5 -12 -0.3207 1.3646
-15 -5 -11 2.1052 1.6787
-15 -5 -10 4.7909 -5.9955
-15 -5 -9 1.4910 10.3540
-15 -5 -8 -1.6582 3.8154
-15 -5 -7 -2.2738 -8.1466
-15 -5 -6 -0.9067 2.6313
-15 -5 -5 -0.8957 -4.6177
-15 -5 -3 -1.5116 12.3263
-15 -5 -2 2.8133 -0.9872
-15 -5 -1 5.0669 -5.7770
-15 -3 -21 -0.1426 2.1040
-15 -3 -20 0.6320 -1.1744
-15 -3 -19 -1.4004 -2.3782
-15 -3 -17 -1.1060 -0.3122
-15 -3 -16 -1.0643 0.1478
-15 -3 -15 3.8334 1.3920
-15 -3 -14 -0.0031 2.2782
-15 -3 -12 -2.6789 -0.3014
-15 -3 -11 1.2025 4.2514
-15 -3 -10 3.1662 -6.3424
-15 -3 -9 2.4811 2.8001
-15 -3 -8 2.4377 6.8036
-15 -3 -7 -2.2481 -4.7028
-15 -3 -6 -3.7996 1.6157
-15 -1 -21 0.0697 1.7587
-15 -1 -20 1.3130 -0.1438
-15 -1 -19 -0.5526 -2.4039
-15 -1 -17 -0.6230 -1.0326
-15 -1 -16 -2.8184 -0.1641
-15 -1 -15 1.6601 -0.0759
-15 -1 -14 2.3944 1.4375
-15 -1 -12 -4.5886 -0.5631
-15 -1 -11 0.7448 5.3017
-15 -1 -10 2.6553 -2.5640
-15 -1 -9 0.4777 -3.1434
-15 -1 -8 3.9260 3.1834
-15 -1 -7 -0.0937 -1.7839
-15 -1 -6 -4.1566 0.6690
-15 -1 -5 -0.7867 5.0013
-14 -24 -8 1.8974 1.2136
-14 -24 -7 0.5504 -0.0473
-14 -24 -6 -0.1978 -1.7816
-14 -24 -5 1.0607 -1.0333
-14 -24 -4 -1.8645 -0.2702
-14 -24 -3 0.3391 0.1955
-14 -24 -2 0.4816 0.7831
-14 -24 -1 1.8703 -0.2737
-14 -22 -12 -1.3808 -0.3867
-14 -22 -11 -0.2633 0.0324
-14 -22 -10 1.1672 0.1701
-14 -22 -9 -2.1466 1.1325
-14 -22 -8 0.2896 1.3839
-14 -22 -7 0.9722 0.6188
-14 -22 -6 0.8452 -1.3055
-14 -22 -5 1.4205 -2.0830
-14 -22 -4 -0.9748 -0.8175
-14 -22 -3 0.5282 0.7884
-14 -22 -2 -1.5132 0.2166
-14 -22 -1 1.1422 -0.2976
-14 -20 -14 -0.4795 0.0640
-14 -20 -13 1.1913 1.4217
-14 -20 -12 -0.6729 -0.8321
-14 -20 -11 -1.8857 -0.5738
-14 -20 -10 0.7480 0.2788
-14 -20 -9 -0.0521 1.7082
-14 -20 -8 -0.5599 1.3950
-14 -20 -7 -0.6805 -0.2209
-14 -20 -6 1.6830 -0.0428
-14 -20 -5 1.0010 -1.7672
-14 -20 -4 -0.6372 -2.1660
-14 -20 -3 2.4541 2.0970
-14 -20 -2 -2.0900 -0.1797
-14 -20 -1 -0.4505 -1.1960
-14 -18 -16 1.5487 0.4569
-14 -18 -15 1.1591 0.6372
-14 -18 -14 -0.4856 -0.4719
-14 -18 -13 0.1577 1.9502
-14 -18 -12 0.9121 -0.2175
-14 -18 -11 -1.0750 -1.1159
-14 -18 -10 -1.6994 -0.8226
-14 -18 -9 0.5770 1.9761
-14 -18 -8 0.4285 2.9946
-14 -18 -7 -2.1596 -1.6346
-14 -18 -6 2.3312 -0.0270
-14 -18 -5 0.4070 -0.1782
-14 -18 -4 -2.1898 -3.5488
-14 -18 -3 3.7918 2.8349
-14 -18 -2 -1.4045 0.4880
-14 -18 -1 -0.7838 -2.0843
-14 -16 -17 -1.8171 -2.3446
-14 -16 -16 1.1001 -0.3051
-14 -16 -15 1.6178 1.5717
-14 -16 -14 1.0029 -0.5238
-14 -16 -13 -0.3494 1.6390
-14 -16 -12 1.0904 0.1998
-14 -16 -11 0.8013 -0.2151
-14 -16 -10 -3.3813 -2.1606
-14 -16 -9 -0.6733 0.2078
-14 -16 -8 1.5745 5.4412
-14 -16 -7 -2.9494 -1.5003
-14 -16 -6 3.2281 -1.0457
-14 -16 -5 0.7514 0.8307
-14 -16 -4 -5.0766 -4.6688
-14 -16 -3 3.7276 2.9471
-14 -16 -2 -0.2803 2.0630
-14 -16 -1 -1.1601 -2.5612
-14 -14 -19 -0.0357 0.6051
-14 -14 -18 0.3787 0.2721
-14 -14 -17 -2.1836 -2.8630
-14 -14 -16 0.1693 -1.1051
-14 -14 -15 0.3574 1.8770
-14 -14 -14 1.2525 0.0223
-14 -14 -13 0.0270 1.7263
-14 -14 -12 1.1388 -0.8260
-14 -14 -11 3.2480 1.1239
-14 -14 -10 -3.5396 -1.6899
-14 -14 -9 -3.6496 -2.8639
-14 -14 -8 1.7248 6.4688
-14 -14 -7 -3.2250 -0.2185
-14 -14 -6 4.3938 -1.3076
-14 -14 -5 3.2319 1.5632
-14 -14 -4 -7.6636 -6.3125
-14 -14 -3 1.3729 1.7805
-14 -14 -2 0.3007 4.3995
-14 -14 -1 -1.3848 -2.1821
-14 -12 -19 -0.1375 -0.5314
-14 -12 -18 1.8861 1.1744
-14 -12 -17 -1.4560 -2.8814
-14 -12 -16 0.2977 -1.6744
-14 -12 -15 -0.5981 2.1311
-14 -12 -14 -0.0716 0.5260
-14 -12 -13 -0.2420 2.5892
-14 -12 -12 -0.0512 -2.4014
-14 -12 -11 5.0164 0.6092
-14 -12 -10 -0.6564 -0.0258
-14 -12 -9 -5.4299 -4.4032
-14 -12 -8 0.5448 6.5462
-14 -12 -7 -5.0929 0.7187
-14 -12 -6 4.1448 -1.7230
-14 -12 -5 8.1159 2.6199
-14 -12 -4 -7.3430 -6.9928
-14 -12 -3 -1.2968 -0.4947
-14 -12 -2 -0.2163 5.7987
-14 -12 -1 -4.1523 -1.2173
-14 -10 -20 -0.4573 1.6694
-14 -10 -19 -0.5693 -1.9869
-14 -10 -18 3.3012 0.7628
-14 -10 -17 -0.6750 -2.3501
-14 -10 -16 0.2985 -2.4050
-14 -10 -15 -0.0760 2.3445
-14 -10 -14 -0.8036 1.4627
-14 -10 -13 -1.0973 3.6259
-14 -10 -12 -2.4897 -3.3381
-14 -10 -11 4.7563 -1.5066
-14 -10 -10 2.9792 0.5606
-14 -10 -9 -4.7907 -4.7834
-14 -10 -8 1.3575 6.5420
-14 -10 -7 -7.4030 2.4574
-14 -10 -6 -0.8755 -1.8483
-14 -10 -5 12.7296 3.3352
-14 -10 -4 -2.7042 -6.7576
-14 -10 -3 -3.1173 -3.2204
-14 -10 -2 0.4486 5.7696
-14 -10 -1 -7.8076 -0.1367
-14 -8 -21 0.4598 0.7150
-14 -8 -20 -0.8238 4.0689
-14 -8 -19 -2.5090 -0.7996
-14 -8 -18 3.3260 -0.0504
-14 -8 -17 0.9596 -1.9184
-14 -8 -16 -0.1490 -3.2461
-14 -8 -15 0.0324 1.4766
-14 -8 -14 0.5484 2.4899
-14 -8 -13 -0.2791 5.1147
-14 -8 -12 -5.7662 -3.1435
-14 -8 -11 1.6022 -3.9099
-14 -8 -10 6.0341 -0.1110
-14 -8 -9 -3.1754 -4.9509
-14 -8 -8 4.0077 5.2612
-14 -8 -7 -5.4216 4.1240
-14 -8 -6 -9.1978 -0.9880
-14 -8 -5 11.2915 4.8451
-14 -8 -4 5.0756 -4.1327
-14 -8 -3 -2.5273 -6.1531
-14 -8 -2 1.9753 2.6202
-14 -8 -1 -9.0014 0.8938
-14 -6 -21 0.4617 -1.2398
-14 -6 -20 0.5167 4.1405
-14 -6 -19 -3.3915 1.3781
-14 -6 -18 0.6883 0.3294
-14 -6 -17 1.7030 -0.7929
-14 -6 -16 0.3986 -3.2126
-14 -6 -15 -0.7189 -0.4715
-14 -6 -14 1.3131 1.9855
-14 -6 -13 3.1628 6.3631
-14 -6 -12 -5.3713 -1.3534
-14 -6 -11 -3.8457 -4.9263
-14 -6 -10 5.6621 -1.6189
-14 -6 -9 -2.3652 -5.1754
-14 -6 -8 5.2535 3.0774
-14 -6 -7 2.7956 4.3979
-14 -6 -6 -12.7363 0.0133
-14 -6 -5 2.1686 5.8040
-14 -6 -4 9.6592 0.1312
-14 -6 -3 -0.1342 -5.7822
-14 -6 -2 3.8441 -1.7898
-14 -6 -1 -5.1667 0.2822
-14 -4 -22 0.2993 0.5800
-14 -4 -21 -0.7598 -2.4217
-14 -4 -20 0.8708 2.2340
-14 -4 -19 -2.0290 2.7537
-14 -4 -18 -1.5983 1.0601
-14 -4 -17 0.5675 0.3030
-14 -4 -16 0.6135 -1.8665
-14 -4 -15 -0.4925 -1.4850
-14 -4 -14 0.8205 0.1228
-14 -4 -13 5.0797 5.9995
-14 -4 -12 -0.5057 0.8706
-14 -4 -11 -6.7771 -3.6511
-14 -4 -10 3.1580 -2.8811
-14 -4 -9 -2.6533 -5.7581
-14 -4 -7 10.2451 3.1235
-14 -4 -6 -4.9103 0.1611
-14 -4 -5 -6.2931 6.3600
-14 -4 -4 7.6117 2.6155
-14 -4 -3 1.0996 -3.7859
-14 -4 -2 2.9009 -3.2752
-14 -4 -1 0.7415 -0.6190
-14 -2 -22 1.6953 1.3991
-14 -2 -21 -0.8848 -1.4517
-14 -2 -20 -0.0404 -0.2586
-14 -2 -19 -0.7565 1.8775
-14 -2 -18 -2.3091 1.7925
-14 -2 -17 -0.2187 1.5202
-14 -2 -16 -0.2761 -0.9247
-14 -2 -15 -0.1219 -1.0594
-14 -2 -14 0.3230 -0.9125
-14 -2 -13 4.0915 3.9750
-14 -2 -12 5.6053 1.7682
-14 -2 -11 -5.9391 -0.6864
-14 -2 -10 -0.4373 -2.7790
-14 -2 -9 -0.6516 -7.4562
-14 -2 -8 -6.2091 1.4145
-14 -2 -7 7.5851 2.9030
-14 -2 -6 6.0173 -0.9123
-13 -27 -5 -0.1489 1.4194
-13 -27 -4 1.3555 -1.4441
-13 -27 -3 -1.0714 -0.4715
-13 -27 -2 -1.7364 -1.3222
-13 -27 -1 -0.0926 -0.4929
-13 -25 -10 0.7650 0.7049
-13 -25 -9 1.5173 -2.3580
-13 -25 -8 0.2437 0.5814
-13 -25 -7 -0.2157 -0.7664
-13 -25 -6 -1.3970 0.0334
-13 -25 -5 -1.6443 2.6174
-13 -25 -4 1.2265 -0.6776
-13 -25 -3 0.3504 -0.1879
-13 -25 -2 -1.5131 -2.1065
-13 -25 -1 -1.1519 -0.9414
-13 -23 -13 -0.6519 0.5878
-13 -23 -12 0.4221 -0.7252
-13 -23 -11 -0.3028 1.0761
-13 -23 -10 0.5729 2.1844
-13 -23 -9 2.4491 -2.3856
-13 -23 -8 0.9240 0.0742
-13 -23 -7 -0.4684 -0.5670
-13 -23 -6 -1.7668 -0.8788
-13 -23 -5 -2.0330 1.7994
-13 -23 -4 0.2682 -0.1762
-13 -23 -3 0.5081 0.5352
-13 -23 -2 0.2384 -1.8585
-13 -23 -1 -1.8592 -0.8180
-13 -21 -15 0.8013 -0.4851
-13 -21 -14 1.2711 -1.2824
-13 -21 -13 -1.6415 0.9904
-13 -21 -12 0.5940 0.1336
-13 -21 -11 0.3504 0.2425
-13 -21 -10 -0.0087 2.2282
-13 -21 -9 1.5850 -1.3571
-13 -21 -8 1.6171 -0.4249
-13 -21 -7 0.4463 0.2438
-13 -21 -6 -2.6913 -0.3727
-13 -21 -5 -1.4213 0.1766
-13 -21 -4 0.7102 -0.3637
-13 -21 -3 -1.5535 0.1607
-13 -21 -2 2.1249 -2.0229
-13 -21 -1 -1.0202 0.4592
-13 -19 -17 -1.4736 -0.2356
-13 -19 -16 -1.4131 -1.3551
-13 -19 -15 0.5780 -1.2063
-13 -19 -14 3.3175 -1.9348
-13 -19 -13 -1.7190 -0.0961
-13 -19 -12 -0.9390 1.4379
-13 -19 -11 0.4527 0.5768
-13 -19 -10 1.2220 1.2543
-13 -19 -9 0.8383 -0.1930
-13 -19 -8 0.5535 -1.1418
-13 -19 -7 1.9959 0.3237
-13 -19 -6 -3.7528 1.6619
-13 -19 -5 -1.7848 -0.6566
-13 -19 -4 3.7452 -0.1860
-13 -19 -3 -3.2912 0.0183
-13 -19 -2 1.9229 -4.0258
-13 -19 -1 0.7799 1.1524
-13 -17 -18 0.1654 3.3466
-13 -17 -17 -1.0551 2.0841
-13 -17 -16 -2.7865 -0.9908
-13 -17 -15 -1.2209 -2.6590
-13 -17 -14 4.4995 -2.2781
-13 -17 -13 -0.2206 -2.0891
-13 -17 -12 -1.6022 1.1644
-13 -17 -11 -1.0629 2.0777
-13 -17 -10 2.0373 0.9276
-13 -17 -9 1.4683 0.8228
-13 -17 -8 -1.1057 -1.4463
-13 -17 -7 3.7350 -1.1494
-13 -17 -6 -3.6953 3.3646
-13 -17 -5 -4.1896 -0.1858
-13 -17 -4 6.1185 0.2489
-13 -17 -3 -2.9877 1.4988
-13 -17 -2 1.1357 -5.8692
-13 -17 -1 2.8554 -0.0283
-13 -15 -19 1.4213 -0.5302
-13 -15 -18 -0.4453 2.9123
-13 -15 -17 0.5086 3.2399
-13 -15 -16 -2.6831 1.3332
-13 -15 -15 -3.2772 -2.8942
-13 -15 -14 4.0689 -2.2786
-13 -15 -13 1.3947 -3.2625
-13 -15 -12 -0.8699 -1.1799
-13 -15 -11 -3.3419 2.3073
-13 -15 -10 1.9294 2.1136
-13 -15 -9 3.3963 2.5605
-13 -15 -8 -2.7752 -0.6545
-13 -15 -7 4.7891 -3.8245
-13 -15 -6 -2.5837 2.6390
-13 -15 -5 -7.0753 0.9837
-13 -15 -4 6.8536 1.1239
-13 -15 -3 -1.6343 3.9527
-13 -15 -2 -0.1712 -6.0775
-13 -15 -1 4.7842 -2.2987
-13 -13 -20 0.2705 -1.8694
-13 -13 -19 1.4248 -1.7068
-13 -13 -18 -1.9166 1.7415
-13 -13 -17 1.3963 2.3151
-13 -13 -16 -1.2419 3.1380
-13 -13 -15 -3.9902 -1.5621
-13 -13 -14 2.3539 -1.8532
-13 -13 -13 2.0924 -2.3728
-13 -13 -12 1.9273 -2.8708
-13 -13 -11 -5.3778 0.3117
-13 -13 -10 -0.8628 2.1065
-13 -13 -9 5.6561 4.0646
-13 -13 -8 -2.6357 2.6638
-13 -13 -7 5.8807 -4.7622
-13 -13 -6 -1.1576 -0.6370
-13 -13 -5 -10.7414 0.0623
-13 -13 -4 5.5008 1.0165
-13 -13 -3 0.5611 7.2059
-13 -13 -2 -0.6052 -3.4420
-13 -13 -1 6.2247 -4.6978
-13 -11 -21 0.7021 0.5600
-13 -11 -20 0.3730 -1.0178
-13 -11 -19 1.2016 -1.7593
-13 -11 -18 -3.9671 1.0628
-13 -11 -17 1.1069 0.0682
-13 -11 -16 0.7128 2.7674
-13 -11 -15 -2.9692 -0.1024
-13 -11 -14 1.0455 -1.6524
-13 -11 -13 0.6808 -0.2779
-13 -11 -12 4.2130 -1.8621
-13 -11 -11 -4.5968 -1.1582
-13 -11 -10 -4.3802 0.3799
-13 -11 -9 5.5953 2.3777
-13 -11 -8 -1.9599 5.8750
-13 -11 -7 7.5218 -2.2311
-13 -11 -6 2.2680 -2.5188
-13 -11 -5 -13.6628 -1.6737
-13 -11 -4 1.4734 -2.6087
-13 -11 -3 1.8796 7.2187
-13 -11 -2 -0.9898 2.3308
-13 -11 -1 7.6727 -4.7105
-13 -9 -21 1.3818 0.6450
-13 -9 -20 1.6083 -0.6178
-13 -9 -19 3.2745 -1.8853
-13 -9 -18 -5.4238 2.0888
-13 -9 -17 -1.9744 -0.5699
-13 -9 -16 2.1186 0.9245
-13 -9 -15 -0.4741 0.1603
-13 -9 -14 0.8660 -2.5031
-13 -9 -13 -0.8539 0.5039
-13 -9 -12 4.2353 0.9234
-13 -9 -11 -3.0537 0.5959
-13 -9 -10 -6.4661 -0.5938
-13 -9 -9 4.0394 -2.6173
-13 -9 -8 -2.0078 5.9019
-13 -9 -7 7.6628 1.7542
-13 -9 -6 7.6993 -2.5992
-13 -9 -5 -12.3864 -1.0815
-13 -9 -4 -4.1978 -5.5680
-13 -9 -3 1.2238 1.2206
-13 -9 -2 -1.4942 6.3895
-13 -9 -1 6.9185 -1.2497
-13 -7 -22 -0.1331 -1.1932
-13 -7 -21 1.2602 0.5742
-13 -7 -20 0.4518 0.5182
-13 -7 -19 5.8040 -2.3731
-13 -7 -18 -1.9913 2.1920
-13 -7 -17 -5.1785 0.6173
-13 -7 -16 0.1621 0.1865
-13 -7 -15 2.1984 -0.1634
-13 -7 -14 1.9341 -3.6730
-13 -7 -13 -2.1383 -1.0717
-13 -7 -12 3.0577 1.4396
-13 -7 -11 -1.3210 4.0059
-13 -7 -10 -6.6338 3.3566
-13 -7 -9 1.8070 -7.0540
-13 -7 -8 -3.3540 0.5322
-13 -7 -7 4.7331 4.9493
-13 -7 -6 12.1166 -2.1128
-13 -7 -5 -5.2517 -0.1512
-13 -7 -4 -7.1539 -2.9668
-13 -7 -3 -1.7741 -5.9194
-13 -7 -2 -3.2784 4.4249
-13 -7 -1 3.8575 3.1266
-13 -5 -22 -0.7278 -1.0653
-13 -5 -21 2.3940 0.0045
-13 -5 -20 -0.7805 1.1178
-13 -5 -19 4.1788 -1.9794
-13 -5 -18 2.4856 1.9603
-13 -5 -17 -3.7133 1.9209
-13 -5 -16 -2.7241 0.3930
-13 -5 -15 2.0586 -0.1693
-13 -5 -14 3.5567 -4.6062
-13 -5 -13 -2.0148 -3.1045
-13 -5 -12 1.2366 -0.0563
-13 -5 -11 -0.9241 3.2577
-13 -5 -10 -5.2917 9.8227
-13 -5 -9 1.5975 -3.9746
-13 -5 -8 -4.1820 -7.3516
-13 -5 -7 -0.8445 4.5350
-13 -5 -6 11.0984 -1.2190
-13 -5 -5 2.7806 -2.9683
-13 -5 -4 -4.7392 3.0349
-13 -5 -1 -2.0020 4.4804
-13 -3 -23 -1.1845 0.1397
-13 -3 -22 -2.1582 -1.1175
-13 -3 -21 2.1792 -0.2841
-13 -3 -20 0.0986 1.7329
-13 -3 -19 1.8705 -1.6933
-13 -3 -18 3.5755 0.6737
-13 -3 -17 -1.0940 3.1530
-13 -3 -16 -2.8361 1.3495
-13 -3 -15 0.7337 1.0065
-13 -3 -14 3.5514 -4.8100
-13 -3 -13 -1.0802 -5.9168
-13 -3 -12 0.9339 -0.7553
-13 -3 -11 -1.0755 -1.1829
-13 -3 -10 -5.3790 11.6134
-13 -3 -9 1.8028 6.1484
-13 -3 -8 -2.1934 -11.0872
-13 -3 -7 -3.4583 -0.1148
-13 -3 -6 5.7009 1.1492
-13 -1 -23 -0.2604 0.4801
-13 -1 -22 -2.5010 -0.7543
-13 -1 -21 0.6720 -1.7755
-13 -1 -20 0.4751 1.3490
-13 -1 -19 0.6470 0.3399
-13 -1 -18 3.6971 -0.4738
-13 -1 -17 -0.2221 2.2440
-13 -1 -16 -2.3030 1.1464
-13 -1 -15 0.2433 3.2659
-13 -1 -14 3.3406 -2.2217
-13 -1 -13 -0.4832 -8.3514
-13 -1 -12 0.8880 -0.5630
-13 -1 -11 -0.3367 -5.6887
-13 -1 -10 -5.5175 5.4486
-13 -1 -9 0.6119 16.2283
-13 -1 -8 -0.7759 -5.7300
-13 -1 -7 -1.5052 -6.6013
-13 -1 -6 2.2946 1.5412
-12 -28 -5 -0.5783 -0.6859
-12 -28 -4 -0.3961 1.0322
-12 -28 -3 -1.1587 0.7730
-12 -28 -2 0.2102 1.8099
-12 -28 -1 -0.7280 0.2067
-12 -26 -10 -0.4489 -0.8689
-12 -26 -9 0.3541 -0.4360
-12 -26 -8 -2.4586 -1.5332
-12 -26 -7 1.0086 1.6626
-12 -26 -6 2.6486 0.6162
-12 -26 -5 0.4300 -1.5031
-12 -26 -4 0.1441 0.7241
-12 -26 -3 -2.3005 1.1347
-12 -26 -2 -0.0025 2.3183
-12 -26 -1 -0.4305 0.3986
-12 -24 -13 -0.5420 -0.3385
-12 -24 -12 1.6312 0.8704
-12 -24 -11 0.0251 -1.2159
-12 -24 -10 -1.0754 -1.7690
-12 -24 -9 1.1162 0.1772
-12 -24 -8 -2.6560 -1.8558
-12 -24 -7 -0.1999 0.8084
-12 -24 -6 2.7686 1.6764
-12 -24 -5 0.6697 -0.3604
-12 -24 -4 0.7474 0.0169
-12 -24 -3 -1.8842 0.3541
-12 -24 -2 -0.4767 2.9584
-12 -24 -1 -0.2341 0.5111
-12 -22 -15 -0.8517 -0.8913
-12 -22 -14 -0.2964 0.7745
-12 -22 -13 -0.7354 -0.7261
-12 -22 -12 1.9157 1.7041
-12 -22 -11 1.0911 -0.8183
-12 -22 -10 -1.4960 -2.7556
-12 -22 -9 1.1156 -0.1090
-12 -22 -8 -1.3709 -0.8953
-12 -22 -7 -0.9655 0.5186
-12 -22 -6 2.4700 0.6135
-12 -22 -5 0.6790 0.8242
-12 -22 -4 -0.4152 0.5142
-12 -22 -3 -1.2566 -1.3861
-12 -22 -2 -0.8837 3.7457
-12 -22 -1 -0.3988 0.9306
-12 -20 -17 1.2794 2.0239
-12 -20 -16 -1.5388 1.6816
-12 -20 -15 -2.9462 -1.2387
-12 -20 -14 -1.4627 0.4296
-12 -20 -13 0.0053 -1.7060
-12 -20 -12 2.1272 1.9301
-12 -20 -11 2.1053 0.2371
-12 -20 -10 -1.7191 -2.9169
-12 -20 -9 -0.3170 -1.1945
-12 -20 -8 0.5319 -0.0417
-12 -20 -7 -0.4302 2.1495
-12 -20 -6 2.4874 -1.0719
-12 -20 -5 1.6190 0.1782
-12 -20 -4 -2.8890 1.6003
-12 -20 -3 -1.1911 -3.7042
-12 -20 -2 -0.8275 4.4027
-12 -20 -1 -3.0975 2.1326
-12 -18 -18 2.3296 -2.2941
-12 -18 -17 3.3537 2.1378
-12 -18 -16 -0.0217 3.3447
-12 -18 -15 -4.4794 -0.3060
-12 -18 -14 -4.8678 0.9484
-12 -18 -13 -0.0864 -2.5245
-12 -18 -12 2.2679 1.1208
-12 -18 -11 3.3360 0.8208
-12 -18 -10 -0.2171 -1.9829
-12 -18 -9 -2.3255 -2.3326
-12 -18 -8 0.5743 -1.0026
-12 -18 -7 -0.0022 4.7575
-12 -18 -6 2.6878 -1.0951
-12 -18 -5 4.8383 -1.5034
-12 -18 -4 -3.9399 2.7830
-12 -18 -3 -2.8107 -6.0643
-12 -18 -2 -0.2237 3.5553
-12 -18 -1 -6.6859 3.7893
-12 -16 -19 0.0002 -1.6761
-12 -16 -18 2.7329 -4.1570
-12 -16 -17 4.6309 1.4545
-12 -16 -16 3.0941 3.8595
-12 -16 -15 -2.2894 0.9221
-12 -16 -14 -8.6046 2.0611
-12 -16 -13 -2.8182 -2.4306
-12 -16 -12 2.1630 0.7326
-12 -16 -11 3.9029 0.2746
-12 -16 -10 1.9758 -1.0909
-12 -16 -9 -2.0035 -2.4067
-12 -16 -8 -0.2995 -3.4519
-12 -16 -7 -0.9679 6.4107
-12 -16 -6 1.2527 0.4230
-12 -16 -5 7.5402 -2.8995
-12 -16 -4 -1.6399 4.2017
-12 -16 -3 -3.3531 -6.9390
-12 -16 -2 0.5597 0.9913
-12 -16 -1 -9.9881 4.6246
-12 -14 -21 -0.9761 0.9239
-12 -14 -20 -2.0370 1.2094
-12 -14 -19 -2.1456 0.3789
-12 -14 -18 1.9073 -5.6259
-12 -14 -17 4.2407 -0.4221
-12 -14 -16 3.8190 2.9349
-12 -14 -15 2.7674 2.0939
-12 -14 -14 -7.1477 3.3955
-12 -14 -13 -7.5943 -2.5379
-12 -14 -12 -0.3588 0.8669
-12 -14 -11 4.6469 -0.0428
-12 -14 -10 3.7648 -0.0024
-12 -14 -9 0.0804 -1.7425
-12 -14 -8 -0.5176 -7.5974
-12 -14 -7 -2.6953 6.4178
-12 -14 -6 -1.2894 3.6380
-12 -14 -5 8.0179 -2.9546
-12 -14 -4 1.3263 5.2619
-12 -14 -3 -2.7940 -6.6631
-12 -14 -2 2.4644 -2.1600
-12 -14 -1 -10.0173 4.6315
-12 -12 -22 -0.9183 0.2674
-12 -12 -21 -1.0070 -1.2455
-12 -12 -20 -0.1883 0.4832
-12 -12 -19 -2.2282 3.6348
-12 -12 -18 0.1199 -3.8286
-12 -12 -17 3.0807 -1.5129
-12 -12 -16 1.5571 0.3544
-12 -12 -15 4.2040 1.5649
-12 -12 -14 -0.7237 4.8415
-12 -12 -13 -7.5791 -2.2274
-12 -12 -12 -4.6303 1.0084
-12 -12 -11 2.9040 -0.6876
-12 -12 -10 4.2369 0.9663
-12 -12 -9 2.8634 1.4269
-12 -12 -8 1.0696 -11.5675
-12 -12 -7 -3.2272 2.3206
-12 -12 -6 -4.7058 6.2594
-12 -12 -5 5.4529 -0.6336
-12 -12 -4 3.8665 7.7175
-12 -12 -3 -1.8203 -5.1301
-12 -12 -2 3.6270 -6.4177
-12 -12 -1 -6.0952 3.6126
-12 -10 -22 -0.7228 1.2075
-12 -10 -21 -2.3902 -2.1087
-12 -10 -20 -0.5144 -2.2354
-12 -10 -19 -0.2576 4.4446
-12 -10 -18 0.5608 -1.5639
-12 -10 -17 2.6939 -0.4653
-12 -10 -16 -1.1259 -0.6325
-12 -10 -15 0.4876 -0.6569
-12 -10 -14 2.9740 4.6918
-12 -10 -13 -2.9775 -1.5319
-12 -10 -12 -4.4758 1.4999
-12 -10 -11 0.8228 -0.6582
-12 -10 -10 2.0880 0.6192
-12 -10 -9 3.1498 5.1821
-12 -10 -8 1.9506 -11.6487
-12 -10 -7 -0.9362 -3.6315
-12 -10 -6 -4.7157 5.5125
-12 -10 -5 0.5468 0.7310
-12 -10 -4 3.4877 10.1991
-12 -10 -3 -0.6764 0.5007
-12 -10 -2 2.2773 -8.8066
-12 -10 -1 -0.3654 0.4250
-12 -8 -23 0.4309 0.0590
-12 -8 -22 0.1840 2.3908
-12 -8 -21 -1.7422 -1.3800
-12 -8 -20 -1.6965 -5.4347
-12 -8 -19 -0.5848 3.8279
-12 -8 -18 0.8987 0.2013
-12 -8 -17 4.9593 -0.3079
-12 -8 -16 -0.7257 -0.1941
-12 -8 -15 -4.7745 -1.8138
-12 -8 -14 1.2850 3.1233
-12 -8 -13 0.0182 -0.7056
-12 -8 -12 -1.1492 2.1230
-12 -8 -11 1.7999 -0.7509
-12 -8 -10 0.5406 -0.5640
-12 -8 -9 2.4519 8.3296
-12 -8 -8 0.1443 -7.3121
-12 -8 -7 -1.4728 -8.3922
-12 -8 -6 -0.8826 2.1162
-12 -8 -5 -1.2396 0.1857
-12 -8 -4 0.2286 8.4051
-12 -8 -3 1.3922 7.4218
-12 -8 -2 -0.6430 -5.1552
-12 -8 -1 0.0794 -3.1502
-12 -6 -23 0.3528 -1.3135
-12 -6 -22 0.4416 2.0214
-12 -6 -21 -1.3837 1.6543
-12 -6 -20 -1.4080 -6.7331
-12 -6 -19 0.0147 0.5963
-12 -6 -18 -0.9559 1.3540
-12 -6 -17 5.4374 0.0522
-12 -6 -16 3.2307 -0.2321
-12 -6 -15 -6.4932 -1.6618
-12 -6 -14 -3.2390 1.4184
-12 -6 -13 -1.4717 -0.7867
-12 -6 -12 1.1537 3.6612
-12 -6 -11 5.4951 -0.0478
-12 -6 -10 0.1450 -3.7382
-12 -6 -9 2.2165 8.1810
-12 -6 -8 0.7705 0.5318
-12 -6 -7 -6.0931 -8.1504
-12 -6 -6 -0.0006 -2.0416
-12 -6 -5 1.9041 -1.3051
-12 -6 -4 -3.7402 2.3949
-12 -6 -3 2.4228 9.9306
-12 -6 -2 0.8510 2.6258
-12 -6 -1 -2.9957 -4.2478
-12 -4 -23 -0.0171 -0.9883
-12 -4 -22 1.4438 -0.1870
-12 -4 -21 -0.8259 2.8765
-12 -4 -20 -2.4894 -4.1665
-12 -4 -19 0.9174 -1.4425
-12 -4 -18 -0.8486 0.3658
-12 -4 -17 3.8194 -0.2241
-12 -4 -16 5.8696 -0.4004
-12 -4 -15 -4.3880 -1.0054
-12 -4 -14 -5.0194 0.9492
-12 -4 -13 -5.5568 -1.6135
-12 -4 -12 -2.2701 3.9611
-12 -4 -11 10.0942 2.2351
-12 -4 -10 2.8333 -5.6882
-12 -4 -9 0.2053 3.7409
-12 -4 -8 4.7305 5.7259
-12 -4 -7 -8.7453 -3.2613
-12 -4 -6 -5.3032 -3.5291
-12 -4 -5 5.9567 -1.2155
-12 -4 -4 -4.0833 -2.9794
-12 -2 -24 -0.3718 1.7331
-12 -2 -23 -0.7283 0.4942
-12 -2 -22 1.0090 -0.6477
-12 -2 -21 0.6074 2.1635
-12 -2 -20 -2.3363 -2.3483
-12 -2 -19 -0.2140 -1.8216
-12 -2 -18 -1.0327 0.6462
-12 -2 -17 2.8791 -0.4523
-12 -2 -16 7.6980 -1.0377
-12 -2 -15 -2.4419 -1.2194
-12 -2 -14 -3.7845 0.7987
-12 -2 -13 -5.4324 -2.0286
-12 -2 -12 -10.5290 3.0136
-12 -2 -11 8.9973 4.9398
-12 -2 -10 9.2845 -4.9265
-12 -2 -9 -1.5725 -1.9319
-12 -2 -8 7.7269 5.6923
-12 -2 -7 -5.8434 2.3227
-12 -2 -6 -12.4352 -3.0201
-11 -29 -5 0.2182 -0.1389
-11 -29 -4 0.3921 0.3980
-11 -29 -3 1.9553 0.1942
-11 -29 -2 0.7217 0.4618
-11 -29 -1 1.2922 -0.4470
-11 -27 -10 -0.4379 1.0721
-11 -27 -9 -1.1003 1.8238
-11 -27 -8 1.0787 -1.2156
-11 -27 -7 -1.7228 -1.1559
-11 -27 -6 -0.7056 -0.6197
-11 -27 -5 -0.0234 -0.3995
-11 -27 -4 0.1905 0.5818
-11 -27 -3 3.2134 -0.1836
-11 -27 -2 1.3668 0.8094
-11 -27 -1 1.8263 -0.0894
-11 -25 -13 0.7136 0.1143
-11 -25 -12 -1.4338 0.7703
-11 -25 -11 0.3447 -0.7606
-11 -25 -10 -0.1393 -0.0389
-11 -25 -9 -2.1730 2.3143
-11 -25 -8 1.2115 0.0040
-11 -25 -7 -1.4963 -0.9657
-11 -25 -6 -0.8734 -1.4783
-11 -25 -5 0.3644 -1.5442
-11 -25 -4 -0.2722 1.2242
-11 -25 -3 2.7277 -0.0528
-11 -25 -2 2.2898 -0.1095
-11 -25 -1 3.2646 0.0697
-11 -23 -15 0.7590 1.7369
-11 -23 -14 0.2083 -0.4315
-11 -23 -13 1.6006 -1.5361
-11 -23 -12 -2.3771 0.5138
-11 -23 -11 -0.3321 0.1617
-11 -23 -10 0.6060 -0.4173
-11 -23 -9 -2.3167 1.5881
-11 -23 -8 0.8487 -0.0659
-11 -23 -7 -0.9985 -0.8852
-11 -23 -6 -1.3145 -0.3618
-11 -23 -5 -0.0839 -2.1298
-11 -23 -4 0.6686 0.7766
-11 -23 -3 2.5080 1.7616
-11 -23 -2 0.9259 -1.1175
-11 -23 -1 5.1243 -1.3006
-11 -21 -17 0.8167 -0.8087
-11 -21 -16 1.2658 0.6322
-11 -21 -15 1.1246 3.8552
-11 -21 -14 -0.6789 1.6400
-11 -21 -13 2.1750 -2.4968
-11 -21 -12 -2.6520 -2.1720
-11 -21 -11 -1.3983 0.7881
-11 -21 -10 1.0039 0.6825
-11 -21 -9 -1.3995 1.0992
-11 -21 -8 0.6077 -0.4094
-11 -21 -7 -0.6833 -2.9941
-11 -21 -6 -0.7837 0.1891
-11 -21 -5 -1.7480 -0.5272
-11 -21 -4 -0.0982 -0.2909
-11 -21 -3 3.9833 4.5552
-11 -21 -2 -0.3856 -0.2081
-11 -21 -1 6.0572 -3.9567
-11 -19 -19 -3.4830 -0.6773
-11 -19 -18 -1.4785 -2.7795
-11 -19 -17 0.9422 -2.9117
-11 -19 -16 3.5915 0.0418
-11 -19 -15 2.8937 5.0277
-11 -19 -14 -1.7338 4.3027
-11 -19 -13 2.1441 -0.1251
-11 -19 -12 -2.2891 -5.1986
-11 -19 -11 -2.7745 -1.1867
-11 -19 -10 -0.0325 2.1678
-11 -19 -9 -0.2186 1.8264
-11 -19 -8 1.9227 0.6034
-11 -19 -7 -0.5850 -5.5783
-11 -19 -6 -0.1576 -1.9688
-11 -19 -5 -2.9072 1.1027
-11 -19 -4 -2.5265 -1.6662
-11 -19 -3 5.2699 7.0544
-11 -19 -2 -1.0213 3.6741
-11 -19 -1 6.3499 -6.0455
-11 -17 -20 0.4895 2.3369
-11 -17 -19 -3.9831 1.2826
-11 -17 -18 -3.5120 -2.6630
-11 -17 -17 -1.9731 -6.9305
-11 -17 -16 3.9890 -2.9429
-11 -17 -15 6.3874 5.4533
-11 -17 -14 -0.1607 6.0632
-11 -17 -13 1.6941 4.3262
-11 -17 -12 -2.2686 -4.9933
-11 -17 -11 -2.9231 -4.9267
-11 -17 -10 -1.9671 1.1469
-11 -17 -9 -1.3115 2.7631
-11 -17 -8 3.4569 3.2782
-11 -17 -7 0.3746 -5.5561
-11 -17 -6 1.4584 -4.7826
-11 -17 -5 -2.6533 0.8232
-11 -17 -4 -5.9645 -4.3987
-11 -17 -3 4.8778 6.9626
-11 -17 -2 -0.5923 9.3634
-11 -17 -1 6.3904 -5.4813
-11 -15 -21 2.1785 0.6383
-11 -15 -20 2.0690 1.6375
-11 -15 -19 -2.5020 2.4566
-11 -15 -18 -3.8821 2.0686
-11 -15 -17 -4.9578 -7.3141
-11 -15 -16 1.5336 -8.7157
-11 -15 -15 6.7086 2.3580
-11 -15 -14 3.1372 6.1159
-11 -15 -13 4.2856 8.5524
-11 -15 -12 -2.9719 -0.3299
-11 -15 -11 -3.2305 -7.1314
-11 -15 -10 -2.8218 -3.4845
-11 -15 -9 -3.5243 2.3771
-11 -15 -8 3.8144 6.3105
-11 -15 -7 0.3058 -3.3046
-11 -15 -6 3.0569 -5.6755
-11 -15 -5 0.5320 0.5331
-11 -15 -4 -7.1603 -7.2876
-11 -15 -3 2.4393 2.7006
-11 -15 -2 -1.5868 13.0414
-11 -15 -1 5.9472 -1.9892
-11 -13 -22 0.3408 0.0804
-11 -13 -21 1.4679 1.7926
-11 -13 -20 2.0090 1.0766
-11 -13 -19 -0.0356 -1.0420
-11 -13 -18 -1.7155 4.6609
-11 -13 -17 -6.7026 -1.1572
-11 -13 -16 -0.6788 -9.6899
-11 -13 -15 4.8900 -3.1303
-11 -13 -14 2.6229 2.2604
-11 -13 -13 7.6329 8.0837
-11 -13 -12 -0.9533 6.2005
-11 -13 -11 -2.7755 -2.8749
-11 -13 -10 -3.1723 -8.8732
-11 -13 -9 -6.6653 -2.3140
-11 -13 -8 2.9366 8.2977
-11 -13 -7 -0.2368 1.0936
-11 -13 -6 3.9253 -5.1697
-11 -13 -5 4.7757 0.4427
-11 -13 -4 -5.7389 -7.5077
-11 -13 -3 0.7650 -2.8912
-11 -13 -2 -3.1590 12.0445
-11 -13 -1 2.4487 2.1535
-11 -11 -23 -0.3946 0.5713
-11 -11 -22 0.1997 -0.4818
-11 -11 -21 1.6309 2.2028
-11 -11 -20 1.0090 2.8120
-11 -11 -19 -0.7192 -3.5393
-11 -11 -18 1.6159 1.3540
-11 -11 -17 -5.5108 2.9142
-11 -11 -16 -2.7913 -4.6233
-11 -11 -15 3.8274 -4.0920
-11 -11 -14 0.7116 -1.0046
-11 -11 -13 7.5470 2.1148
-11 -11 -12 0.6148 6.1448
-11 -11 -11 -0.6415 4.5964
-11 -11 -10 -0.4843 -7.0973
-11 -11 -9 -8.3614 -7.7486
-11 -11 -8 0.0692 5.1856
-11 -11 -7 -2.9081 5.0146
-11 -11 -6 2.5838 -2.7427
-11 -11 -5 9.9467 0.1346
-11 -11 -4 -1.2550 -4.9168
-11 -11 -3 -0.1166 -6.1216
-11 -11 -2 -3.3001 6.9423
-11 -11 -1 -2.8141 4.5193
-11 -9 -23 0.2708 0.7498
-11 -9 -22 -1.0282 -0.7714
-11 -9 -21 0.7310 2.0041
-11 -9 -20 2.3136 4.2012
-11 -9 -19 -2.2574 -3.3845
-11 -9 -18 1.9904 -2.4685
-11 -9 -17 -3.0565 2.6841
-11 -9 -16 -3.5070 -0.5082
-11 -9 -15 2.8089 -1.8428
-11 -9 -14 -0.6725 0.6389
-11 -9 -13 6.8677 -1.8985
-11 -9 -12 0.9065 0.2807
-11 -9 -11 -0.6606 5.9369
-11 -9 -10 2.6244 -2.2039
-11 -9 -9 -6.1486 -7.4008
-11 -9 -8 -0.6829 1.4865
-11 -9 -7 -4.6063 5.8731
-11 -9 -6 -3.6531 -0.2225
-11 -9 -5 9.6993 -1.8328
-11 -9 -4 5.8809 -2.0060
-11 -9 -3 1.2165 -3.5490
-11 -9 -2 -0.4579 1.2640
-11 -9 -1 -4.5201 3.2192
-11 -7 -24 -0.3718 -0.7742
-11 -7 -23 1.5248 1.4239
-11 -7 -22 -0.7541 -1.3155
-11 -7 -21 -1.3275 0.2824
-11 -7 -20 2.7206 5.5053
-11 -7 -19 -2.4000 -0.7165
-11 -7 -18 1.9411 -5.8687
-11 -7 -17 -1.8649 0.0824
-11 -7 -16 -4.1045 1.7069
-11 -7 -15 2.4559 -0.1682
-11 -7 -14 -1.2159 4.3719
-11 -7 -13 5.7737 -0.9673
-11 -7 -12 1.4844 -4.5118
-11 -7 -11 -1.6020 2.5746
-11 -7 -10 3.1256 -0.8901
-11 -7 -9 -3.2976 -5.0111
-11 -7 -8 0.3263 0.2648
-11 -7 -7 -0.9769 4.9733
-11 -7 -6 -8.0418 4.2258
-11 -7 -5 1.2332 -2.9688
-11 -7 -4 9.6716 -4.9619
-11 -7 -3 3.3935 0.7534
-11 -7 -2 2.0553 0.7716
-11 -7 -1 1.5561 0.3037
-11 -5 -24 -0.8937 -1.8065
-11 -5 -23 1.7805 1.6114
-11 -5 -22 -0.3753 0.3465
-11 -5 -21 -2.1095 -2.0343
-11 -5 -20 3.1839 3.0588
-11 -5 -19 -2.7955 3.5066
-11 -5 -18 1.1150 -5.2078
-11 -5 -17 -0.3417 -4.0215
-11 -5 -16 -4.4232 0.9125
-11 -5 -15 0.9184 0.0527
-11 -5 -14 -0.6583 7.5824
-11 -5 -13 5.8472 3.1661
-11 -5 -12 1.6707 -5.4737
-11 -5 -11 -3.1280 -0.3032
-11 -5 -10 2.0192 -3.6552
-11 -5 -9 -1.4177 -4.6403
-11 -5 -8 0.0557 2.3516
-11 -5 -7 4.9805 1.4877
-11 -5 -6 -4.8041 6.5055
-11 -5 -5 -8.6864 2.6501
-11 -5 -4 6.8498 -8.6801
-11 -5 -3 5.3802 -0.9719
-11 -5 -2 1.5430 2.6509
-11 -5 -1 7.2258 -0.5131
-11 -3 -24 -1.3829 -1.9514
-11 -3 -23 2.0519 0.0197
-11 -3 -22 0.4255 1.6965
-11 -3 -21 -3.1540 -0.7155
-11 -3 -20 3.1769 -0.0718
-11 -3 -19 -0.8324 3.6457
-11 -3 -18 -0.1375 -2.2762
-11 -3 -17 -0.6896 -4.9814
-11 -3 -16 -3.4202 -1.1995
-11 -3 -15 -0.2457 -2.9448
-11 -3 -14 -1.9592 8.4747
-11 -3 -13 6.3058 8.5287
-11 -3 -12 4.2821 -4.5945
-11 -3 -11 -4.9415 0.6628
-11 -3 -10 -0.8646 -5.3895
-11 -3 -9 0.3561 -9.9359
-11 -3 -8 -2.2026 5.0429
-11 -3 -7 6.7791 1.2076
-11 -3 -6 4.3226 3.3486
-11 -3 -5 -10.9502 8.3837
-11 -3 -4 -0.1724 -6.4712
-11 -1 -25 0.1854 2.0549
-11 -1 -24 -1.9299 -0.8989
-11 -1 -23 0.9895 -1.2622
-11 -1 -22 2.2561 0.7089
-11 -1 -21 -1.8471 0.5981
-11 -1 -20 0.9494 -0.0726
-11 -1 -19 0.4925 3.1973
-11 -1 -18 1.3012 -0.9066
-11 -1 -17 -0.8954 -4.7908
-11 -1 -16 -3.9718 -0.7842
-11 -1 -15 -0.0028 -6.9063
-11 -1 -14 -3.6087 4.0524
-11 -1 -13 2.9878 14.0723
-11 -1 -12 8.5098 -2.3511
-11 -1 -11 -2.8473 1.1673
-11 -1 -10 -5.1283 -2.0661
-11 -1 -9 0.8665 -14.9503
-11 -1 -8 -2.9588 2.3728
-11 -1 -7 2.6829 3.3102
-11 -1 -6 10.5540 0.7384
-10 -30 -5 -0.1150 -0.2347
-10 -30 -4 -0.4017 -1.4006
-10 -30 -3 -0.6005 -0.9909
-10 -30 -2 0.1277 -1.2249
-10 -30 -1 0.9489 0.9279
-10 -28 -10 0.0970 -1.1537
-10 -28 -9 0.5819 -0.3074
-10 -28 -8 -0.3158 2.6143
-10 -28 -7 -0.8817 0.1850
-10 -28 -6 0.6411 1.4488
-10 -28 -5 0.7965 0.0931
-10 -28 -4 -0.7124 -1.8306
-10 -28 -3 -1.4811 -1.8875
-10 -28 -2 -0.4307 -3.0337
-10 -28 -1 1.2873 1.2018
-10 -26 -13 0.5398 -0.2826
-10 -26 -12 0.7261 -0.4946
-10 -26 -11 0.1532 1.7900
-10 -26 -10 -0.3102 -0.5216
-10 -26 -9 0.7753 -1.6630
-10 -26 -8 0.4829 2.7878
-10 -26 -7 -0.8899 1.2621
-10 -26 -6 -0.9724 2.3527
-10 -26 -5 0.8810 0.2764
-10 -26 -4 0.2423 -2.4511
-10 -26 -3 -1.5994 -2.4058
-10 -26 -2 -2.0950 -4.0833
-10 -26 -1 0.0540 1.2294
-10 -24 -16 0.5339 -1.1299
-10 -24 -15 -0.8491 -1.5622
-10 -24 -14 -0.2906 -0.3342
-10 -24 -13 -0.0863 0.9073
-10 -24 -12 0.9389 -1.3942
-10 -24 -11 0.6307 1.7864
-10 -24 -10 -0.4933 0.5198
-10 -24 -9 0.0230 -1.9975
-10 -24 -8 0.2940 2.3535
-10 -24 -7 0.3558 1.6413
-10 -24 -6 -1.1272 2.6862
-10 -24 -5 0.1123 1.1905
-10 -24 -4 0.0667 -2.1205
-10 -24 -3 -0.3619 -3.6582
-10 -24 -2 -1.4313 -5.2178
-10 -24 -1 -3.9560 1.8972
-10 -22 -17 0.5395 0.2233
-10 -22 -16 2.3213 -1.4722
-10 -22 -15 0.1448 -3.0880
-10 -22 -14 -0.5375 -1.1279
-10 -22 -13 -1.4543 3.3075
-10 -22 -12 0.6214 -0.5907
-10 -22 -11 0.9950 0.9493
-10 -22 -10 0.3740 0.6346
-10 -22 -9 -0.2719 -2.3843
-10 -22 -8 -1.6902 1.5042
-10 -22 -7 0.1408 2.2952
-10 -22 -6 -0.8116 2.9606
-10 -22 -5 1.4714 1.3979
-10 -22 -4 0.9408 -0.6013
-10 -22 -3 -1.4480 -3.7430
-10 -22 -2 1.2517 -7.7629
-10 -22 -1 -4.8896 2.3432
-10 -20 -19 0.2366 2.1169
-10 -20 -18 -3.1306 2.7629
-10 -20 -17 -2.6940 -0.4512
-10 -20 -16 1.8247 -2.7385
-10 -20 -15 3.9343 -4.3582
-10 -20 -14 2.0005 -2.9548
-10 -20 -13 -3.6581 4.5305
-10 -20 -12 -0.6572 1.9969
-10 -20 -11 0.7674 1.4735
-10 -20 -10 1.5915 0.2053
-10 -20 -9 1.1687 -3.2104
-10 -20 -8 -3.9811 -0.0616
-10 -20 -7 -1.3691 1.9237
-10 -20 -6 -2.0530 4.0248
-10 -20 -5 1.7145 1.9700
-10 -20 -4 4.8357 0.5040
-10 -20 -3 -2.2008 -2.2654
-10 -20 -2 2.3837 -10.4505
-10 -20 -1 -1.8236 1.7641
-10 -18 -20 2.0641 -0.4773
-10 -18 -19 1.4733 2.6522
-10 -18 -18 -2.2831 6.0026
-10 -18 -17 -4.8017 2.1228
-10 -18 -16 -3.7504 -3.5547
-10 -18 -15 3.8921 -7.3228
-10 -18 -14 8.5223 -6.0329
-10 -18 -13 -2.3693 3.7617
-10 -18 -12 -2.9716 4.0527
-10 -18 -11 -1.3000 4.3053
-10 -18 -10 1.6694 1.4045
-10 -18 -9 4.6226 -4.1555
-10 -18 -8 -3.8624 -1.9350
-10 -18 -7 -3.5106 -0.2202
-10 -18 -6 -4.7609 4.1491
-10 -18 -5 -0.6098 3.6131
-10 -18 -4 8.6927 1.9453
-10 -18 -3 -1.1141 -0.4772
-10 -18 -2 1.6359 -12.5067
-10 -18 -1 3.3005 0.5243
-10 -16 -22 -0.4090 -0.7701
-10 -16 -21 0.0181 -1.9358
-10 -16 -20 2.7803 -1.9377
-10 -16 -19 3.6844 0.7392
-10 -16 -18 -0.8535 5.8698
-10 -16 -17 -3.6952 6.5886
-10 -16 -16 -8.0545 1.2817
-10 -16 -15 -2.6550 -8.8506
-10 -16 -14 11.1987 -11.6112
-10 -16 -13 3.6472 0.0831
-10 -16 -12 -1.6329 3.8550
-10 -16 -11 -3.8594 7.9828
-10 -16 -10 -1.8617 4.9356
-10 -16 -9 5.5966 -4.1756
-10 -16 -8 0.0890 -2.7916
-10 -16 -7 -1.5035 -2.6980
-10 -16 -6 -7.3214 2.0163
-10 -16 -5 -6.7749 3.4898
-10 -16 -4 9.1083 3.8747
-10 -16 -3 2.2714 2.7532
-10 -16 -2 0.2322 -13.3040
-10 -16 -1 6.8205 -1.3893
-10 -14 -22 0.7299 -0.5552
-10 -14 -21 -1.0935 -2.2747
-10 -14 -20 0.4742 -2.3312
-10 -14 -19 4.7468 0.4783
-10 -14 -18 1.5807 2.5799
-10 -14 -17 -0.1071 5.2189
-10 -14 -16 -7.9296 7.5375
-10 -14 -15 -10.0401 -3.3917
-10 -14 -14 6.8527 -14.3653
-10 -14 -13 7.9116 -5.6862
-10 -14 -12 2.8888 -1.3008
-10 -14 -11 -2.7482 9.1805
-10 -14 -10 -4.5699 11.0330
-10 -14 -9 1.7582 -2.0606
-10 -14 -8 1.1847 -3.1263
-10 -14 -7 3.5905 -4.5521
-10 -14 -6 -4.0957 0.1368
-10 -14 -5 -11.8389 1.0672
-10 -14 -4 3.6381 2.4844
-10 -14 -3 4.4472 6.5704
-10 -14 -2 -0.3739 -10.2650
-10 -14 -1 7.8791 -3.4378
-10 -12 -23 -0.3134 -0.1455
-10 -12 -22 2.0861 0.1265
-10 -12 -21 -0.4678 -1.9574
-10 -12 -20 -1.6036 -3.5373
-10 -12 -19 2.8718 1.0180
-10 -12 -18 0.7849 2.9730
-10 -12 -17 3.9562 1.0614
-10 -12 -16 -1.6078 6.6554
-10 -12 -15 -12.9973 3.0309
-10 -12 -14 -2.2255 -10.9343
-10 -12 -13 7.3300 -6.4102
-10 -12 -12 7.0829 -7.5914
-10 -12 -11 -0.1725 3.0006
-10 -12 -10 -4.0321 13.9525
-10 -12 -9 -1.2474 3.5288
-10 -12 -8 -0.9949 -0.0223
-10 -12 -7 5.5597 -5.7345
-10 -12 -6 1.6538 -2.3106
-10 -12 -5 -11.5613 -1.1005
-10 -12 -4 -3.1814 -1.7639
-10 -12 -3 4.7174 6.9703
-10 -12 -2 -0.3910 -3.9168
-10 -12 -1 4.8158 -3.7419
-10 -10 -24 -0.1204 1.3999
-10 -10 -23 -0.7935 -0.3003
-10 -10 -22 3.4830 -0.2891
-10 -10 -21 0.6537 -1.0438
-10 -10 -20 -2.8111 -2.9430
-10 -10 -19 2.0260 -0.7729
-10 -10 -18 -1.7846 3.9992
-10 -10 -17 2.1682 0.6084
-10 -10 -16 5.5475 3.4059
-10 -10 -15 -6.1218 4.9759
-10 -10 -14 -9.0668 -8.1160
-10 -10 -13 -0.0203 -2.9460
-10 -10 -12 8.0450 -7.5899
-10 -10 -11 3.0124 -4.2163
-10 -10 -10 -2.1078 9.9773
-10 -10 -9 -1.8915 5.4919
-10 -10 -8 -3.0860 4.2492
-10 -10 -7 4.0419 -1.9035
-10 -10 -6 6.2091 -2.7285
-10 -10 -5 -6.5451 -2.5437
-10 -10 -4 -9.2247 -6.5985
-10 -10 -3 2.1959 1.3935
-10 -10 -2 2.2987 1.7317
-10 -10 -1 0.7192 -0.6905
-10 -8 -24 0.1104 0.8315
-10 -8 -23 -2.2874 0.3884
-10 -8 -22 3.3074 -0.0992
-10 -8 -21 2.9090 -1.6104
-10 -8 -20 -3.0608 -1.8056
-10 -8 -19 0.7420 -1.8366
-10 -8 -18 -2.0527 4.3781
-10 -8 -17 -1.5874 0.6875
-10 -8 -16 5.3188 1.1458
-10 -8 -15 3.2122 6.1162
-10 -8 -14 -5.5581 -7.4385
-10 -8 -13 -6.3482 -1.3248
-10 -8 -12 2.5443 -3.7370
-10 -8 -11 3.2851 -6.8793
-10 -8 -10 0.4784 5.0696
-10 -8 -9 -0.9651 4.3280
-10 -8 -8 -2.9091 3.2464
-10 -8 -7 1.7860 1.1738
-10 -8 -6 5.6682 -0.2611
-10 -8 -5 0.7197 0.6813
-10 -8 -4 -9.6199 -4.9675
-10 -8 -3 -3.8648 -8.7882
-10 -8 -2 4.3483 -1.0214
-10 -8 -1 -0.3389 4.2795
-10 -6 -25 -0.2664 -0.0393
-10 -6 -24 1.1064 0.4177
-10 -6 -23 -2.4534 0.5837
-10 -6 -22 1.2822 0.4384
-10 -6 -21 3.2441 -0.8939
-10 -6 -20 -1.4923 -1.1480
-10 -6 -19 -0.0452 -4.6181
-10 -6 -18 -2.1358 4.9248
-10 -6 -17 -3.5799 2.8197
-10 -6 -16 1.7046 -0.7211
-10 -6 -15 6.6943 5.8617
-10 -6 -14 0.8514 -6.8659
-10 -6 -13 -4.0873 -2.2318
-10 -6 -12 -1.5234 -0.2469
-10 -6 -11 -1.7174 -4.8298
-10 -6 -10 1.3597 2.4004
-10 -6 -9 -0.2746 2.6819
-10 -6 -8 -3.3536 -0.4574
-10 -6 -7 3.3061 1.8042
-10 -6 -6 3.2788 -0.4859
-10 -6 -5 3.4041 1.4440
-10 -6 -4 -4.4118 5.8650
-10 -6 -3 -8.6442 -10.3032
-10 -6 -2 2.3826 -11.5540
-10 -6 -1 1.7710 4.6769
-10 -4 -25 -0.3656 -0.3347
-10 -4 -24 1.8163 -0.1920
-10 -4 -23 -1.6624 1.2576
-10 -4 -22 0.2407 0.0578
-10 -4 -21 2.1597 -0.9379
-10 -4 -20 -0.8643 1.3258
-10 -4 -19 -0.1453 -6.2480
-10 -4 -18 -1.1298 2.0043
-10 -4 -17 -4.3595 4.7127
-10 -4 -16 -2.9890 0.9896
-10 -4 -15 6.7918 5.4166
-10 -4 -14 3.9434 -7.2224
-10 -4 -13 0.2484 -4.3176
-10 -4 -12 1.7981 0.7715
-10 -4 -11 -6.4226 -2.3870
-10 -4 -10 -1.3362 4.3165
-10 -4 -9 1.0403 4.3918
-10 -4 -8 -5.9328 -6.4801
-10 -4 -7 4.1709 -0.0745
-10 -4 -6 3.4818 0.8402
-10 -4 -5 2.2200 -3.7415
-10 -4 -4 1.4147 11.8052
-10 -4 -3 -7.7556 -0.2992
-10 -4 -2 -2.8141 -16.1934
-10 -4 -1 1.6668 -0.1275
-10 -2 -25 -0.5334 0.0954
-10 -2 -24 2.1652 -0.6385
-10 -2 -23 -0.5860 1.2737
-10 -2 -22 -0.1503 0.4411
-10 -2 -21 1.2173 -1.9082
-10 -2 -20 -0.0912 1.3268
-10 -2 -19 -0.8380 -4.9483
-10 -2 -18 -0.6912 0.0988
-10 -2 -17 -2.2411 3.0939
-10 -2 -16 -7.0877 2.3081
-10 -2 -15 3.9138 8.4023
-10 -2 -14 5.0505 -6.2943
-10 -2 -13 1.4169 -8.1477
-10 -2 -12 7.6433 1.4623
-10 -2 -11 -5.0899 -2.2938
-10 -2 -10 -5.4009 3.9658
-10 -2 -9 0.7362 11.3255
-10 -2 -8 -7.9141 -6.9294
-10 -2 -7 3.2865 -6.3032
-10 -2 -6 5.1618 1.7998
-10 -2 -5 -0.2230 -7.3619
-10 -2 -4 3.1374 8.0999
-10 -2 -3 -2.6054 9.2165
-9 -31 -4 -0.1170 1.7459
-9 -31 -3 -0.9350 0.3471
-9 -31 -2 -0.6324 -0.8995
-9 -31 -1 -0.4783 0.2755
-9 -29 -10 0.0827 0.2634
-9 -29 -9 -0.6142 0.2659
-9 -29 -8 0.9497 -0.4625
-9 -29 -7 2.8474 -0.3626
-9 -29 -6 -1.4728 -1.2886
-9 -29 -5 -0.4119 -1.2280
-9 -29 -4 -0.1553 2.2725
-9 -29 -3 -1.5271 2.5948
-9 -29 -2 -1.0333 -0.3031
-9 -29 -1 -2.0952 -0.8084
-9 -27 -13 -0.8335 -1.0021
-9 -27 -12 0.3329 -0.7960
-9 -27 -11 -0.4622 -0.2889
-9 -27 -10 0.9677 0.8966
-9 -27 -9 -0.5834 1.1274
-9 -27 -8 0.3023 -1.2663
-9 -27 -7 5.0146 -0.5451
-9 -27 -6 0.1350 -1.0343
-9 -27 -5 -1.5711 -1.3557
-9 -27 -4 -1.7306 1.3143
-9 -27 -3 -1.7772 3.8870
-9 -27 -2 -0.4023 1.9722
-9 -27 -1 -3.6305 -1.6526
-9 -25 -16 -0.7018 0.3141
-9 -25 -15 -0.3511 1.0315
-9 -25 -14 -1.4150 1.4454
-9 -25 -13 -0.7600 -1.3334
-9 -25 -12 0.8575 -1.2724
-9 -25 -11 -1.1238 -1.0678
-9 -25 -10 1.1289 0.9819
-9 -25 -9 0.3186 2.2190
-9 -25 -8 -0.3628 -1.4470
-9 -25 -7 4.7426 -0.8956
-9 -25 -6 2.6785 -1.2771
-9 -25 -5 -0.0597 -1.0386
-9 -25 -4 -3.8359 0.3276
-9 -25 -3 -4.1415 4.0145
-9 -25 -2 0.3590 4.7842
-9 -25 -1 -2.6044 -1.7965
-9 -23 -17 -0.1515 -0.5446
-9 -23 -16 -1.5976 -0.8782
-9 -23 -15 -0.3530 1.0740
-9 -23 -14 -0.8480 2.9083
-9 -23 -13 -0.1351 -1.1594
-9 -23 -12 1.8529 -1.5205
-9 -23 -11 -1.8095 -2.1940
-9 -23 -10 -0.2774 0.5722
-9 -23 -9 0.9038 3.7601
-9 -23 -8 0.4783 -0.5867
-9 -23 -7 3.8598 -0.9813
-9 -23 -6 3.2411 -2.0567
-9 -23 -5 1.9681 -1.0611
-9 -23 -4 -3.2218 -1.1497
-9 -23 -3 -6.1359 2.4367
-9 -23 -2 -1.8384 8.0954
-9 -23 -1 -2.5199 -0.5408
-9 -21 -19 1.7738 -0.1737
-9 -21 -18 3.4173 1.0534
-9 -21 -17 0.3733 1.2843
-9 -21 -16 -4.6038 -2.1011
-9 -21 -15 -3.3055 -1.0315
-9 -21 -14 -0.0443 2.9794
-9 -21 -13 2.2459 -0.3840
-9 -21 -12 4.0262 -0.3242
-9 -21 -11 -1.4790 -3.3743
-9 -21 -10 -2.4112 -1.2542
-9 -21 -9 -0.2922 4.6906
-9 -21 -8 0.8611 1.4540
-9 -21 -7 3.7282 1.0123
-9 -21 -6 3.6921 -2.8126
-9 -21 -5 3.2856 -1.9370
-9 -21 -4 -2.1780 -2.2283
-9 -21 -3 -6.2052 -1.7228
-9 -21 -2 -3.2818 9.7607
-9 -21 -1 -6.1006 2.4957
-9 -19 -21 -0.5607 -0.7602
-9 -19 -20 -0.5567 -0.9654
-9 -19 -19 2.1554 -1.8928
-9 -19 -18 5.1206 0.9151
-9 -19 -17 3.6948 4.5196
-9 -19 -16 -3.7950 0.1504
-9 -19 -15 -8.4675 -1.9599
-9 -19 -14 -4.8469 0.3840
-9 -19 -13 3.6340 -2.2656
-9 -19 -12 8.8056 2.2405
-9 -19 -11 1.3191 -2.5669
-9 -19 -10 -3.4494 -4.1688
-9 -19 -9 -2.6947 3.9057
-9 -19 -8 -0.6691 2.5989
-9 -19 -7 3.6748 4.6871
-9 -19 -6 4.0516 -1.3596
-9 -19 -5 4.1985 -3.1841
-9 -19 -4 -0.7552 -2.0876
-9 -19 -3 -5.4581 -6.2696
-9 -19 -2 -2.9308 7.5530
-9 -19 -1 -10.5878 5.5108
-9 -17 -22 -0.4036 -0.0003
-9 -17 -21 -1.7527 -0.3256
-9 -17 -20 -2.4964 -1.0068
-9 -17 -19 1.1745 -3.9798
-9 -17 -18 6.6316 -1.7000
-9 -17 -17 6.6733 5.4666
-9 -17 -16 0.6617 3.6149
-9 -17 -15 -8.0356 1.4947
-9 -17 -14 -12.7709 0.3850
-9 -17 -13 -3.0269 -7.9431
-9 -17 -12 12.1698 1.1731
-9 -17 -11 7.9731 1.3651
-9 -17 -10 -0.3554 -4.8118
-9 -17 -9 -3.9048 1.2231
-9 -17 -8 -5.5066 0.9764
-9 -17 -7 1.5848 6.9788
-9 -17 -6 5.5642 2.5514
-9 -17 -5 5.5895 -2.5169
-9 -17 -4 -0.7623 -1.0508
-9 -17 -3 -4.8905 -8.7573
-9 -17 -2 -0.1783 2.6512
-9 -17 -1 -13.4560 6.2334
-9 -15 -23 0.0867 0.0531
-9 -15 -22 -0.5291 0.2012
-9 -15 -21 -0.7041 0.2398
-9 -15 -20 -2.5384 0.2081
-9 -15 -19 -3.0321 -4.3417
-9 -15 -18 4.9186 -4.9551
-9 -15 -17 8.9427 3.7786
-9 -15 -16 5.2682 4.2829
-9 -15 -15 -2.3897 4.7191
-9 -15 -14 -14.6138 6.3511
-9 -15 -13 -14.1037 -9.6167
-9 -15 -12 7.5334 -5.9583
-9 -15 -11 12.6761 1.7701
-9 -15 -10 6.2661 -1.3382
-9 -15 -9 0.7881 1.2496
-9 -15 -8 -8.4990 -1.7739
-9 -15 -7 -4.7032 4.6163
-9 -15 -6 3.1988 4.4353
-9 -15 -5 8.3707 0.7475
-9 -15 -4 0.7352 2.4956
-9 -15 -3 -5.9906 -7.8326
-9 -15 -2 2.9479 -3.2604
-9 -15 -1 -12.2509 3.9400
-9 -13 -24 0.3345 -0.4957
-9 -13 -23 0.9384 -0.5291
-9 -13 -22 -1.8909 -0.0631
-9 -13 -21 -1.2300 0.2953
-9 -13 -20 0.6176 2.3712
-9 -13 -19 -3.2037 -2.1664
-9 -13 -18 0.5522 -7.9954
-9 -13 -17 6.0494 0.9396
-9 -13 -16 7.0379 3.8588
-9 -13 -15 4.6867 3.7534
-9 -13 -14 -8.1890 11.3383
-9 -13 -13 -21.1749 -3.1815
-9 -13 -12 -2.3733 -10.0347
-9 -13 -11 11.1065 -4.0360
-9 -13 -10 10.1079 -0.6003
-9 -13 -9 8.2147 3.7940
-9 -13 -8 -5.1532 -1.1478
-9 -13 -7 -8.0844 1.7727
-9 -13 -6 -3.0845 2.8248
-9 -13 -5 6.4099 1.1517
-9 -13 -4 3.0126 5.5219
-9 -13 -3 -6.8180 -1.0278
-9 -13 -2 4.8267 -6.1923
-9 -13 -1 -5.4843 -1.2430
-9 -11 -24 0.0523 -1.0352
-9 -11 -23 1.7510 -1.1440
-9 -11 -22 -2.5292 -0.0507
-9 -11 -21 -2.8742 -1.3468
-9 -11 -20 1.1523 2.7618
-9 -11 -19 -0.5674 3.5738
-9 -11 -18 0.8324 -7.7918
-9 -11 -17 2.7981 -4.1272
-9 -11 -16 2.3736 2.1286
-9 -11 -15 5.5709 1.9924
-9 -11 -14 3.8553 11.4626
-9 -11 -13 -18.3416 4.3207
-9 -11 -12 -12.1235 -6.1440
-9 -11 -11 4.0172 -8.9920
-9 -11 -10 8.3213 -4.6607
-9 -11 -9 13.5106 4.9990
-9 -11 -8 2.2696 1.2605
-9 -11 -7 -6.7351 -0.7026
-9 -11 -6 -7.3957 1.8699
-9 -11 -5 1.3396 1.8283
-9 -11 -4 3.4402 2.8852
-9 -11 -3 -7.4347 5.2786
-9 -11 -2 1.5775 -2.3478
-9 -11 -1 3.5028 -5.8224
-9 -9 -25 -0.3398 0.8554
-9 -9 -24 0.1038 -0.6767
-9 -9 -23 2.9085 -2.4386
-9 -9 -22 -2.6402 0.6867
-9 -9 -21 -4.1362 -1.2960
-9 -9 -20 0.1604 -0.4559
-9 -9 -19 0.4815 6.5246
-9 -9 -18 1.1902 -2.1486
-9 -9 -17 4.5957 -5.5621
-9 -9 -16 0.6662 -2.4706
-9 -9 -15 -2.4343 -1.3029
-9 -9 -14 8.9256 8.6902
-9 -9 -13 -6.9169 7.5694
-9 -9 -12 -13.1627 1.8455
-9 -9 -11 -3.4140 -6.9349
-9 -9 -10 0.9951 -10.1761
-9 -9 -9 11.5612 1.4546
-9 -9 -8 9.3664 5.5171
-9 -9 -7 -1.0625 -1.1603
-9 -9 -6 -6.4621 -2.4632
-9 -9 -5 -3.4590 3.9624
-9 -9 -4 0.9865 0.5922
-9 -9 -3 -5.1961 6.3355
-9 -9 -2 -5.3151 4.4316
-9 -9 -1 4.2762 -6.8060
-9 -7 -25 -0.7291 0.8180
-9 -7 -24 -0.6434 0.2892
-9 -7 -23 3.6267 -3.1823
-9 -7 -22 -0.6262 0.1498
-9 -7 -21 -4.4842 0.5254
-9 -7 -20 -2.4657 -1.3698
-9 -7 -19 1.5466 5.0435
-9 -7 -18 0.1889 0.9729
-9 -7 -17 5.0970 -1.9671
-9 -7 -16 4.5096 -3.6882
-9 -7 -15 -7.2448 -5.0885
-9 -7 -14 3.9388 3.6480
-9 -7 -13 -0.7154 5.5861
-9 -7 -12 -6.5191 5.7665
-9 -7 -11 -3.0297 0.1027
-9 -7 -10 -4.7417 -7.6388
-9 -7 -9 4.1985 -5.3198
-9 -7 -8 9.8550 4.1484
-9 -7 -7 0.8947 3.4405
-9 -7 -6 -0.5836 -5.5210
-9 -7 -5 -0.6456 2.8091
-9 -7 -4 -3.5836 -0.7408
-9 -7 -3 -1.8824 3.6421
-9 -7 -2 -8.8778 10.6800
-9 -7 -1 -6.0373 -3.7188
-9 -5 -26 0.5112 -0.1027
-9 -5 -25 -0.7762 0.8226
-9 -5 -24 -1.1642 0.8984
-9 -5 -23 2.5062 -3.4965
-9 -5 -22 1.5043 -0.6229
-9 -5 -21 -1.9949 1.1033
-9 -5 -20 -5.1114 -0.4897
-9 -5 -19 0.5555 4.5692
-9 -5 -18 -0.2372 1.5992
-9 -5 -17 5.1292 0.4126
-9 -5 -16 7.7192 -2.5498
-9 -5 -15 -7.1407 -4.9312
-9 -5 -14 -0.9932 -0.5248
-9 -5 -13 -2.5685 1.5287
-9 -5 -12 -3.2879 4.3929
-9 -5 -11 4.0458 1.5037
-9 -5 -10 -3.5063 -0.0973
-9 -5 -9 -2.6947 -4.2159
-9 -5 -8 8.5848 -0.9650
-9 -5 -7 -3.1037 5.3760
-9 -5 -6 -1.1635 -5.2609
-9 -5 -5 7.4386 1.5720
-9 -5 -4 -4.1213 -0.7133
-9 -5 -3 0.6204 -1.8670
-9 -5 -2 -3.7827 12.0203
-9 -5 -1 -18.1848 1.9121
-9 -3 -25 -0.4487 -0.2405
-9 -3 -24 -1.3095 1.6582
-9 -3 -23 0.4467 -3.1558
-9 -3 -22 1.5188 -1.5650
-9 -3 -21 1.0070 0.7041
-9 -3 -20 -4.8053 0.5710
-9 -3 -19 -1.0153 4.0924
-9 -3 -18 -2.4313 1.8619
-9 -3 -17 4.5613 3.1014
-9 -3 -16 11.3720 -2.4480
-9 -3 -15 -4.9476 -3.4700
-9 -3 -14 -3.1395 -1.0173
-9 -3 -13 -5.1147 -1.8830
-9 -3 -12 -7.7596 1.8129
-9 -3 -11 8.7275 -1.3973
-9 -3 -10 5.2419 2.8281
-9 -3 -9 -5.4216 0.4714
-9 -3 -8 7.2729 -2.0636
-9 -3 -7 -5.6412 6.2846
-9 -3 -6 -8.3464 -4.2323
-9 -3 -5 10.8410 -0.6825
-9 -3 -4 -0.7291 0.5091
-9 -3 -3 0.1392 -5.0947
-9 -3 -2 5.4856 8.1079
-9 -3 -1 -17.2133 6.1279
-9 -1 -26 -0.0057 -0.4228
-9 -1 -25 0.1578 -1.5513
-9 -1 -24 -0.1886 0.8514
-9 -1 -23 -0.5532 -1.8285
-9 -1 -22 -0.5750 -1.1177
-9 -1 -21 1.2248 -1.2477
-9 -1 -20 -2.9744 0.8592
-9 -1 -19 -0.6362 4.6693
-9 -1 -18 -4.1131 0.5222
-9 -1 -17 1.5033 5.3348
-9 -1 -16 13.1928 -1.1225
-9 -1 -15 -1.3362 -3.5751
-9 -1 -14 -2.5756 -0.0294
-9 -1 -13 -2.9085 -2.3440
-9 -1 -12 -14.0247 -0.0800
-9 -1 -11 4.3564 -4.9333
-9 -1 -10 12.8448 1.8669
-9 -1 -9 -2.0888 3.9114
-9 -1 -8 7.9313 -1.2186
-9 -1 -7 -3.4843 6.6189
-9 -1 -6 -16.4832 -1.2817
-9 -1 -5 5.5675 -2.0099
-9 -1 -4 4.3135 0.1659
-9 -1 -3 -0.6031 -6.1052
-8 -32 -1 -1.2938 -0.8572
-8 -30 -9 0.3184 -0.8135
-8 -30 -8 -0.0785 -0.7410
-8 -30 -7 -1.6203 0.8104
-8 -30 -6 -1.3204 -0.2668
-8 -30 -5 0.3795 1.2768
-8 -30 -4 1.2412 -0.9923
-8 -30 -3 2.0608 -0.6536
-8 -30 -2 1.7578 2.3546
-8 -30 -1 -1.3969 -0.7974
-8 -28 -13 -0.1547 1.9513
-8 -28 -12 -0.5965 0.4978
-8 -28 -11 0.6623 -1.9206
-8 -28 -10 0.0638 0.6038
-8 -28 -9 0.5675 -1.1035
-8 -28 -8 0.5379 -1.5623
-8 -28 -7 -3.0385 -0.1471
-8 -28 -6 -2.1720 -1.3066
-8 -28 -5 0.3565 3.2518
-8 -28 -4 1.8949 0.6861
-8 -28 -3 2.8240 -1.8647
-8 -28 -2 3.2499 2.4492
-8 -28 -1 0.6962 -0.3542
-8 -26 -14 0.1445 -0.3496
-8 -26 -13 -0.4242 2.6739
-8 -26 -12 -2.0723 2.1953
-8 -26 -11 0.7337 -2.1791
-8 -26 -10 0.4963 -0.1769
-8 -26 -9 0.6858 -1.6333
-8 -26 -8 1.7831 -1.6921
-8 -26 -7 -3.7476 -1.1403
-8 -26 -6 -3.9959 -3.3059
-8 -26 -5 -0.3756 3.3568
-8 -26 -4 3.7355 3.3854
-8 -26 -3 3.5162 -0.8095
-8 -26 -2 2.5606 1.6226
-8 -26 -1 4.1825 -0.7769
-8 -24 -17 -2.0709 0.1611
-8 -24 -16 1.0552 -0.5708
-8 -24 -15 2.3671 0.0693
-8 -24 -14 1.0584 -1.6967
-8 -24 -13 -0.0632 2.0111
-8 -24 -12 -3.4151 3.4960
-8 -24 -11 0.1812 -0.5374
-8 -24 -10 0.8762 -0.1941
-8 -24 -9 0.6044 -2.7426
-8 -24 -8 2.8331 -2.0070
-8 -24 -7 -2.8494 -1.4856
-8 -24 -6 -4.9420 -4.5848
-8 -24 -5 -3.3335 1.7887
-8 -24 -4 4.0704 4.6400
-8 -24 -3 6.0871 1.8128
-8 -24 -2 1.8209 1.7646
-8 -24 -1 6.1484 -2.0384
-8 -22 -19 0.2216 -0.7942
-8 -22 -18 -0.5715 -1.8452
-8 -22 -17 -1.9651 0.1097
-8 -22 -16 1.0977 2.6427
-8 -22 -15 1.9822 1.7228
-8 -22 -14 1.1909 -3.6865
-8 -22 -13 0.5292 -1.3001
-8 -22 -12 -4.6952 2.4088
-8 -22 -11 -0.5101 1.7033
-8 -22 -10 1.4088 2.1450
-8 -22 -9 0.7622 -2.6801
-8 -22 -8 4.0776 -3.3573
-8 -22 -7 -1.4199 -2.2547
-8 -22 -6 -4.5154 -4.7654
-8 -22 -5 -6.4574 0.2463
-8 -22 -4 1.5085 4.3248
-8 -22 -3 7.8363 3.9852
-8 -22 -2 1.9509 3.3268
-8 -22 -1 8.6048 -3.1782
-8 -20 -21 -0.6508 0.8681
-8 -20 -20 -1.1739 -0.6894
-8 -20 -19 0.4933 -1.2271
-8 -20 -18 -0.4826 -3.7618
-8 -20 -17 -1.9942 -3.1093
-8 -20 -16 2.2693 4.3748
-8 -20 -15 2.5266 6.8864
-8 -20 -14 0.8199 -1.3020
-8 -20 -13 0.4517 -4.3430
-8 -20 -12 -6.5449 -2.5280
-8 -20 -11 -1.5255 0.6416
-8 -20 -10 1.8034 5.1201
-8 -20 -9 0.3200 -0.0278
-8 -20 -8 5.5804 -3.7234
-8 -20 -7 1.0782 -2.9966
-8 -20 -6 -1.8164 -5.0399
-8 -20 -5 -8.3895 -1.5353
-8 -20 -4 -3.8392 3.0869
-8 -20 -3 7.8339 5.2946
-8 -20 -2 1.8730 5.9350
-8 -20 -1 10.1551 -3.6297
-8 -18 -22 0.3972 0.4724
-8 -18 -21 -0.2769 1.4944
-8 -18 -20 -2.3472 0.3508
-8 -18 -19 -1.1022 -0.0482
-8 -18 -18 -1.2611 -4.3062
-8 -18 -17 -1.2397 -8.4315
-8 -18 -16 3.9435 0.6725
-8 -18 -15 3.5574 10.3434
-8 -18 -14 1.7026 5.9255
-8 -18 -13 1.3511 -0.7474
-8 -18 -12 -9.6930 -7.0407
-8 -18 -11 -4.2067 -6.7599
-8 -18 -10 2.7307 4.7548
-8 -18 -9 -0.2998 4.6975
-8 -18 -8 6.0417 -2.3429
-8 -18 -7 2.4373 -2.9060
-8 -18 -6 1.8966 -4.5009
-8 -18 -5 -5.3428 -3.0012
-8 -18 -4 -8.1119 0.4773
-8 -18 -3 4.2890 4.8678
-8 -18 -2 0.4967 9.1201
-8 -18 -1 9.8905 -2.9304
-8 -16 -22 0.6859 0.6327
-8 -16 -21 0.0913 1.1484
-8 -16 -20 -1.8503 0.7340
-8 -16 -19 -1.0794 1.9079
-8 -16 -18 -4.1281 -0.8411
-8 -16 -17 -3.4980 -10.9762
-8 -16 -16 6.2964 -7.0182
-8 -16 -15 6.2292 7.1922
-8 -16 -14 2.1543 10.8411
-8 -16 -13 4.2229 8.8454
-8 -16 -12 -10.6123 -2.0089
-8 -16 -11 -9.6925 -15.4202
-8 -16 -10 2.3243 -4.6161
-8 -16 -9 -0.1153 7.1607
-8 -16 -8 5.7104 2.2809
-8 -16 -7 3.3471 -0.8363
-8 -16 -6 3.5342 -3.5246
-8 -16 -5 -1.0968 -3.5126
-8 -16 -4 -6.8870 -2.2361
-8 -16 -3 1.2550 2.4210
-8 -16 -2 -2.6119 11.3748
-8 -16 -1 6.1594 -0.9717
-8 -14 -24 -0.9753 -0.2124
-8 -14 -23 -0.7010 0.0355
-8 -14 -22 1.6353 0.7635
-8 -14 -21 1.2655 0.7132
-8 -14 -20 -2.7229 -0.2522
-8 -14 -19 -0.0515 1.1814
-8 -14 -18 -2.7011 3.7418
-8 -14 -17 -7.7427 -7.3950
-8 -14 -16 3.1673 -11.8107
-8 -14 -15 10.0597 -0.0447
-8 -14 -14 4.4349 8.4862
-8 -14 -13 6.9183 13.4708
-8 -14 -12 -8.2393 11.0062
-8 -14 -11 -15.1293 -12.1857
-8 -14 -10 -1.0267 -16.8715
-8 -14 -9 1.2655 0.1577
-8 -14 -8 5.1904 4.3461
-8 -14 -7 2.9592 3.5855
-8 -14 -6 3.4898 0.2570
-8 -14 -5 2.2174 -1.3262
-8 -14 -4 -2.1719 -3.9463
-8 -14 -3 0.5319 -2.9738
-8 -14 -2 -4.3460 10.9224
-8 -14 -1 0.0753 2.3090
-8 -12 -25 -0.3876 0.6173
-8 -12 -24 -1.1111 0.0861
-8 -12 -23 -2.3916 0.5754
-8 -12 -22 0.5825 1.0792
-8 -12 -21 3.9998 1.7096
-8 -12 -20 -1.2927 -1.1407
-8 -12 -19 -1.9209 -2.9389
-8 -12 -18 -0.5504 4.8562
-8 -12 -17 -7.1847 -0.4834
-8 -12 -16 -2.3611 -10.3184
-8 -12 -15 8.4314 -6.0320
-8 -12 -14 6.5855 3.4135
-8 -12 -13 11.4931 8.8399
-8 -12 -12 -2.3546 18.4277
-8 -12 -11 -17.6086 2.6013
-8 -12 -10 -8.0261 -18.5964
-8 -12 -9 -0.2570 -10.9856
-8 -12 -8 7.0155 -0.7944
-8 -12 -7 5.4972 4.5746
-8 -12 -6 0.2554 3.6285
-8 -12 -5 0.4209 3.9077
-8 -12 -4 4.6832 1.1431
-8 -12 -3 2.7258 -7.6615
-8 -12 -2 -2.5481 3.8352
-8 -12 -1 -4.0324 4.6316
-8 -10 -25 0.1001 -0.5809
-8 -10 -24 -0.8907 0.2984
-8 -10 -23 -3.0931 1.7313
-8 -10 -22 -1.4973 0.2936
-8 -10 -21 4.0737 3.4454
-8 -10 -20 2.2239 1.4875
-8 -10 -19 -1.5546 -6.5509
-8 -10 -18 -0.2784 -0.3928
-8 -10 -17 -6.5210 3.8883
-8 -10 -16 -4.9648 -2.9915
-8 -10 -15 5.3585 -8.0463
-8 -10 -14 3.9443 -0.1666
-8 -10 -13 13.3492 1.1409
-8 -10 -12 5.9606 13.7290
-8 -10 -11 -13.0004 15.8961
-8 -10 -10 -12.0599 -6.6904
-8 -10 -9 -6.6822 -15.7514
-8 -10 -8 2.7593 -10.4458
-8 -10 -7 11.3410 0.4513
-8 -10 -6 3.0098 4.9166
-8 -10 -5 -6.5704 5.0650
-8 -10 -4 7.1856 8.6201
-8 -10 -3 5.7441 -2.3396
-8 -10 -2 1.0995 -4.4255
-8 -10 -1 0.4789 1.6661
-8 -8 -26 -0.1725 0.7669
-8 -8 -25 0.7481 -1.5746
-8 -8 -24 -0.0207 -0.8061
-8 -8 -23 -3.1649 2.8406
-8 -8 -22 -2.7818 -0.6121
-8 -8 -21 3.1925 2.5779
-8 -8 -20 4.0721 4.9178
-8 -8 -19 -0.5534 -3.6151
-8 -8 -18 1.7780 -6.3443
-8 -8 -17 -5.3182 0.3839
-8 -8 -16 -7.5261 3.5169
-8 -8 -15 2.6083 -4.8183
-8 -8 -14 1.1055 0.0078
-8 -8 -13 10.6773 -2.5205
-8 -8 -12 10.0176 2.7944
-8 -8 -11 -5.3091 15.5384
-8 -8 -10 -9.6405 6.7328
-8 -8 -9 -8.4592 -6.8314
-8 -8 -8 -5.6046 -14.2074
-8 -8 -7 9.5415 -9.8548
-8 -8 -6 10.1859 3.5978
-8 -8 -5 -10.6354 3.7581
-8 -8 -4 4.8354 8.5356
-8 -8 -3 8.3218 8.6299
-8 -8 -2 2.1260 -3.7980
-8 -8 -1 9.1421 -4.5844
-8 -6 -26 -0.4990 1.5565
-8 -6 -25 0.2830 -1.4157
-8 -6 -24 0.4166 -1.5951
-8 -6 -23 -2.2666 2.8343
-8 -6 -22 -3.8123 -0.6741
-8 -6 -21 2.0920 0.7235
-8 -6 -20 5.9697 4.4612
-8 -6 -19 0.3827 1.6922
-8 -6 -18 2.2570 -6.4492
-8 -6 -17 -3.2769 -5.3190
-8 -6 -16 -6.4585 3.6767
-8 -6 -15 -0.1337 -1.3332
-8 -6 -14 -1.7612 3.3211
-8 -6 -13 6.7361 -0.3365
-8 -6 -12 8.9548 -3.6042
-8 -6 -11 -0.2005 6.9725
-8 -6 -10 -5.5188 6.7328
-8 -6 -9 -4.6382 2.7686
-8 -6 -8 -9.3831 -3.8508
-8 -6 -7 2.6745 -15.0048
-8 -6 -6 15.6702 -1.3901
-8 -6 -5 -10.1401 1.3148
-8 -6 -4 -1.5257 -0.2146
-8 -6 -3 8.3129 14.4830
-8 -6 -2 1.6582 6.4854
-8 -6 -1 17.2908 -8.0470
-8 -4 -26 -0.4026 2.3998
-8 -4 -25 0.0434 -0.6110
-8 -4 -24 0.2276 -1.8199
-8 -4 -23 -1.1912 2.3339
-8 -4 -22 -4.4677 0.0213
-8 -4 -21 0.1433 -0.0220
-8 -4 -20 6.1328 1.5109
-8 -4 -19 3.2582 4.6048
-8 -4 -18 4.1521 -3.4603
-8 -4 -17 -4.3126 -8.3388
-8 -4 -16 -5.1332 1.0490
-8 -4 -15 0.3986 -1.2741
-8 -4 -14 -2.5063 6.1074
-8 -4 -13 3.1534 5.2108
-8 -4 -12 5.4359 -4.3671
-8 -4 -11 -0.0271 1.4404
-8 -4 -10 -4.7455 -0.2295
-8 -4 -9 1.5954 0.5170
-8 -4 -8 -6.1436 6.9797
-8 -4 -7 -4.4469 -10.1938
-8 -4 -6 16.2084 -2.3819
-8 -4 -5 -4.3307 2.9280
-8 -4 -4 -5.6124 -11.6439
-8 -4 -3 3.6567 6.3918
-8 -4 -2 -3.3697 16.8454
-8 -4 -1 19.9929 -4.2453
-8 -2 -26 -0.2803 1.6837
-8 -2 -25 -0.6126 0.6741
-8 -2 -24 -0.5411 -1.0771
-8 -2 -23 0.3913 1.3450
-8 -2 -22 -3.8544 0.7532
-8 -2 -21 -1.3295 1.5531
-8 -2 -20 3.4486 -1.2033
-8 -2 -19 3.5542 3.8346
-8 -2 -18 8.7720 -0.1473
-8 -2 -17 -3.1541 -8.3949
-8 -2 -16 -5.8492 -0.8609
-8 -2 -15 -0.0828 -3.6799
-8 -2 -14 -1.8930 4.8212
-8 -2 -13 1.9697 10.6853
-8 -2 -12 3.8699 -1.7767
-8 -2 -11 -0.9973 1.2185
-8 -2 -10 -8.4536 -4.2731
-8 -2 -9 2.7655 -8.8601
-8 -2 -8 0.6765 8.8264
-8 -2 -7 -4.2316 -2.9731
-8 -2 -6 12.5684 -1.6055
-8 -2 -5 -0.8425 9.6062
-8 -2 -4 -4.5592 -11.4921
-8 -2 -3 0.6239 -9.4694
-8 -2 -2 -9.8955 14.2015
-8 -2 -1 12.6239 3.1066
-7 -31 -8 -0.0811 0.4362
-7 -31 -7 0.9478 -0.2582
-7 -31 -6 1.9877 0.7391
-7 -31 -5 -1.6195 0.7326
-7 -31 -4 -1.4512 -1.1676
-7 -31 -3 0.2232 -2.1333
-7 -31 -2 -0.7019 -0.3501
-7 -31 -1 1.5151 1.1936
-7 -29 -12 0.3400 -0.0590
-7 -29 -11 0.3586 1.0381
-7 -29 -10 -2.0571 -1.7297
-7 -29 -9 -0.5308 0.1319
-7 -29 -8 -0.8131 2.0315
-7 -29 -7 0.1518 0.7267
-7 -29 -6 3.7440 1.1151
-7 -29 -5 -0.4223 0.1920
-7 -29 -4 -1.1275 -1.3182
-7 -29 -3 -0.4642 -3.3753
-7 -29 -2 -2.7073 -2.2801
-7 -29 -1 2.4788 2.2238
-7 -27 -15 -1.1519 -1.4272
-7 -27 -14 2.7341 0.1095
-7 -27 -13 1.1476 0.0720
-7 -27 -12 1.3085 -0.7981
-7 -27 -11 0.8373 2.1554
-7 -27 -10 -3.6536 -1.7812
-7 -27 -9 -1.6236 -1.4675
-7 -27 -8 -1.9436 2.1480
-7 -27 -7 -0.7010 2.2568
-7 -27 -6 4.2199 3.1685
-7 -27 -5 0.0287 -0.6744
-7 -27 -4 0.3957 -2.3633
-7 -27 -3 1.4606 -3.9125
-7 -27 -2 -4.6491 -4.5389
-7 -27 -1 -0.4476 2.8563
-7 -25 -17 -0.4046 0.0476
-7 -25 -16 -1.7136 1.4109
-7 -25 -15 -3.2677 -1.8932
-7 -25 -14 1.9355 -1.1691
-7 -25 -13 2.0702 0.6759
-7 -25 -12 3.1321 -0.7844
-7 -25 -11 2.6209 2.2781
-7 -25 -10 -3.5551 -1.2034
-7 -25 -9 -2.8665 -1.8860
-7 -25 -8 -4.1974 1.2303
-7 -25 -7 -2.2199 2.0970
-7 -25 -6 4.3942 5.6925
-7 -25 -5 0.7078 0.2600
-7 -25 -4 0.5802 -3.2909
-7 -25 -3 3.4719 -4.8781
-7 -25 -2 -2.7007 -7.0188
-7 -25 -1 -3.6175 3.1991
-7 -23 -19 -0.2229 1.5161
-7 -23 -18 0.3029 1.3618
-7 -23 -17 0.9125 -0.6341
-7 -23 -16 -0.3014 0.5593
-7 -23 -15 -3.7425 -1.3377
-7 -23 -14 -1.0836 -0.8890
-7 -23 -13 0.4765 0.9988
-7 -23 -12 4.4368 -0.3860
-7 -23 -11 4.5099 2.1596
-7 -23 -10 -1.6398 -1.7999
-7 -23 -9 -2.3284 -2.1076
-7 -23 -8 -6.2858 1.3591
-7 -23 -7 -4.8859 1.0297
-7 -23 -6 3.5075 6.5295
-7 -23 -5 1.9654 1.9533
-7 -23 -4 0.8074 -2.1478
-7 -23 -3 3.7660 -4.9453
-7 -23 -2 -0.1097 -10.5155
-7 -23 -1 -3.5368 2.6351
-7 -21 -21 -1.1007 0.2839
-7 -21 -20 -0.0142 -0.7625
-7 -21 -19 -1.8110 0.9207
-7 -21 -18 -0.9362 2.5743
-7 -21 -17 1.7247 0.6933
-7 -21 -16 1.3724 -1.3006
-7 -21 -15 -0.8037 -3.6678
-7 -21 -14 -2.0762 -0.1936
-7 -21 -13 -3.8091 3.0116
-7 -21 -12 3.2975 0.7192
-7 -21 -11 5.8700 3.2845
-7 -21 -10 0.2677 -2.2365
-7 -21 -9 -0.0416 -4.1438
-7 -21 -8 -6.1337 0.7087
-7 -21 -7 -8.4338 -0.3892
-7 -21 -6 1.1863 7.0537
-7 -21 -5 3.8058 3.5850
-7 -21 -4 1.4461 -0.5521
-7 -21 -3 2.9335 -2.8189
-7 -21 -2 1.3440 -13.3918
-7 -21 -1 -1.4648 0.5576
-7 -19 -22 0.6623 0.1199
-7 -19 -21 -0.2637 0.7114
-7 -19 -20 1.7305 0.1830
-7 -19 -19 -2.4257 0.9666
-7 -19 -18 -4.4048 2.6170
-7 -19 -17 -0.2414 2.9847
-7 -19 -16 1.0284 -1.1862
-7 -19 -15 2.9520 -8.1481
-7 -19 -14 2.4112 -2.7850
-7 -19 -13 -5.3093 5.4090
-7 -19 -12 -0.7445 3.1516
-7 -19 -11 4.2693 5.6654
-7 -19 -10 -0.0330 -0.9832
-7 -19 -9 2.2767 -5.9146
-7 -19 -8 -1.8007 0.0657
-7 -19 -7 -9.6192 -3.8741
-7 -19 -6 -3.7008 4.7424
-7 -19 -5 3.4434 5.4545
-7 -19 -4 3.3865 1.7846
-7 -19 -3 2.9639 0.7317
-7 -19 -2 1.0109 -14.2394
-7 -19 -1 0.8377 -2.1695
-7 -17 -23 0.8180 -0.4875
-7 -17 -22 -0.1969 -0.3567
-7 -17 -21 -0.5744 0.7646
-7 -17 -20 3.3404 1.0594
-7 -17 -19 0.6147 1.5485
-7 -17 -18 -4.6501 1.5352
-7 -17 -17 -3.9319 4.8981
-7 -17 -16 -4.2102 2.3215
-7 -17 -15 2.4895 -10.7936
-7 -17 -14 9.5857 -9.4907
-7 -17 -13 -0.0464 4.2317
-7 -17 -12 -2.6763 6.0024
-7 -17 -11 0.8959 10.1599
-7 -17 -10 -4.3014 2.7226
-7 -17 -9 0.6992 -8.3565
-7 -17 -8 3.7201 -0.3029
-7 -17 -7 -5.7508 -4.5588
-7 -17 -6 -6.1391 0.0311
-7 -17 -5 0.0767 3.2048
-7 -17 -4 2.8296 2.7206
-7 -17 -3 4.1971 5.4071
-7 -17 -2 0.7025 -11.1510
-7 -17 -1 2.3810 -4.2570
-7 -15 -24 0.9839 0.7084
-7 -15 -23 1.5821 -0.4893
-7 -15 -22 -1.2036 -1.2288
-7 -15 -21 -1.5855 0.0042
-7 -15 -20 2.9707 1.3939
-7 -15 -19 2.3346 3.3057
-7 -15 -18 -2.0719 0.2627
-7 -15 -17 -2.0966 3.3869
-7 -15 -16 -8.6471 6.4220
-7 -15 -15 -5.9213 -7.4469
-7 -15 -14 11.0364 -15.2807
-7 -15 -13 10.2174 -1.7071
-7 -15 -12 1.4276 4.8992
-7 -15 -11 -0.0779 13.7762
-7 -15 -10 -9.6635 11.3312
-7 -15 -9 -6.7692 -7.9393
-7 -15 -8 5.9740 -4.2993
-7 -15 -7 0.9462 -3.8182
-7 -15 -6 -4.4433 -2.1235
-7 -15 -5 -2.3094 -0.5649
-7 -15 -4 0.1512 0.1870
-7 -15 -3 4.8046 6.4347
-7 -15 -2 0.3627 -4.6251
-7 -15 -1 2.3371 -3.2579
-7 -13 -25 -0.3307 0.6078
-7 -13 -24 1.2174 1.5809
-7 -13 -23 3.4526 0.1609
-7 -13 -22 -0.3973 -1.6588
-7 -13 -21 -3.5866 -1.2493
-7 -13 -20 0.9894 0.0524
-7 -13 -19 2.9226 4.6189
-7 -13 -18 -1.6801 1.5975
-7 -13 -17 1.1879 0.6250
-7 -13 -16 -4.6278 6.7273
-7 -13 -15 -12.2945 -1.3425
-7 -13 -14 0.6898 -16.3141
-7 -13 -13 14.4037 -7.7179
-7 -13 -12 11.1062 0.1561
-7 -13 -11 5.8914 11.9269
-7 -13 -10 -9.0555 20.2250
-7 -13 -9 -17.5377 -1.0997
-7 -13 -8 -2.0918 -8.5863
-7 -13 -7 5.6777 -4.4051
-7 -13 -6 3.6093 -2.9493
-7 -13 -5 -0.2351 -3.5550
-7 -13 -4 -4.2893 -2.2562
-7 -13 -3 3.5668 2.2003
-7 -13 -2 0.1404 0.8001
-7 -13 -1 0.6084 1.4321
-7 -11 -25 -0.1078 0.8258
-7 -11 -24 0.7688 1.7415
-7 -11 -23 4.1368 0.8860
-7 -11 -22 3.2114 -0.8963
-7 -11 -21 -3.0254 -2.2617
-7 -11 -20 -2.6823 -2.1711
-7 -11 -19 1.2883 3.9258
-7 -11 -18 -1.5834 4.1702
-7 -11 -17 1.9609 -0.5480
-7 -11 -16 0.6245 4.6121
-7 -11 -15 -8.4546 4.2305
-7 -11 -14 -9.4173 -13.5132
-7 -11 -13 5.8777 -11.1309
-7 -11 -12 15.0776 -5.7199
-7 -11 -11 15.0148 4.5798
-7 -11 -10 1.7369 24.3644
-7 -11 -9 -18.4349 10.5547
-7 -11 -8 -16.0705 -9.3759
-7 -11 -7 -3.7796 -6.3621
-7 -11 -6 8.7502 -3.4032
-7 -11 -5 11.9501 -5.5098
-7 -11 -4 -3.6122 -1.6904
-7 -11 -3 0.2043 -5.5747
-7 -11 -2 -1.1031 0.0917
-7 -11 -1 -5.5563 8.4527
-7 -9 -26 -1.8128 -0.7824
-7 -9 -25 -0.2138 1.4358
-7 -9 -24 -0.0463 2.0063
-7 -9 -23 2.6697 0.4685
-7 -9 -22 5.5999 0.2627
-7 -9 -21 0.2306 -2.1645
-7 -9 -20 -2.8246 -4.5215
-7 -9 -19 -1.6152 1.0754
-7 -9 -18 -3.7402 6.6435
-7 -9 -17 1.6294 0.6186
-7 -9 -16 3.2654 1.4655
-7 -9 -15 -0.9559 6.8785
-7 -9 -14 -10.4725 -8.2217
-7 -9 -13 -5.0180 -9.7598
-7 -9 -12 8.9937 -8.9674
-7 -9 -11 17.6798 -5.6890
-7 -9 -10 13.8238 18.7438
-7 -9 -9 -7.8246 20.9776
-7 -9 -8 -19.2002 -3.3394
-7 -9 -7 -17.7752 -6.4611
-7 -9 -6 -2.5483 -4.2008
-7 -9 -5 21.2313 -9.3552
-7 -9 -4 6.3159 2.9271
-7 -9 -3 -0.7366 -9.3747
-7 -9 -2 1.5479 -9.3782
-7 -9 -1 -11.5029 12.9809
-7 -7 -26 -1.8131 -1.4428
-7 -7 -25 0.6123 1.1278
-7 -7 -24 -0.4655 2.7229
-7 -7 -23 -0.0425 0.1585
-7 -7 -22 5.2929 0.5330
-7 -7 -21 2.1592 -1.1742
-7 -7 -20 -0.7495 -5.4943
-7 -7 -19 -1.4331 -3.2024
-7 -7 -18 -5.1207 6.5895
-7 -7 -17 -1.3289 3.4173
-7 -7 -16 1.5123 0.5220
-7 -7 -15 5.5933 5.7558
-7 -7 -14 -3.4927 -4.8329
-7 -7 -13 -9.2750 -5.4185
-7 -7 -12 -1.1472 -6.2748
-7 -7 -11 10.6069 -11.1306
-7 -7 -10 18.9958 6.5333
-7 -7 -9 5.2076 22.5142
-7 -7 -8 -10.9820 3.4149
-7 -7 -7 -20.5829 -4.0835
-7 -7 -6 -20.9511 -0.8384
-7 -7 -5 15.7461 -13.3620
-7 -7 -4 17.9637 5.3228
-7 -7 -3 0.6341 -5.2395
-7 -7 -2 4.7602 -20.4727
-7 -7 -1 -6.4892 11.1516
-7 -5 -27 0.9781 1.0038
-7 -5 -26 -1.9830 -1.4685
-7 -5 -25 1.2689 0.4223
-7 -5 -24 0.6506 3.0747
-7 -5 -23 -1.1270 0.6821
-7 -5 -22 3.3547 0.1482
-7 -5 -21 1.9656 0.0537
-7 -5 -20 0.9594 -4.8469
-7 -5 -19 -1.7379 -6.8518
-7 -5 -18 -4.2577 3.9847
-7 -5 -17 -0.7964 4.5901
-7 -5 -16 -3.4576 2.4326
-7 -5 -15 4.6024 4.3680
-7 -5 -14 4.8976 -5.1563
-7 -5 -13 -3.3843 -3.4614
-7 -5 -12 -5.1875 -0.0320
-7 -5 -11 -1.2932 -8.0209
-7 -5 -10 12.8435 -3.8781
-7 -5 -9 10.7425 17.3258
-7 -5 -8 0.6753 7.4071
-7 -5 -7 -8.0327 -3.9666
-7 -5 -6 -30.5141 0.8150
-7 -5 -5 -3.3875 -13.3835
-7 -5 -4 21.0193 7.4557
-7 -5 -3 6.2611 3.6625
-7 -5 -2 4.5153 -26.5291
-7 -5 -1 2.6350 3.9807
-7 -3 -27 0.6690 1.3548
-7 -3 -26 -1.7650 -1.0465
-7 -3 -25 1.4294 -0.7359
-7 -3 -24 0.9831 2.3150
-7 -3 -23 -0.5795 2.0867
-7 -3 -22 3.0398 -0.2880
-7 -3 -21 0.6398 0.9082
-7 -3 -20 2.6172 -2.5487
-7 -3 -19 -2.1443 -8.5436
-7 -3 -18 -6.4582 0.1932
-7 -3 -17 1.2452 2.4868
-7 -3 -16 -3.5559 4.8459
-7 -3 -15 0.6393 5.9850
-7 -3 -14 5.4639 -6.0688
-7 -3 -13 3.1259 -6.6232
-7 -3 -12 0.7540 3.3997
-7 -3 -11 -7.0695 0.6771
-7 -3 -10 2.9928 -6.0784
-7 -3 -9 6.6478 9.6146
-7 -3 -8 1.5390 6.9490
-7 -3 -7 6.6871 -1.9133
-7 -3 -6 -18.6987 -1.0390
-7 -3 -5 -17.6774 -16.7672
-7 -3 -4 8.1612 8.4676
-7 -3 -3 9.6494 16.2720
-7 -3 -2 3.7234 -22.5515
-7 -3 -1 7.9316 -4.9963
-7 -1 -27 -0.1211 1.2512
-7 -1 -26 -2.7249 -0.0708
-7 -1 -25 1.0885 -0.7609
-7 -1 -24 1.8398 0.5587
-7 -1 -23 -0.4288 2.7213
-7 -1 -22 3.3154 -0.1514
-7 -1 -21 0.1013 0.8622
-7 -1 -20 3.4047 -0.4232
-7 -1 -19 -0.7751 -7.3615
-7 -1 -18 -8.3054 -1.0318
-7 -1 -17 0.3857 -2.1362
-7 -1 -16 -3.0579 2.9860
-7 -1 -15 0.1879 9.8075
-7 -1 -14 3.8207 -2.9167
-7 -1 -13 2.0504 -10.4622
-7 -1 -12 7.7303 1.4691
-7 -1 -11 -3.8202 5.6622
-7 -1 -10 -3.6062 -1.8274
-7 -1 -9 2.1384 6.9401
-7 -1 -8 -3.2482 2.0037
-7 -1 -7 4.9993 -0.6972
-7 -1 -6 -2.4104 -0.4544
-7 -1 -5 -9.4397 -20.7329
-7 -1 -4 -6.0845 3.5814
-7 -1 -3 4.4251 24.9633
-7 -1 -2 2.5034 -8.6172
-7 -1 -1 4.3260 -10.4701
-6 -32 -7 -0.3995 -0.9015
-6 -32 -6 -0.2486 -0.5541
-6 -32 -5 0.6807 0.2797
-6 -32 -4 0.3117 1.5719
-6 -32 -3 -1.1285 1.6264
-6 -32 -2 -0.5733 -0.8993
-6 -32 -1 -0.2015 -0.5756
-6 -30 -11 -1.2465 0.7205
-6 -30 -10 1.6327 0.9481
-6 -30 -9 0.1303 0.9804
-6 -30 -8 0.5824 -1.0050
-6 -30 -7 1.2602 -1.7532
-6 -30 -6 -1.0487 -0.9607
-6 -30 -5 -0.4674 -1.7050
-6 -30 -4 0.0715 2.1252
-6 -30 -3 -0.7796 4.3414
-6 -30 -2 -1.0569 -0.9093
-6 -30 -1 -2.3177 -1.6347
-6 -28 -14 -1.4894 -0.5215
-6 -28 -13 0.2516 -2.8796
-6 -28 -12 0.5064 -0.7199
-6 -28 -11 -2.4456 1.1548
-6 -28 -10 1.8464 1.9676
-6 -28 -9 0.3027 3.8226
-6 -28 -8 0.4941 -0.5265
-6 -28 -7 3.1624 -2.9622
-6 -28 -6 0.1520 -0.9739
-6 -28 -5 -0.7314 -3.3214
-6 -28 -4 -2.9838 0.4636
-6 -28 -3 -1.8281 5.9237
-6 -28 -2 1.7982 0.9138
-6 -28 -1 -4.4360 -2.2682
-6 -26 -17 1.0794 -0.0451
-6 -26 -16 0.3338 2.2472
-6 -26 -15 1.1906 1.7721
-6 -26 -14 -1.9404 0.3356
-6 -26 -13 -1.1193 -5.0660
-6 -26 -12 0.6287 -3.3138
-6 -26 -11 -3.0204 0.2445
-6 -26 -10 1.7916 2.1281
-6 -26 -9 0.9049 6.4673
-6 -26 -8 0.8133 2.1072
-6 -26 -7 4.0744 -2.7108
-6 -26 -6 0.5995 -1.6753
-6 -26 -5 1.1789 -4.1277
-6 -26 -4 -4.2944 -1.3714
-6 -26 -3 -6.3748 5.0817
-6 -26 -2 3.1814 2.8113
-6 -26 -1 -2.5271 -1.6898
-6 -24 -19 -0.4793 -1.7110
-6 -24 -18 0.4810 -0.6936
-6 -24 -17 0.9363 0.0087
-6 -24 -16 -0.0739 2.3685
-6 -24 -15 1.9465 2.7747
-6 -24 -14 -0.6916 2.6135
-6 -24 -13 -1.3428 -3.7069
-6 -24 -12 0.0544 -5.4899
-6 -24 -11 -3.6467 -3.2868
-6 -24 -10 0.8916 0.8334
-6 -24 -9 0.6999 7.5256
-6 -24 -8 1.6951 4.7201
-6 -24 -7 5.7106 0.0694
-6 -24 -6 0.1842 -1.1965
-6 -24 -5 2.3651 -5.1731
-6 -24 -4 -2.9005 -3.4241
-6 -24 -3 -9.6983 3.4263
-6 -24 -2 0.9539 4.0572
-6 -24 -1 -1.7231 -0.6109
-6 -22 -20 0.5268 2.4438
-6 -22 -19 -0.0487 -0.5763
-6 -22 -18 0.6863 -2.5516
-6 -22 -17 0.9322 -1.8160
-6 -22 -16 -1.0511 1.6525
-6 -22 -15 0.5295 3.6577
-6 -22 -14 0.6969 3.5021
-6 -22 -13 1.2852 -0.9006
-6 -22 -12 0.1324 -3.7174
-6 -22 -11 -4.7026 -6.9880
-6 -22 -10 0.4697 -2.8618
-6 -22 -9 -0.5829 7.7028
-6 -22 -8 0.7192 6.5153
-6 -22 -7 7.9367 2.0307
-6 -22 -6 -0.0547 0.6622
-6 -22 -5 2.6427 -4.2304
-6 -22 -4 0.0376 -5.5173
-6 -22 -3 -10.4449 0.8439
-6 -22 -2 -2.0246 4.5690
-6 -22 -1 -3.9958 0.6331
-6 -20 -22 0.0113 0.0662
-6 -20 -21 -0.2766 -1.0438
-6 -20 -20 0.3692 2.7362
-6 -20 -19 1.8037 1.7502
-6 -20 -18 2.3282 -1.0028
-6 -20 -17 0.7666 -2.3715
-6 -20 -16 -1.7371 -0.9860
-6 -20 -15 -2.4876 3.5043
-6 -20 -14 -2.0982 3.1313
-6 -20 -13 4.3817 -0.7882
-6 -20 -12 4.8028 0.5676
-6 -20 -11 -4.9480 -5.6819
-6 -20 -10 -0.0966 -7.7511
-6 -20 -9 -1.1336 4.7703
-6 -20 -8 -3.2076 8.2254
-6 -20 -7 8.9860 3.9250
-6 -20 -6 0.8016 1.9765
-6 -20 -5 1.4709 -2.6093
-6 -20 -4 2.8616 -6.2896
-6 -20 -3 -8.2700 -1.0898
-6 -20 -2 -3.0604 3.9063
-6 -20 -1 -8.0237 1.2092
-6 -18 -23 -0.1244 -0.0458
-6 -18 -22 1.0998 -0.1539
-6 -18 -21 0.7260 -1.9894
-6 -18 -20 -1.1023 1.1618
-6 -18 -19 1.1394 1.4845
-6 -18 -18 5.1152 0.9091
-6 -18 -17 2.8001 0.5876
-6 -18 -16 -1.0902 -1.6933
-6 -18 -15 -4.1859 2.7808
-6 -18 -14 -8.0489 2.6010
-6 -18 -13 1.2532 -5.0575
-6 -18 -12 10.5821 0.4600
-6 -18 -11 -0.3484 0.8699
-6 -18 -10 0.5039 -6.6393
-6 -18 -9 0.4227 0.4181
-6 -18 -8 -7.6376 5.7358
-6 -18 -7 5.9896 3.8810
-6 -18 -6 1.1926 4.6554
-6 -18 -5 -0.0185 0.7500
-6 -18 -4 4.3889 -6.7917
-6 -18 -3 -4.9703 -2.7723
-6 -18 -2 -0.6762 2.7517
-6 -18 -1 -10.0399 0.9357
-6 -16 -24 -0.6203 -1.0738
-6 -16 -23 -1.9927 0.7776
-6 -16 -22 0.3429 0.3226
-6 -16 -21 2.5190 -1.6628
-6 -16 -20 0.0970 -0.3608
-6 -16 -19 -0.8261 -0.7518
-6 -16 -18 4.4138 0.5509
-6 -16 -17 4.3069 3.9804
-6 -16 -16 1.8691 -0.0319
-6 -16 -15 -2.0188 2.4250
-6 -16 -14 -12.1733 4.2874
-6 -16 -13 -7.6829 -8.3072
-6 -16 -12 10.9385 -6.9914
-6 -16 -11 7.2260 3.2424
-6 -16 -10 3.5300 0.1081
-6 -16 -9 3.5292 2.0901
-6 -16 -8 -9.3350 3.6138
-6 -16 -7 1.4658 -1.0127
-6 -16 -6 0.5639 3.5157
-6 -16 -5 -3.3014 5.5642
-6 -16 -4 2.9506 -4.0784
-6 -16 -3 -2.4656 -3.1658
-6 -16 -2 3.9224 0.1990
-6 -16 -1 -5.1215 -0.6841
-6 -14 -25 1.5466 -1.0762
-6 -14 -24 0.8636 -2.7026
-6 -14 -23 -2.9868 0.5395
-6 -14 -22 -1.8158 0.8599
-6 -14 -21 2.3658 0.2105
-6 -14 -20 2.1889 0.6854
-6 -14 -19 -0.7074 -2.3912
-6 -14 -18 3.1370 -2.6345
-6 -14 -17 2.9592 4.5888
-6 -14 -16 2.1191 2.8025
-6 -14 -15 2.8322 2.9471
-6 -14 -14 -8.7512 6.6059
-6 -14 -13 -17.4336 -6.3375
-6 -14 -12 2.2988 -15.1978
-6 -14 -11 13.0387 -3.4337
-6 -14 -10 9.8688 3.9485
-6 -14 -9 9.2195 8.6885
-6 -14 -8 -8.3824 8.1701
-6 -14 -7 -5.9905 -4.2688
-6 -14 -6 0.2079 -2.7287
-6 -14 -5 -4.1884 5.6641
-6 -14 -4 -0.9477 -1.1068
-6 -14 -3 -2.9017 0.7183
-6 -14 -2 4.1488 -0.7188
-6 -14 -1 4.5425 -4.3157
-6 -12 -25 1.1197 -0.5472
-6 -12 -24 2.4126 -4.5221
-6 -12 -23 -2.1869 -1.5541
-6 -12 -22 -4.1183 -0.1686
-6 -12 -21 0.4838 0.8204
-6 -12 -20 3.6689 3.4891
-6 -12 -19 0.4280 -0.0002
-6 -12 -18 2.3277 -4.6330
-6 -12 -17 2.9039 1.2610
-6 -12 -16 0.0885 2.1506
-6 -12 -15 2.7010 3.9826
-6 -12 -14 0.0125 9.4860
-6 -12 -13 -18.3305 0.7641
-6 -12 -12 -10.9557 -16.7634
-6 -12 -11 9.8684 -15.9927
-6 -12 -10 14.0301 -2.7155
-6 -12 -9 17.4590 13.1225
-6 -12 -8 1.0018 20.1650
-6 -12 -7 -12.5959 0.9545
-6 -12 -6 -5.5478 -9.3211
-6 -12 -5 -4.4727 -0.4257
-6 -12 -4 -4.4806 -3.8535
-6 -12 -3 -2.0615 6.2844
-6 -12 -2 0.9185 4.0729
-6 -12 -1 7.7955 -8.1475
-6 -10 -26 1.5502 2.1375
-6 -10 -25 0.3427 1.0961
-6 -10 -24 2.5454 -4.6103
-6 -10 -23 -0.1674 -3.3818
-6 -10 -22 -4.9776 -1.5398
-6 -10 -21 -2.6767 -0.8840
-6 -10 -20 2.6659 4.0996
-6 -10 -19 2.7099 3.5273
-6 -10 -18 2.3665 -2.8525
-6 -10 -17 2.9705 -0.3216
-6 -10 -16 0.0006 -1.5212
-6 -10 -15 -0.3726 1.5602
-6 -10 -14 5.0898 9.4116
-6 -10 -13 -11.5716 8.7699
-6 -10 -12 -17.9564 -7.1125
-6 -10 -11 0.3460 -21.8576
-6 -10 -10 10.8127 -18.5552
-6 -10 -9 20.7123 3.8655
-6 -10 -8 14.7847 30.3302
-6 -10 -7 -9.5123 17.6617
-6 -10 -6 -11.1084 -7.0119
-6 -10 -5 -5.9800 -6.9369
-6 -10 -4 -10.7243 -16.0898
-6 -10 -3 -2.8070 4.7113
-6 -10 -2 -0.9068 15.2784
-6 -10 -1 4.3378 -7.7912
-6 -8 -27 -0.1772 -0.1963
-6 -8 -26 2.6855 1.3079
-6 -8 -25 0.1688 2.7763
-6 -8 -24 1.8726 -3.3698
-6 -8 -23 1.7549 -4.1662
-6 -8 -22 -4.2759 -1.7079
-6 -8 -21 -4.5487 -2.3757
-6 -8 -20 -0.5964 2.7351
-6 -8 -19 2.4181 4.6697
-6 -8 -18 3.9290 -0.7606
-6 -8 -17 4.5948 1.0021
-6 -8 -16 0.2252 -3.2857
-6 -8 -15 -3.7265 -1.5495
-6 -8 -14 5.8207 5.3870
-6 -8 -13 -3.1239 9.1605
-6 -8 -12 -15.6993 4.8663
-6 -8 -11 -7.7599 -12.1844
-6 -8 -10 1.7984 -26.7391
-6 -8 -9 15.1470 -17.4110
-6 -8 -8 24.9558 24.5730
-6 -8 -7 1.6363 34.2646
-6 -8 -6 -13.0120 5.4499
-6 -8 -5 -5.5342 -1.6224
-6 -8 -4 -15.1409 -26.5251
-6 -8 -3 -6.2583 -11.9629
-6 -8 -2 -1.4287 21.2991
-6 -8 -1 -7.4672 -0.3048
-6 -6 -27 -1.2122 -0.4714
-6 -6 -26 3.0925 -0.6300
-6 -6 -25 0.5753 3.0087
-6 -6 -24 0.3342 -1.7175
-6 -6 -23 2.7668 -3.6995
-6 -6 -22 -1.9094 -1.3819
-6 -6 -21 -4.9177 -3.0492
-6 -6 -20 -3.0415 2.2097
-6 -6 -19 0.2683 4.2488
-6 -6 -18 2.4760 -0.3802
-6 -6 -17 6.5492 3.0251
-6 -6 -16 3.6568 -3.1944
-6 -6 -15 -5.3864 -3.0638
-6 -6 -14 0.7621 2.5133
-6 -6 -13 1.1728 3.3936
-6 -6 -12 -7.1344 6.5301
-6 -6 -11 -7.0679 2.6792
-6 -6 -10 -3.9590 -15.6294
-6 -6 -9 1.7231 -33.2444
-6 -6 -8 21.9486 2.4586
-6 -6 -7 14.7930 38.5383
-6 -6 -6 -7.8498 18.3846
-6 -6 -5 -3.9920 11.5333
-6 -6 -4 -16.2716 -21.1346
-6 -6 -3 -10.1379 -29.2343
-6 -6 -2 2.7752 10.9978
-6 -6 -1 -19.2086 6.6207
-6 -4 -27 -1.6631 0.1987
-6 -4 -26 1.8329 -1.4382
-6 -4 -24 0.0289 -1.4451
-6 -4 -23 1.1555 -3.2787
-6 -4 -22 0.4898 -0.7456
-6 -4 -21 -2.8278 -4.1061
-6 -4 -20 -4.4486 2.7139
-6 -4 -19 -1.3510 4.8715
-6 -4 -18 0.3245 -0.8173
-6 -4 -17 4.8331 4.4031
-6 -4 -16 5.6324 -2.7227
-6 -4 -15 -1.6106 -3.9507
-6 -4 -14 -2.9211 2.4319
-6 -4 -13 -1.8460 -0.1452
-6 -4 -12 -2.6627 -0.6550
-6 -4 -11 -0.9181 5.4108
-6 -4 -10 -0.0079 4.6605
-6 -4 -9 -5.3943 -26.5530
-6 -4 -8 9.3301 -20.5261
-6 -4 -7 14.6921 23.9414
-6 -4 -6 -1.1277 25.0381
-6 -4 -5 1.5524 23.9894
-6 -4 -4 -12.2742 -7.3688
-6 -4 -3 -12.2610 -30.1229
-6 -4 -2 7.6143 -5.7363
-6 -4 -1 -22.0308 3.9980
-6 -2 -27 -0.2308 1.1036
-6 -2 -26 0.8073 -1.4015
-6 -2 -25 0.6322 2.4497
-6 -2 -24 1.0997 -0.6902
-6 -2 -23 0.1074 -3.4647
-6 -2 -22 0.3771 -0.6981
-6 -2 -21 -0.2886 -5.9148
-6 -2 -20 -3.0512 2.2730
-6 -2 -19 -2.5725 6.3860
-6 -2 -18 -2.2434 -0.3041
-6 -2 -17 3.5266 6.0741
-6 -2 -16 4.8874 -2.3871
-6 -2 -15 0.0684 -5.8885
-6 -2 -14 -1.4438 2.4453
-6 -2 -13 -3.2080 1.4480
-6 -2 -12 -5.2124 -4.0806
-6 -2 -11 2.3351 -4.0259
-6 -2 -10 6.8851 10.7590
-6 -2 -9 -4.5190 -4.8412
-6 -2 -8 2.3607 -20.8548
-6 -2 -7 7.0954 0.6057
-6 -2 -6 -2.0544 17.3458
-6 -2 -5 3.4585 31.4677
-6 -2 -4 -5.1151 1.7288
-6 -2 -3 -8.0019 -17.1644
-6 -2 -2 11.8343 -11.0936
-6 -2 -1 -14.9242 -6.1416
-5 -33 -4 1.0585 -0.2798
-5 -33 -3 0.9395 -0.2484
-5 -33 -2 0.3859 0.9129
-5 -33 -1 -0.3081 0.5874
-5 -31 -10 0.6019 0.4838
-5 -31 -9 0.4311 -1.3445
-5 -31 -8 -1.4377 -0.5862
-5 -31 -7 -2.1800 1.2820
-5 -31 -6 -0.2824 1.3341
-5 -31 -5 0.5160 0.2154
-5 -31 -4 0.2988 -1.3605
-5 -31 -3 1.8124 -0.9059
-5 -31 -2 2.6503 2.3759
-5 -31 -1 -0.5901 0.4823
-5 -29 -14 -1.0930 -0.1730
-5 -29 -13 -1.0527 1.3172
-5 -29 -12 -0.9749 1.2029
-5 -29 -11 1.8117 -1.2308
-5 -29 -10 2.6714 0.7495
-5 -29 -9 1.5124 -2.2885
-5 -29 -8 -0.8034 -1.6644
-5 -29 -7 -4.3600 0.3960
-5 -29 -6 -2.8538 0.7655
-5 -29 -5 1.8929 3.2003
-5 -29 -4 1.1402 -0.6891
-5 -29 -3 0.2451 -2.6858
-5 -29 -2 3.7406 3.5897
-5 -29 -1 3.0546 0.4595
-5 -27 -16 1.0593 -1.9384
-5 -27 -15 0.8646 0.2303
-5 -27 -14 -1.7119 0.1682
-5 -27 -13 -2.4424 2.5700
-5 -27 -12 -2.9962 3.3245
-5 -27 -11 1.1204 -1.3848
-5 -27 -10 4.4363 0.3344
-5 -27 -9 3.4903 -3.3317
-5 -27 -8 1.2936 -2.5846
-5 -27 -7 -4.0248 -0.2357
-5 -27 -6 -5.6127 -1.6813
-5 -27 -5 0.1223 5.0324
-5 -27 -4 2.7887 2.3379
-5 -27 -3 0.6256 -3.5347
-5 -27 -2 1.2572 3.7829
-5 -27 -1 5.3822 0.2330
-5 -25 -18 -1.4457 0.7719
-5 -25 -17 1.3200 -0.7930
-5 -25 -16 1.8977 -2.7310
-5 -25 -15 2.7140 -0.9532
-5 -25 -14 -0.4300 -1.1395
-5 -25 -13 -3.5947 2.3823
-5 -25 -12 -5.1485 5.8726
-5 -25 -11 -0.7495 1.0699
-5 -25 -10 3.7572 0.5170
-5 -25 -9 5.0172 -5.1501
-5 -25 -8 4.0544 -4.2909
-5 -25 -7 -2.0758 -0.4332
-5 -25 -6 -5.6661 -3.9583
-5 -25 -5 -2.5241 5.2236
-5 -25 -4 1.8329 5.3924
-5 -25 -3 2.4288 -3.1430
-5 -25 -2 -0.2375 3.8012
-5 -25 -1 4.4593 -0.0920
-5 -23 -20 0.4074 -0.3139
-5 -23 -19 -0.5110 0.3321
-5 -23 -18 -3.0797 1.6565
-5 -23 -17 -0.5449 0.3548
-5 -23 -16 1.5460 -2.5630
-5 -23 -15 4.0289 -1.8340
-5 -23 -14 2.8398 -2.4377
-5 -23 -13 -2.3342 0.2740
-5 -23 -12 -6.2922 5.1611
-5 -23 -11 -3.1231 4.3027
-5 -23 -10 0.2951 3.8318
-5 -23 -9 4.6686 -6.1798
-5 -23 -8 7.2114 -6.5587
-5 -23 -7 0.9229 -0.0612
-5 -23 -6 -4.1014 -6.7210
-5 -23 -5 -4.4141 3.4809
-5 -23 -4 -0.5682 8.2814
-5 -23 -3 3.4548 -1.5329
-5 -23 -2 0.1912 3.8323
-5 -23 -1 3.1116 -0.3413
-5 -21 -21 2.7873 -0.2294
-5 -21 -20 1.3291 -0.6598
-5 -21 -19 0.2026 -1.4008
-5 -21 -18 -2.7722 0.1166
-5 -21 -17 -2.2295 1.6576
-5 -21 -16 -0.0723 0.3573
-5 -21 -15 3.3420 -1.2756
-5 -21 -14 5.4884 -3.1587
-5 -21 -13 -0.2513 -1.1717
-5 -21 -12 -6.1678 1.3032
-5 -21 -11 -2.7107 3.1974
-5 -21 -10 -2.7047 9.1356
-5 -21 -9 0.5837 -3.9658
-5 -21 -8 8.1188 -9.8325
-5 -21 -7 4.4838 1.7747
-5 -21 -6 -0.9288 -7.2591
-5 -21 -5 -4.2413 -0.6627
-5 -21 -4 -3.2170 8.2214
-5 -21 -3 2.0278 0.4296
-5 -21 -2 1.5636 5.4426
-5 -21 -1 3.4825 -0.0235
-5 -19 -23 -1.9300 0.1693
-5 -19 -22 -2.2627 -1.0739
-5 -19 -21 1.9018 -0.6495
-5 -19 -20 2.4394 -0.5518
-5 -19 -19 1.2462 -1.3398
-5 -19 -18 -2.0675 -2.3726
-5 -19 -17 -2.3914 -1.1010
-5 -19 -16 -0.0457 2.5382
-5 -19 -15 1.0855 2.0362
-5 -19 -14 5.6049 -1.6429
-5 -19 -13 2.5828 0.3623
-5 -19 -12 -6.8455 -1.4018
-5 -19 -11 -2.5965 -4.4835
-5 -19 -10 -1.0877 9.7761
-5 -19 -9 -3.0974 2.6888
-5 -19 -8 5.0647 -11.4012
-5 -19 -7 6.4152 2.5569
-5 -19 -6 2.1973 -5.0237
-5 -19 -5 -1.7962 -3.1967
-5 -19 -4 -3.0363 6.3173
-5 -19 -3 -1.4872 -0.8804
-5 -19 -2 0.9568 6.6763
-5 -19 -1 5.5927 2.1392
-5 -17 -24 1.7823 0.9373
-5 -17 -23 0.1364 0.4393
-5 -17 -22 -2.1050 -0.1253
-5 -17 -21 -1.4336 -0.6630
-5 -17 -20 0.5564 -1.6247
-5 -17 -19 2.6307 -0.7901
-5 -17 -18 -0.1345 -1.7713
-5 -17 -17 -2.5973 -4.5757
-5 -17 -16 1.5685 0.7549
-5 -17 -15 1.0027 4.0250
-5 -17 -14 2.4390 0.3958
-5 -17 -13 3.2766 4.3673
-5 -17 -12 -6.2513 2.6739
-5 -17 -11 -4.2765 -11.5395
-5 -17 -10 2.3525 0.5505
-5 -17 -9 -2.3299 6.5714
-5 -17 -8 0.1298 -8.8521
-5 -17 -7 4.6484 3.6648
-5 -17 -6 4.1625 -1.1929
-5 -17 -5 2.0505 -3.9340
-5 -17 -4 1.0831 5.8586
-5 -17 -3 -4.4478 -3.8326
-5 -17 -2 -3.6850 3.8778
-5 -17 -1 6.2763 4.8250
-5 -15 -25 -1.4915 -0.2217
-5 -15 -24 -0.2676 1.4142
-5 -15 -23 1.0828 0.3300
-5 -15 -22 1.6490 0.8653
-5 -15 -21 -1.5007 0.1553
-5 -15 -20 -2.8343 -2.8042
-5 -15 -19 1.0424 -1.5695
-5 -15 -18 1.6053 0.7238
-5 -15 -17 -1.8689 -4.9738
-5 -15 -16 2.4116 -2.8621
-5 -15 -15 2.9441 3.3115
-5 -15 -14 1.5580 1.7710
-5 -15 -13 1.8408 6.1728
-5 -15 -12 -7.3887 10.1338
-5 -15 -11 -8.6853 -9.5087
-5 -15 -10 3.7675 -12.0673
-5 -15 -9 4.1706 1.9567
-5 -15 -8 0.5107 -5.8293
-5 -15 -7 0.6495 4.9302
-5 -15 -6 0.2633 4.3971
-5 -15 -5 2.9962 -2.9246
-5 -15 -4 8.8545 7.4021
-5 -15 -3 -1.6915 -4.4313
-5 -15 -2 -8.2220 -3.3458
-5 -15 -1 0.3961 5.1249
-5 -13 -26 0.6023 -2.4242
-5 -13 -25 -1.5753 -0.8527
-5 -13 -24 -3.1825 2.4979
-5 -13 -23 -1.6608 0.6882
-5 -13 -22 3.8418 1.7284
-5 -13 -21 1.7089 1.5177
-5 -13 -20 -3.0911 -3.6578
-5 -13 -19 -0.5565 -4.1922
-5 -13 -18 1.1755 2.0229
-5 -13 -17 -2.2119 -1.1756
-5 -13 -16 2.7333 -4.3496
-5 -13 -15 4.3308 -0.8211
-5 -13 -14 2.9243 1.7765
-5 -13 -13 3.1299 5.9472
-5 -13 -12 -7.3387 15.6189
-5 -13 -11 -15.7450 1.0196
-5 -13 -10 -2.7586 -19.1527
-5 -13 -9 8.9906 -10.3146
-5 -13 -8 8.7079 -7.1842
-5 -13 -7 4.8358 5.3843
-5 -13 -6 -4.6402 12.1057
-5 -13 -5 -5.2917 -0.2012
-5 -13 -4 11.9153 7.9310
-5 -13 -3 4.4299 0.2056
-5 -13 -2 -5.2203 -10.0652
-5 -13 -1 -2.7377 0.7027
-5 -11 -26 1.2000 -3.2362
-5 -11 -25 -0.3531 -2.6152
-5 -11 -24 -3.7459 3.2573
-5 -11 -23 -5.4546 1.4469
-5 -11 -22 1.8844 1.8922
-5 -11 -21 4.6104 3.8174
-5 -11 -20 -1.1405 -2.4858
-5 -11 -19 -0.6943 -6.8267
-5 -11 -18 1.5334 -0.9101
-5 -11 -17 -3.4733 1.6014
-5 -11 -16 0.8366 -0.9802
-5 -11 -15 3.9831 -3.1000
-5 -11 -14 5.0696 -0.4358
-5 -11 -13 7.0623 2.1811
-5 -11 -12 -3.5592 15.4979
-5 -11 -11 -19.7575 14.9662
-5 -11 -10 -15.2806 -12.9900
-5 -11 -9 4.8662 -21.4559
-5 -11 -8 16.2185 -17.0390
-5 -11 -7 17.9960 -1.9189
-5 -11 -6 -0.1825 19.0044
-5 -11 -5 -17.7188 10.0804
-5 -11 -4 6.4704 7.9449
-5 -11 -3 7.5507 5.1521
-5 -11 -2 -0.7057 -11.6517
-5 -11 -1 3.3569 -6.6843
-5 -9 -27 -0.1105 -0.4359
-5 -9 -26 1.0942 -2.8985
-5 -9 -25 0.3580 -4.9390
-5 -9 -24 -1.8866 3.0161
-5 -9 -23 -6.2759 3.2606
-5 -9 -22 -2.1262 0.9758
-5 -9 -21 4.5756 4.6858
-5 -9 -20 1.4481 0.3160
-5 -9 -19 -0.1023 -6.2061
-5 -9 -18 1.6346 -4.2128
-5 -9 -17 -3.4585 -0.1750
-5 -9 -16 0.0597 1.2020
-5 -9 -15 0.7036 -1.7653
-5 -9 -14 3.1274 -0.0762
-5 -9 -13 11.4632 -1.6316
-5 -9 -12 4.6984 7.6237
-5 -9 -11 -16.0246 20.6655
-5 -9 -10 -25.6323 3.6491
-5 -9 -9 -8.9281 -18.9336
-5 -9 -8 12.2626 -26.2221
-5 -9 -7 32.8378 -17.9543
-5 -9 -6 19.9699 11.9196
-5 -9 -5 -25.3313 21.9496
-5 -9 -4 -8.1351 15.8385
-5 -9 -3 5.0266 11.2076
-5 -9 -2 1.0464 -8.6319
-5 -9 -1 15.1997 -15.1664
-5 -7 -27 -0.4654 -0.0794
-5 -7 -26 0.2882 -0.9779
-5 -7 -25 -0.2657 -6.2722
-5 -7 -24 0.2186 0.1798
-5 -7 -23 -4.4509 4.7218
-5 -7 -22 -4.3807 1.7070
-5 -7 -21 2.9590 3.8469
-5 -7 -20 2.1576 1.6136
-5 -7 -19 1.5144 -3.6406
-5 -7 -18 2.1465 -4.6092
-5 -7 -17 -5.1499 -2.7388
-5 -7 -16 0.8760 0.6787
-5 -7 -15 1.1357 -0.7326
-5 -7 -14 -2.3938 1.0504
-5 -7 -13 8.5092 -0.5589
-5 -7 -12 11.7397 -0.0046
-5 -7 -11 -5.2546 12.4135
-5 -7 -10 -24.3325 15.6601
-5 -7 -9 -18.6514 -3.3686
-5 -7 -8 -6.6034 -24.0143
-5 -7 -7 28.7595 -29.9147
-5 -7 -6 49.3697 -6.9741
-5 -7 -5 -10.9734 20.5738
-5 -7 -4 -22.4958 24.5066
-5 -7 -3 -7.4212 20.3910
-5 -7 -2 -6.4746 1.8709
-5 -7 -1 23.1963 -21.2530
-5 -5 -27 0.5901 -0.4008
-5 -5 -26 0.2721 0.8282
-5 -5 -25 -2.5898 -4.4780
-5 -5 -24 1.0172 -2.2378
-5 -5 -23 -1.7479 2.9123
-5 -5 -22 -5.4607 2.8250
-5 -5 -21 1.8158 3.5481
-5 -5 -20 1.8414 1.0853
-5 -5 -19 2.5762 -1.5205
-5 -5 -18 4.4036 -2.4819
-5 -5 -17 -6.3891 -3.9961
-5 -5 -16 -0.7815 -1.0227
-5 -5 -15 3.4591 0.1779
-5 -5 -14 -3.6122 0.6535
-5 -5 -13 1.2681 2.2482
-5 -5 -12 10.8849 -0.1024
-5 -5 -11 3.9446 -0.1732
-5 -5 -10 -16.6186 11.5864
-5 -5 -9 -14.7053 10.7636
-5 -5 -8 -18.4799 -8.8941
-5 -5 -7 3.6158 -28.3328
-5 -5 -6 57.0958 -24.1233
-5 -5 -5 20.6371 6.9089
-5 -5 -4 -15.8406 24.8604
-5 -5 -3 -21.8737 24.1164
-5 -5 -2 -20.0104 14.8760
-5 -5 -1 15.7413 -19.1904
-5 -3 -28 -1.0155 -0.4148
-5 -3 -27 0.9979 -0.9838
-5 -3 -26 2.7646 1.0856
-5 -3 -25 -3.2227 -2.5636
-5 -3 -24 -0.6210 -2.1684
-5 -3 -23 -0.0519 0.5479
-5 -3 -22 -5.4816 2.8864
-5 -3 -21 0.2529 3.8197
-5 -3 -20 0.5186 -0.5012
-5 -3 -19 3.9719 -1.4884
-5 -3 -18 7.7331 0.4399
-5 -3 -17 -6.6042 -2.4407
-5 -3 -16 -3.0133 -2.4067
-5 -3 -15 4.4291 0.3586
-5 -3 -14 -1.5964 -0.3331
-5 -3 -13 -3.2063 2.4731
-5 -3 -12 4.5760 3.8221
-5 -3 -11 6.6893 -3.0849
-5 -3 -10 -9.4461 -0.3896
-5 -3 -9 -6.0775 8.2211
-5 -3 -8 -14.6057 5.9728
-5 -3 -7 -15.1713 -11.7298
-5 -3 -6 35.4705 -27.1714
-5 -3 -5 37.7268 -11.0709
-5 -3 -4 13.9877 17.5808
-5 -3 -3 -26.0474 20.2387
-5 -3 -2 -31.7872 18.2834
-5 -3 -1 4.0847 -10.4547
-5 -1 -28 -1.0294 -0.5036
-5 -1 -27 0.0619 -1.9413
-5 -1 -26 3.8879 0.6653
-5 -1 -25 -0.9718 -1.1703
-5 -1 -24 -1.2836 -1.1351
-5 -1 -23 -0.1218 -1.6815
-5 -1 -22 -5.3235 1.6557
-5 -1 -21 -0.2465 5.4203
-5 -1 -20 -2.4319 -0.8429
-5 -1 -19 2.5411 -3.4288
-5 -1 -18 13.0983 0.8342
-5 -1 -17 -3.7019 0.1949
-5 -1 -16 -7.0000 -1.2612
-5 -1 -15 2.7389 0.2690
-5 -1 -14 2.0519 -0.4645
-5 -1 -13 -2.3174 0.3673
-5 -1 -12 -1.1022 2.7300
-5 -1 -11 2.8312 1.6880
-5 -1 -10 -6.7612 -2.6869
-5 -1 -9 -0.3794 -2.5422
-5 -1 -8 -4.1351 5.0734
-5 -1 -7 -10.3438 4.7663
-5 -1 -6 8.2196 -11.7372
-5 -1 -5 19.5059 -23.0185
-5 -1 -4 43.8921 6.1194
-5 -1 -3 -11.8864 14.9904
-5 -1 -2 -38.5139 8.1010
-5 -1 -1 -0.6163 -3.0152
-4 -32 -9 0.3129 0.3015
-4 -32 -8 1.1237 0.6393
-4 -32 -7 0.8035 0.4078
-4 -32 -6 0.8403 1.4874
-4 -32 -5 0.9758 0.5252
-4 -32 -4 -0.9279 -1.1841
-4 -32 -3 -1.6975 -1.4660
-4 -32 -2 -0.5449 -1.3817
-4 -32 -1 3.0372 0.2803
-4 -30 -13 0.8506 0.0661
-4 -30 -12 0.7153 -1.0260
-4 -30 -11 0.1032 -0.7222
-4 -30 -10 -3.0043 -1.9696
-4 -30 -9 -1.1162 0.1867
-4 -30 -8 0.2893 2.3455
-4 -30 -7 2.4430 1.3090
-4 -30 -6 2.0164 1.3650
-4 -30 -5 -0.3259 0.5892
-4 -30 -4 0.8527 -0.6174
-4 -30 -3 -0.9017 -1.8399
-4 -30 -2 -4.0054 -3.4864
-4 -30 -1 3.5632 0.4944
-4 -28 -15 -0.6821 0.2085
-4 -28 -14 2.3839 2.1344
-4 -28 -13 2.8279 1.9686
-4 -28 -12 1.6670 -0.8265
-4 -28 -11 1.1731 -1.3875
-4 -28 -10 -4.0343 -3.6323
-4 -28 -9 -2.9740 -2.0886
-4 -28 -8 -2.2621 2.5233
-4 -28 -7 1.8761 3.4402
-4 -28 -6 4.8330 2.4726
-4 -28 -5 -0.9982 -0.4409
-4 -28 -4 1.0647 -0.6165
-4 -28 -3 2.2985 -0.6067
-4 -28 -2 -5.6409 -5.2007
-4 -28 -1 0.7464 0.0085
-4 -26 -18 0.7878 -1.2674
-4 -26 -17 -0.1535 0.1388
-4 -26 -16 -2.8713 -1.5635
-4 -26 -15 -3.4938 -0.4475
-4 -26 -14 2.2668 2.2211
-4 -26 -13 5.7446 3.1815
-4 -26 -12 3.1595 0.5181
-4 -26 -11 2.2080 -0.7856
-4 -26 -10 -3.2183 -3.6742
-4 -26 -9 -3.9378 -3.5019
-4 -26 -8 -5.5233 -0.0099
-4 -26 -7 -1.1317 2.9213
-4 -26 -6 6.7754 4.6898
-4 -26 -5 -0.1987 -0.5174
-4 -26 -4 0.4881 -1.3842
-4 -26 -3 5.1116 1.3052
-4 -26 -2 -4.5706 -5.7049
-4 -26 -1 -1.7171 -0.9098
-4 -24 -20 0.0786 -0.1663
-4 -24 -19 1.1441 1.8754
-4 -24 -18 1.7171 0.0026
-4 -24 -17 1.0417 0.7030
-4 -24 -16 -2.2548 -2.3416
-4 -24 -15 -6.1885 -2.0014
-4 -24 -14 -1.9160 1.0549
-4 -24 -13 5.8787 2.5800
-4 -24 -12 6.6082 2.2769
-4 -24 -11 4.4391 1.1349
-4 -24 -10 -2.0149 -3.2410
-4 -24 -9 -3.2775 -2.6255
-4 -24 -8 -8.0488 -1.9501
-4 -24 -7 -6.1311 -0.7086
-4 -24 -6 7.5496 5.9254
-4 -24 -5 1.7337 0.4308
-4 -24 -4 -0.7330 -2.8866
-4 -24 -3 6.2565 2.9726
-4 -24 -2 -1.8816 -4.4302
-4 -24 -1 -2.1710 -1.7536
-4 -22 -21 -2.1088 -2.0971
-4 -22 -20 -1.2109 -2.6558
-4 -22 -19 0.7686 1.9341
-4 -22 -18 1.9855 2.1445
-4 -22 -17 2.2532 2.1120
-4 -22 -16 0.2884 -2.0431
-4 -22 -15 -5.0238 -3.0564
-4 -22 -14 -5.4133 -0.0918
-4 -22 -13 1.1748 -0.2143
-4 -22 -12 6.3838 2.0629
-4 -22 -11 7.1996 4.4097
-4 -22 -10 0.3459 -2.1988
-4 -22 -9 -0.0780 -0.9449
-4 -22 -8 -7.3351 -1.2534
-4 -22 -7 -12.6656 -5.8215
-4 -22 -6 5.2032 4.3863
-4 -22 -5 4.1682 3.1690
-4 -22 -4 -0.7474 -3.5094
-4 -22 -3 5.8109 2.0016
-4 -22 -2 -0.0012 -2.7393
-4 -22 -1 -0.2584 -1.4045
-4 -20 -22 0.3254 2.3082
-4 -20 -21 -2.5598 -0.2746
-4 -20 -20 -3.1898 -4.6314
-4 -20 -19 -0.4136 -0.8736
-4 -20 -18 1.7332 3.0224
-4 -20 -17 1.7240 4.1149
-4 -20 -16 1.4431 -0.7515
-4 -20 -15 -0.8659 -4.2779
-4 -20 -14 -4.4464 -0.4595
-4 -20 -13 -3.2462 -1.5969
-4 -20 -12 3.4410 -0.3712
-4 -20 -11 7.5590 6.2280
-4 -20 -10 -0.7252 -0.5384
-4 -20 -9 2.5388 -0.1020
-4 -20 -8 -0.6320 2.6116
-4 -20 -7 -15.6315 -7.9677
-4 -20 -6 0.6957 -1.4921
-4 -20 -5 4.1600 3.4765
-4 -20 -4 -1.1912 -0.8656
-4 -20 -3 5.8167 1.1184
-4 -20 -2 0.3156 -2.5891
-4 -20 -1 2.1209 -0.6501
-4 -18 -24 -1.3267 -0.3480
-4 -18 -23 0.3273 -1.3585
-4 -18 -22 1.8688 2.2418
-4 -18 -21 -0.3362 2.8358
-4 -18 -20 -3.9119 -2.3870
-4 -18 -19 -3.4080 -3.4137
-4 -18 -18 0.7721 0.2572
-4 -18 -17 1.7726 3.9098
-4 -18 -16 -0.8425 2.0135
-4 -18 -15 1.6753 -3.8666
-4 -18 -14 1.7411 -1.3786
-4 -18 -13 -4.2364 -1.5454
-4 -18 -12 -1.2718 -2.4929
-4 -18 -11 7.8437 5.9987
-4 -18 -10 -2.9703 1.5149
-4 -18 -9 -1.0650 -1.0200
-4 -18 -8 6.3979 6.1273
-4 -18 -7 -12.5575 -4.4139
-4 -18 -6 -2.0833 -6.6759
-4 -18 -5 3.9421 -1.7961
-4 -18 -4 -3.6018 0.3888
-4 -18 -3 6.0014 2.5442
-4 -18 -2 -0.4327 -1.3360
-4 -18 -1 0.6165 0.0228
-4 -16 -25 1.0500 0.8067
-4 -16 -24 -0.6078 0.1326
-4 -16 -23 -0.3591 -2.5913
-4 -16 -22 0.8524 -0.1599
-4 -16 -21 1.3958 2.8577
-4 -16 -20 -1.2662 1.7788
-4 -16 -19 -4.5900 -1.5312
-4 -16 -18 -1.9682 -2.4758
-4 -16 -17 2.7753 0.4185
-4 -16 -16 -2.8803 2.7076
-4 -16 -15 -1.7843 -2.3657
-4 -16 -14 6.4230 -1.2851
-4 -16 -13 2.5763 0.0416
-4 -16 -12 -2.8274 -3.0114
-4 -16 -11 5.0227 4.1998
-4 -16 -10 -4.4465 3.3554
-4 -16 -9 -8.6559 -2.8158
-4 -16 -8 7.9859 5.7929
-4 -16 -7 -4.9523 1.9136
-4 -16 -6 -1.4331 -6.1260
-4 -16 -5 5.4175 -8.6219
-4 -16 -4 -7.8028 -3.5210
-4 -16 -3 4.7631 2.8835
-4 -16 -2 1.9316 2.7105
-4 -16 -1 -4.9767 2.1896
-4 -14 -25 0.7053 1.8584
-4 -14 -24 1.1052 1.7685
-4 -14 -23 1.7482 -1.8227
-4 -14 -22 -0.1426 -2.2743
-4 -14 -21 0.0389 -0.5353
-4 -14 -20 0.2863 2.9541
-4 -14 -19 -3.3348 2.6352
-4 -14 -18 -3.5642 -2.2740
-4 -14 -17 3.3126 -3.0822
-4 -14 -16 -1.7714 1.9978
-4 -14 -15 -5.6561 -1.7143
-4 -14 -14 2.8392 -2.4731
-4 -14 -13 8.4024 1.1103
-4 -14 -12 3.8949 -0.5997
-4 -14 -11 4.6601 4.5414
-4 -14 -10 -5.1575 5.8808
-4 -14 -9 -17.8945 -3.9249
-4 -14 -8 0.3528 -0.6666
-4 -14 -7 1.5234 3.1833
-4 -14 -6 3.4876 -0.1332
-4 -14 -5 12.3823 -8.3847
-4 -14 -4 -9.9171 -8.9271
-4 -14 -3 -1.7859 -3.3422
-4 -14 -2 5.0560 5.9720
-4 -14 -1 -9.3125 7.8222
-4 -12 -26 -2.1133 0.8206
-4 -12 -25 -0.5357 1.9080
-4 -12 -24 1.2904 2.9735
-4 -12 -23 5.0842 0.9865
-4 -12 -22 1.3681 -1.7571
-4 -12 -21 -1.9714 -4.2087
-4 -12 -20 0.1686 -0.0318
-4 -12 -19 -2.5526 5.1937
-4 -12 -18 -4.6281 0.9546
-4 -12 -17 3.0492 -4.6100
-4 -12 -16 0.9737 0.4264
-4 -12 -15 -5.2587 -1.3192
-4 -12 -14 -3.5095 -3.5398
-4 -12 -13 6.5590 -0.6365
-4 -12 -12 11.1470 -0.1766
-4 -12 -11 10.1261 7.1762
-4 -12 -10 -0.8041 11.5368
-4 -12 -9 -24.0333 0.0576
-4 -12 -8 -14.9221 -7.8994
-4 -12 -7 0.0384 -5.2048
-4 -12 -6 7.5252 0.0454
-4 -12 -5 23.8592 -2.1503
-4 -12 -4 -3.3820 -3.6335
-4 -12 -3 -9.8450 -11.4081
-4 -12 -2 5.8466 0.3436
-4 -12 -1 -11.1504 14.6468
-4 -10 -27 -1.8970 -0.3809
-4 -10 -26 -3.3249 1.2317
-4 -10 -25 -1.4828 1.2568
-4 -10 -24 -0.2615 1.7080
-4 -10 -23 6.8279 2.8378
-4 -10 -22 5.2570 1.4833
-4 -10 -21 -3.1079 -4.2831
-4 -10 -20 -1.0761 -4.3333
-4 -10 -19 -1.4740 3.3143
-4 -10 -18 -5.2424 3.9803
-4 -10 -17 0.4600 -2.5303
-4 -10 -16 2.4466 0.5670
-4 -10 -15 -0.3912 -2.1999
-4 -10 -14 -6.3110 -4.8770
-4 -10 -13 -1.5449 -2.0890
-4 -10 -12 11.0749 -2.8418
-4 -10 -11 17.3188 6.7804
-4 -10 -10 10.8052 17.4656
-4 -10 -9 -19.4729 10.0627
-4 -10 -8 -31.4932 -9.5506
-4 -10 -7 -15.2385 -15.5797
-4 -10 -6 4.7038 -7.5958
-4 -10 -5 36.0997 -4.3917
-4 -10 -4 14.3139 8.9160
-4 -10 -3 -13.2593 -6.9825
-4 -10 -2 0.3664 -10.7063
-4 -10 -1 -8.2359 16.7549
-4 -8 -27 -0.3966 -0.4830
-4 -8 -26 -3.7942 1.9286
-4 -8 -25 -2.0281 1.9964
-4 -8 -24 -2.2383 0.3708
-4 -8 -23 5.4327 1.0175
-4 -8 -22 8.8680 2.6086
-4 -8 -21 -1.5920 -0.8029
-4 -8 -20 -2.7535 -5.1564
-4 -8 -19 -1.3952 -0.0568
-4 -8 -18 -3.8424 3.8349
-4 -8 -17 -1.3685 -1.3027
-4 -8 -16 -0.7796 2.8735
-4 -8 -15 3.0577 -0.5634
-4 -8 -14 -0.7319 -6.1087
-4 -8 -13 -7.4168 -3.0693
-4 -8 -12 1.4552 -5.2895
-4 -8 -11 17.2167 1.4000
-4 -8 -10 20.8431 16.9692
-4 -8 -9 -1.5062 23.6054
-4 -8 -8 -29.9555 -2.4666
-4 -8 -7 -37.9334 -23.4521
-4 -8 -6 -17.3764 -15.8846
-4 -8 -5 36.7411 -16.6057
-4 -8 -4 40.3464 13.1419
-4 -8 -3 0.6070 9.5482
-4 -8 -2 -8.0904 -13.4539
-4 -8 -1 -9.5132 14.1145
-4 -6 -28 -0.0355 -0.5341
-4 -6 -27 0.8931 -0.8722
-4 -6 -26 -2.3140 1.4998
-4 -6 -25 -1.3837 2.3442
-4 -6 -24 -3.5463 1.7904
-4 -6 -23 2.2966 0.0810
-4 -6 -22 9.3960 0.3031
-4 -6 -21 1.0505 1.1718
-4 -6 -20 -2.8465 -3.9596
-4 -6 -19 -2.4237 -1.6459
-4 -6 -18 -3.0249 3.5935
-4 -6 -17 0.5718 -1.8322
-4 -6 -16 -3.3113 2.8336
-4 -6 -15 -0.6845 1.8026
-4 -6 -14 5.7166 -4.8561
-4 -6 -13 -3.7667 -2.4977
-4 -6 -12 -7.9603 -3.8915
-4 -6 -11 9.5556 -3.8752
-4 -6 -10 20.0538 5.4874
-4 -6 -9 11.3648 29.8068
-4 -6 -8 -8.6874 13.8512
-4 -6 -7 -39.1284 -21.6468
-4 -6 -6 -45.7453 -21.4395
-4 -6 -5 10.0577 -32.8388
-4 -6 -4 51.6087 1.3411
-4 -6 -3 31.4035 23.4831
-4 -6 -2 -5.3251 1.4502
-4 -6 -1 -13.4669 14.1673
-4 -4 -28 -0.5771 -0.6630
-4 -4 -27 0.0191 -1.2958
-4 -4 -26 -1.6952 0.6527
-4 -4 -25 0.4540 1.0100
-4 -4 -24 -2.7824 3.0361
-4 -4 -23 -0.2425 1.4633
-4 -4 -22 7.0206 -1.1459
-4 -4 -21 2.6661 2.4210
-4 -4 -20 -1.6495 -3.2834
-4 -4 -19 -3.3442 -3.6556
-4 -4 -18 -3.7735 3.1092
-4 -4 -17 3.4300 -1.7254
-4 -4 -16 -1.2683 2.1226
-4 -4 -15 -6.1575 2.5362
-4 -4 -14 5.4647 -3.5247
-4 -4 -13 3.7802 -2.3191
-4 -4 -12 -9.0885 0.4007
-4 -4 -11 0.7850 -1.1124
-4 -4 -10 12.7440 -7.0069
-4 -4 -9 11.2653 20.0259
-4 -4 -8 8.1517 24.4561
-4 -4 -7 -18.5999 -7.7491
-4 -4 -6 -49.1908 -17.0180
-4 -4 -5 -24.9257 -41.4316
-4 -4 -4 26.8699 -20.8917
-4 -4 -3 57.0114 13.0455
-4 -4 -2 14.9311 26.0065
-4 -4 -1 -18.4679 27.8192
-4 -2 -28 -0.2100 -0.1427
-4 -2 -27 -0.1863 -1.2823
-4 -2 -26 -2.5006 -0.4289
-4 -2 -25 0.4383 -1.3653
-4 -2 -24 -1.4748 3.1305
-4 -2 -23 -0.2367 3.9502
-4 -2 -22 4.3386 -1.9132
-4 -2 -21 2.1196 3.2214
-4 -2 -20 0.5381 -1.1829
-4 -2 -19 -3.3178 -4.9227
-4 -2 -18 -6.8285 1.0326
-4 -2 -17 4.6495 -2.5937
-4 -2 -16 4.7940 1.5889
-4 -2 -15 -7.4084 3.2149
-4 -2 -14 -0.9638 -1.9067
-4 -2 -13 6.3386 -3.4093
-4 -2 -12 -2.9826 1.6984
-4 -2 -11 -2.3074 6.0822
-4 -2 -10 5.4723 -8.1182
-4 -2 -9 4.2353 4.9628
-4 -2 -8 10.2211 17.8179
-4 -2 -7 -0.4593 5.3145
-4 -2 -6 -27.7591 -6.4191
-4 -2 -5 -31.4028 -33.7726
-4 -2 -4 -20.0672 -26.2100
-4 -2 -3 47.2971 -22.8828
-4 -2 -2 46.3808 29.9763
-4 -2 -1 -15.2781 53.2358
-3 -33 -5 0.4605 -0.1399
-3 -33 -4 0.4022 1.5640
-3 -33 -3 -1.4662 1.3888
-3 -33 -2 -0.9617 -0.9455
-3 -33 -1 -0.6825 -1.0044
-3 -31 -10 1.2008 0.9218
-3 -31 -9 0.1986 1.5144
-3 -31 -8 0.0291 -1.3861
-3 -31 -7 1.1587 -2.0753
-3 -31 -6 0.5034 -3.1116
-3 -31 -5 1.3282 -2.0300
-3 -31 -4 0.0537 2.3953
-3 -31 -3 -1.6603 2.8516
-3 -31 -2 -0.6473 -0.7863
-3 -31 -1 -3.9147 -1.0814
-3 -29 -14 0.7326 -2.9577
-3 -29 -13 0.2291 -2.6349
-3 -29 -12 -1.8503 -0.9019
-3 -29 -11 -3.3563 2.0571
-3 -29 -10 0.1696 2.9426
-3 -29 -9 1.2559 3.4324
-3 -29 -8 1.4009 -1.8702
-3 -29 -7 1.3104 -2.2216
-3 -29 -6 -0.3504 -2.5002
-3 -29 -5 2.1817 -4.3557
-3 -29 -4 -0.0799 1.3044
-3 -29 -3 -2.6624 4.0207
-3 -29 -2 1.5138 -0.1369
-3 -29 -1 -5.6509 -0.6020
-3 -27 -17 -2.3445 0.8041
-3 -27 -16 1.3248 1.8376
-3 -27 -15 2.2141 1.0325
-3 -27 -14 0.7781 -3.1335
-3 -27 -13 0.7359 -4.7210
-3 -27 -12 0.1367 -4.1069
-3 -27 -11 -4.0278 0.8865
-3 -27 -10 -2.8162 4.3216
-3 -27 -9 0.5370 6.3177
-3 -27 -8 3.1411 -0.2484
-3 -27 -7 1.9509 -2.1097
-3 -27 -6 -1.7390 -1.1593
-3 -27 -5 2.9798 -5.7775
-3 -27 -4 0.2050 -1.3488
-3 -27 -3 -4.6913 4.0962
-3 -27 -2 3.8498 0.8239
-3 -27 -1 -4.4361 0.1408
-3 -25 -19 0.3364 -2.2647
-3 -25 -18 0.9237 -1.5709
-3 -25 -17 -3.1416 1.0298
-3 -25 -16 -0.0879 3.3973
-3 -25 -15 2.7329 2.9054
-3 -25 -14 1.3019 -1.4073
-3 -25 -13 -0.8040 -4.5604
-3 -25 -12 0.1065 -7.1028
-3 -25 -11 -0.5661 -2.7186
-3 -25 -10 -2.1147 3.2712
-3 -25 -9 -3.1279 8.1383
-3 -25 -8 3.0570 2.8098
-3 -25 -7 3.6686 -0.8756
-3 -25 -6 -4.5918 0.7643
-3 -25 -5 3.1851 -5.4064
-3 -25 -4 2.8601 -4.1830
-3 -25 -3 -7.2392 2.2175
-3 -25 -2 3.7710 1.4158
-3 -25 -1 -0.5515 1.0897
-3 -23 -21 0.1373 2.6678
-3 -23 -20 -0.5354 2.3111
-3 -23 -19 0.0314 -2.3797
-3 -23 -18 2.6777 -4.4399
-3 -23 -17 -1.9070 -1.3388
-3 -23 -16 -1.5268 3.6870
-3 -23 -15 1.0082 4.4280
-3 -23 -14 1.4708 1.3076
-3 -23 -13 0.2710 -1.1788
-3 -23 -12 -2.1012 -6.9937
-3 -23 -11 -0.4209 -6.9268
-3 -23 -10 2.8844 -1.1161
-3 -23 -9 -4.3328 7.6038
-3 -23 -8 -0.0532 6.0771
-3 -23 -7 6.4899 1.1414
-3 -23 -6 -6.6018 2.6698
-3 -23 -5 -0.2925 -4.1425
-3 -23 -4 6.1110 -4.8498
-3 -23 -3 -6.4696 0.1044
-3 -23 -2 0.9914 0.0311
-3 -23 -1 1.9329 1.4606
-3 -21 -22 -0.3755 -0.7615
-3 -21 -21 0.3360 2.5194
-3 -21 -20 -0.9774 4.4954
-3 -21 -19 -2.0280 0.6319
-3 -21 -18 2.8025 -4.9503
-3 -21 -17 1.1708 -5.0762
-3 -21 -16 -0.7135 1.7456
-3 -21 -15 -0.6225 4.7578
-3 -21 -14 -1.1237 1.8188
-3 -21 -13 0.7805 1.6908
-3 -21 -12 -2.1091 -2.2226
-3 -21 -11 -2.0777 -6.3474
-3 -21 -10 7.3069 -7.1102
-3 -21 -9 -1.8196 3.0767
-3 -21 -8 -4.7458 7.4844
-3 -21 -7 7.4510 2.7938
-3 -21 -6 -5.1797 5.8513
-3 -21 -5 -4.4838 -2.5104
-3 -21 -4 6.0141 -5.1529
-3 -21 -3 -3.0542 -0.0120
-3 -21 -2 -0.8673 -2.0872
-3 -21 -1 0.8723 0.2089
-3 -19 -23 1.0713 0.4349
-3 -19 -22 -0.2442 -1.3980
-3 -19 -21 1.1307 0.6034
-3 -19 -20 0.8586 4.1037
-3 -19 -19 -3.0780 4.3514
-3 -19 -18 -0.6919 -0.8812
-3 -19 -17 2.0186 -6.3638
-3 -19 -16 1.7311 -2.8228
-3 -19 -15 -0.1352 4.1062
-3 -19 -14 -2.9194 2.1180
-3 -19 -13 0.7031 0.2763
-3 -19 -12 -2.1728 0.6527
-3 -19 -11 -6.1305 0.1766
-3 -19 -10 9.0295 -8.2109
-3 -19 -9 5.5772 -3.0326
-3 -19 -8 -6.1630 6.1198
-3 -19 -7 4.9881 1.1222
-3 -19 -6 -4.2361 8.0945
-3 -19 -5 -7.8885 1.7902
-3 -19 -4 2.8894 -5.4198
-3 -19 -3 0.8068 1.2457
-3 -19 -2 1.8518 -3.3257
-3 -19 -1 -0.8648 -2.7640
-3 -17 -24 -0.9459 -0.1853
-3 -17 -23 0.7112 0.8403
-3 -17 -22 -0.6475 -1.0264
-3 -17 -21 0.9390 -0.9202
-3 -17 -20 2.4826 1.2531
-3 -17 -19 -0.8709 4.2448
-3 -17 -18 -2.9712 3.8842
-3 -17 -17 -1.0695 -1.8392
-3 -17 -16 2.7251 -5.8918
-3 -17 -15 2.6103 0.9641
-3 -17 -14 -4.1563 2.5844
-3 -17 -13 -0.3068 -2.0697
-3 -17 -12 1.0533 -1.7959
-3 -17 -11 -8.6104 5.3717
-3 -17 -10 3.7801 -2.4289
-3 -17 -9 10.9683 -5.3965
-3 -17 -8 -1.7521 4.0607
-3 -17 -7 4.0889 -3.1217
-3 -17 -6 -3.9003 5.4721
-3 -17 -5 -10.9164 7.3829
-3 -17 -4 -3.0984 -4.9987
-3 -17 -3 0.1651 3.4229
-3 -17 -2 6.6010 -1.5680
-3 -17 -1 5.0193 -6.9062
-3 -15 -25 1.0921 -1.0134
-3 -15 -24 -0.9948 -1.4820
-3 -15 -23 -0.4951 0.3822
-3 -15 -22 -1.8870 -0.2110
-3 -15 -21 0.4437 -0.2624
-3 -15 -20 2.9075 -0.2532
-3 -15 -19 1.6029 1.0954
-3 -15 -18 -1.8274 4.1342
-3 -15 -17 -4.5845 3.5849
-3 -15 -16 -0.4861 -4.4907
-3 -15 -15 5.7919 -1.0444
-3 -15 -14 -1.4130 2.6475
-3 -15 -13 -3.2171 -3.5103
-3 -15 -12 2.1119 -7.3412
-3 -15 -11 -5.4771 3.3365
-3 -15 -10 -0.3580 5.5133
-3 -15 -9 10.1214 -0.5216
-3 -15 -8 1.7898 5.3003
-3 -15 -7 4.8500 -6.5560
-3 -15 -6 -3.0495 -4.2081
-3 -15 -5 -11.9604 10.5841
-3 -15 -4 -7.2363 -2.8946
-3 -15 -3 -3.7049 4.9005
-3 -15 -2 4.8999 3.7561
-3 -15 -1 13.5821 -10.0574
-3 -13 -26 1.8729 1.5937
-3 -13 -25 2.7331 -0.7183
-3 -13 -24 0.6549 -3.3902
-3 -13 -23 -0.8159 -1.5748
-3 -13 -22 -3.3398 -0.4996
-3 -13 -21 -1.2548 1.1528
-3 -13 -20 1.5353 1.3699
-3 -13 -19 3.0919 -1.1896
-3 -13 -18 2.0252 1.0844
-3 -13 -17 -4.6631 5.8229
-3 -13 -16 -5.7447 -1.6429
-3 -13 -15 4.2776 -1.3326
-3 -13 -14 2.4155 2.9266
-3 -13 -13 -2.9282 -1.7081
-3 -13 -12 0.9544 -10.8988
-3 -13 -11 -2.3763 -6.8415
-3 -13 -10 1.1145 7.0761
-3 -13 -9 8.5797 8.6191
-3 -13 -8 0.7786 13.0278
-3 -13 -7 3.5822 -1.9414
-3 -13 -6 -2.4149 -16.5097
-3 -13 -5 -11.7211 4.3709
-3 -13 -4 -7.9497 -2.2699
-3 -13 -3 -4.6767 6.0244
-3 -13 -2 -2.7147 12.1418
-3 -13 -1 14.8538 -10.2389
-3 -11 -27 1.2120 1.9183
-3 -11 -26 1.3267 2.7240
-3 -11 -25 2.6795 1.2628
-3 -11 -24 2.0079 -4.0089
-3 -11 -23 -0.3989 -4.1291
-3 -11 -22 -2.8804 -2.3284
-3 -11 -21 -1.3636 0.7867
-3 -11 -20 -1.1907 4.6584
-3 -11 -19 0.9212 -0.0748
-3 -11 -18 5.3228 -2.0890
-3 -11 -17 -0.0625 4.2905
-3 -11 -16 -8.0578 0.4299
-3 -11 -15 -0.2486 0.0374
-3 -11 -14 2.7400 2.3414
-3 -11 -13 -1.7798 1.1671
-3 -11 -12 0.3369 -7.5714
-3 -11 -11 -1.9541 -17.4325
-3 -11 -10 4.9834 -3.2672
-3 -11 -9 12.1963 13.2910
-3 -11 -8 0.6306 24.9769
-3 -11 -7 -2.5116 12.7571
-3 -11 -6 -6.9495 -19.7064
-3 -11 -5 -11.7716 -7.8033
-3 -11 -4 -6.6828 -10.4241
-3 -11 -3 2.6729 1.3420
-3 -11 -2 -7.1679 21.5413
-3 -11 -1 0.2300 -4.6574
-3 -9 -27 1.8998 1.3247
-3 -9 -26 1.8069 2.2515
-3 -9 -25 2.2565 3.3729
-3 -9 -24 2.2399 -2.3564
-3 -9 -23 -1.1582 -4.8867
-3 -9 -22 -2.9618 -3.7479
-3 -9 -21 0.3940 -2.2779
-3 -9 -20 -0.5940 5.4720
-3 -9 -19 -2.3632 3.3487
-3 -9 -18 3.5750 -1.7401
-3 -9 -17 5.0437 2.1478
-3 -9 -16 -5.0008 -0.7555
-3 -9 -15 -3.7705 0.8519
-3 -9 -14 -0.1729 2.7059
-3 -9 -13 -1.4662 2.2022
-3 -9 -12 1.2019 0.2634
-3 -9 -11 -3.3503 -17.4013
-3 -9 -10 5.2880 -20.5980
-3 -9 -9 15.3231 2.6140
-3 -9 -8 7.4259 34.1244
-3 -9 -7 -2.6608 34.8691
-3 -9 -6 -17.0266 -8.1398
-3 -9 -5 -18.4487 -15.0763
-3 -9 -4 -11.3963 -24.3193
-3 -9 -3 13.1739 -13.9966
-3 -9 -2 7.9261 22.5180
-3 -9 -1 -15.4937 6.1418
-3 -7 -28 -1.3929 -0.6834
-3 -7 -27 0.7585 0.6149
-3 -7 -26 1.9240 0.4241
-3 -7 -25 2.8120 3.6857
-3 -7 -24 3.0600 -0.5668
-3 -7 -23 -1.5289 -4.2570
-3 -7 -22 -4.3858 -2.7002
-3 -7 -21 -0.1516 -3.8628
-3 -7 -20 2.2026 3.2548
-3 -7 -19 -1.6894 4.1822
-3 -7 -18 -0.5271 -0.3086
-3 -7 -17 4.9892 3.1373
-3 -7 -16 -0.3388 -1.5718
-3 -7 -15 -2.2329 -0.7563
-3 -7 -14 -3.0842 3.2398
-3 -7 -13 -3.3349 0.1474
-3 -7 -12 2.3120 4.2946
-3 -7 -11 -3.9074 -3.6256
-3 -7 -10 4.2504 -26.0546
-3 -7 -9 13.2039 -22.1028
-3 -7 -8 12.2933 24.1244
-3 -7 -7 6.0714 53.1129
-3 -7 -6 -20.6212 19.4684
-3 -7 -5 -27.8195 -6.9923
-3 -7 -4 -26.2452 -34.9561
-3 -7 -3 10.9836 -34.4353
-3 -7 -2 34.4536 7.1116
-3 -7 -1 -2.9974 14.2674
-3 -5 -28 -0.7257 0.2206
-3 -5 -27 -0.4550 1.0299
-3 -5 -26 0.2380 -1.1756
-3 -5 -25 2.4879 2.3486
-3 -5 -24 4.0082 0.6016
-3 -5 -23 0.4288 -3.3790
-3 -5 -22 -3.8488 -2.2379
-3 -5 -21 -3.4149 -3.3055
-3 -5 -20 2.7131 2.8693
-3 -5 -19 1.5091 3.9154
-3 -5 -18 -2.0010 -1.5747
-3 -5 -17 1.8610 3.6073
-3 -5 -16 0.1334 -0.5027
-3 -5 -15 1.0016 -2.2229
-3 -5 -14 -2.1411 5.3452
-3 -5 -13 -4.4196 -1.2873
-3 -5 -12 2.6334 -2.5513
-3 -5 -11 -3.6374 7.3955
-3 -5 -10 2.5994 -9.5617
-3 -5 -9 7.5314 -34.4607
-3 -5 -8 12.7735 -4.4260
-3 -5 -7 16.5512 44.8614
-3 -5 -6 -15.2414 45.9598
-3 -5 -5 -31.8172 21.0962
-3 -5 -4 -42.7355 -30.0356
-3 -5 -3 -8.7893 -44.9182
-3 -5 -2 43.1935 -20.9267
-3 -5 -1 43.3082 8.3897
-3 -3 -28 -0.0958 0.5982
-3 -3 -27 -0.6733 2.3217
-3 -3 -26 -1.3115 -0.6925
-3 -3 -25 1.3184 0.7707
-3 -3 -24 2.9841 -0.2374
-3 -3 -23 2.1716 -1.8115
-3 -3 -22 0.5453 -1.2042
-3 -3 -21 -5.0992 -4.0103
-3 -3 -20 -0.0887 2.3413
-3 -3 -19 3.2657 5.7539
-3 -3 -18 -1.0104 -2.1122
-3 -3 -17 -0.5315 2.0505
-3 -3 -16 -1.9442 -0.0944
-3 -3 -15 2.1538 -4.4646
-3 -3 -14 -0.1453 6.6615
-3 -3 -13 -3.3549 4.2167
-3 -3 -12 2.6720 -9.7370
-3 -3 -11 -1.7823 1.0288
-3 -3 -10 3.7483 7.5859
-3 -3 -9 0.1760 -20.4681
-3 -3 -8 4.8723 -21.5934
-3 -3 -7 21.6620 12.8724
-3 -3 -6 -0.0277 44.9411
-3 -3 -5 -27.2284 50.6359
-3 -3 -4 -50.4562 -10.9358
-3 -3 -3 -26.2526 -30.0216
-3 -3 -2 7.3751 -38.5368
-3 -3 -1 78.2102 -15.1934
-3 -1 -27 -0.4767 2.4190
-3 -1 -26 -2.4809 0.2990
-3 -1 -25 0.5357 1.8410
-3 -1 -24 1.8263 -0.9236
-3 -1 -23 1.0535 -2.8225
-3 -1 -22 4.5836 0.2625
-3 -1 -21 -2.3454 -3.2575
-3 -1 -20 -3.0714 0.4157
-3 -1 -19 1.7363 6.4463
-3 -1 -18 0.9150 -0.6662
-3 -1 -17 -0.8740 1.1014
-3 -1 -16 -4.6750 -0.0807
-3 -1 -15 1.3011 -6.4966
-3 -1 -14 1.5129 2.9924
-3 -1 -13 -1.2411 10.7396
-3 -1 -12 2.6520 -5.3565
-3 -1 -11 -0.6054 -10.4687
-3 -1 -10 6.1021 5.9071
-3 -1 -9 -0.8684 -1.7960
-3 -1 -8 -4.7094 -11.3427
-3 -1 -7 10.0384 -12.7864
-3 -1 -6 15.2325 17.5846
-3 -1 -5 -11.0161 63.1070
-3 -1 -4 -51.3510 0.1792
-3 -1 -3 -14.4360 -4.1340
-3 -1 -2 -39.4961 -20.3155
-3 -1 -1 40.2524 -39.7544
-2 -32 -7 -2.7749 0.9304
-2 -32 -6 -2.8660 -1.0081
-2 -32 -4 1.0044 -1.1466
-2 -32 -3 1.9561 -0.4180
-2 -32 -2 0.7120 3.4118
-2 -32 -1 -0.0811 0.4390
-2 -30 -12 0.8252 1.4100
-2 -30 -11 2.5538 0.7605
-2 -30 -10 2.4948 0.3028
-2 -30 -9 -0.1532 -2.4430
-2 -30 -8 -0.2290 -0.8883
-2 -30 -7 -3.4763 0.8504
-2 -30 -6 -3.5301 -0.3595
-2 -30 -5 -1.8996 0.9588
-2 -30 -4 -0.0333 -2.5734
-2 -30 -3 2.5141 -2.2181
-2 -30 -2 1.3463 5.9345
-2 -30 -1 1.6335 1.0922
-2 -28 -16 0.4470 -0.4910
-2 -28 -15 -1.8228 -2.5244
-2 -28 -14 -2.5860 -1.6568
-2 -28 -13 -5.0592 1.8750
-2 -28 -12 -0.5087 3.3318
-2 -28 -11 4.2866 1.4535
-2 -28 -10 4.1113 -0.0083
-2 -28 -9 0.2917 -2.2046
-2 -28 -8 1.0645 -1.1037
-2 -28 -7 -2.6712 -0.5745
-2 -28 -6 -4.1192 -0.9700
-2 -28 -5 -2.1926 4.0474
-2 -28 -4 -1.0665 -2.0942
-2 -28 -3 1.6157 -5.8997
-2 -28 -2 1.1364 6.6917
-2 -28 -1 3.2357 2.4715
-2 -26 -18 -1.0117 1.9686
-2 -26 -17 1.3155 0.0688
-2 -26 -16 2.2491 -0.2657
-2 -26 -15 -0.0965 -2.0460
-2 -26 -14 -1.3770 -1.9028
-2 -26 -13 -6.2155 0.3728
-2 -26 -12 -4.7752 3.4241
-2 -26 -11 1.5124 2.9272
-2 -26 -10 5.7782 -0.4172
-2 -26 -9 2.7063 -3.1697
-2 -26 -8 1.8180 0.7831
-2 -26 -7 -0.4518 -0.1415
-2 -26 -6 -2.7895 -4.5050
-2 -26 -5 -3.3323 5.9282
-2 -26 -4 -2.0230 2.1407
-2 -26 -3 1.4231 -8.8815
-2 -26 -2 -0.4300 4.1273
-2 -26 -1 2.7337 3.5407
-2 -24 -20 -0.2854 -1.7887
-2 -24 -19 -1.0416 -0.6640
-2 -24 -18 -2.3118 2.5995
-2 -24 -17 -0.2746 0.1960
-2 -24 -16 2.6522 -0.6106
-2 -24 -15 2.5980 -1.6334
-2 -24 -14 0.6695 -0.7110
-2 -24 -13 -4.5694 0.4975
-2 -24 -12 -4.6328 1.5104
-2 -24 -11 -3.3319 3.2182
-2 -24 -10 1.1451 0.9858
-2 -24 -9 4.7694 -6.0516
-2 -24 -8 4.1892 0.9491
-2 -24 -7 1.0879 4.5780
-2 -24 -6 0.5398 -7.0758
-2 -24 -5 -2.3258 3.1784
-2 -24 -4 -4.7256 6.9042
-2 -24 -3 1.0714 -7.8263
-2 -24 -2 -0.2880 0.2443
-2 -24 -1 -0.0229 3.0010
-2 -22 -22 1.9685 -0.0256
-2 -22 -21 1.9443 0.7626
-2 -22 -20 1.5727 -1.4559
-2 -22 -19 -0.7058 -1.4906
-2 -22 -18 -3.7644 2.7582
-2 -22 -17 -2.7552 0.4933
-2 -22 -16 0.1160 -1.4365
-2 -22 -15 4.0697 -1.5616
-2 -22 -14 4.6715 0.6354
-2 -22 -13 -2.4126 2.5583
-2 -22 -12 -2.9324 -0.5344
-2 -22 -11 -4.2659 0.7760
-2 -22 -10 -4.3256 4.2538
-2 -22 -9 1.9095 -7.1785
-2 -22 -8 5.8517 -3.3931
-2 -22 -7 2.8629 9.1335
-2 -22 -6 2.4415 -4.7193
-2 -22 -5 1.5895 -0.9392
-2 -22 -4 -5.4922 7.9276
-2 -22 -3 -1.4489 -4.5494
-2 -22 -2 0.7878 -1.8229
-2 -22 -1 -2.0572 1.5532
-2 -20 -23 -1.2962 0.1150
-2 -20 -22 1.0917 -1.2171
-2 -20 -21 1.1844 0.3984
-2 -20 -20 3.1037 -0.3087
-2 -20 -19 2.3433 -1.7135
-2 -20 -18 -2.0366 2.5483
-2 -20 -17 -3.5864 1.9424
-2 -20 -16 -3.7918 -1.9324
-2 -20 -15 0.3571 -3.4157
-2 -20 -14 6.1439 0.3994
-2 -20 -13 1.8291 6.6398
-2 -20 -12 1.0719 0.3494
-2 -20 -11 -2.9911 -4.2081
-2 -20 -10 -7.3821 5.5142
-2 -20 -9 -3.5203 -4.5999
-2 -20 -8 3.5890 -9.2069
-2 -20 -7 5.4384 9.4190
-2 -20 -6 3.7271 0.9204
-2 -20 -5 5.1182 -1.7009
-2 -20 -4 -2.8065 5.9576
-2 -20 -3 -5.1626 -2.9519
-2 -20 -2 0.4814 -2.2217
-2 -20 -1 -1.6012 0.7238
-2 -18 -24 0.1626 -0.0320
-2 -18 -23 -0.8639 1.2989
-2 -18 -22 0.4354 -1.5181
-2 -18 -21 -0.6229 -1.1247
-2 -18 -20 2.0974 0.0741
-2 -18 -19 3.9270 -1.0938
-2 -18 -18 1.2911 1.5476
-2 -18 -17 -0.8559 3.0760
-2 -18 -16 -4.0174 0.4866
-2 -18 -15 -4.3645 -4.6099
-2 -18 -14 2.8379 -4.1346
-2 -18 -13 1.9906 8.2163
-2 -18 -12 3.9506 5.9413
-2 -18 -11 1.9475 -6.5747
-2 -18 -10 -4.4776 2.8500
-2 -18 -9 -7.0470 -1.1402
-2 -18 -8 -3.8565 -13.3407
-2 -18 -7 4.3939 4.8190
-2 -18 -6 5.2710 5.5394
-2 -18 -5 7.6098 3.0245
-2 -18 -4 4.5691 6.1098
-2 -18 -3 -6.4853 -4.5480
-2 -18 -2 -3.9579 -4.5151
-2 -18 -1 -2.2802 0.7172
-2 -16 -25 -1.1245 -0.5302
-2 -16 -24 -0.5781 -0.3828
-2 -16 -23 -0.3367 2.6605
-2 -16 -22 1.0794 -0.0772
-2 -16 -21 -1.8824 -1.9324
-2 -16 -20 -0.2815 -1.2246
-2 -16 -19 3.6271 -0.5329
-2 -16 -18 3.0893 1.3715
-2 -16 -17 2.0622 2.2309
-2 -16 -16 -0.5170 3.1850
-2 -16 -15 -6.5015 -1.8978
-2 -16 -14 -1.1561 -8.9022
-2 -16 -13 0.3981 3.8255
-2 -16 -12 1.9662 11.1521
-2 -16 -11 3.5098 -3.5727
-2 -16 -10 1.2259 -0.8506
-2 -16 -9 -2.3263 0.3105
-2 -16 -8 -8.4943 -13.8513
-2 -16 -7 -1.8523 -0.4669
-2 -16 -6 4.2602 4.9036
-2 -16 -5 5.4133 7.3742
-2 -16 -4 12.9432 12.2144
-2 -16 -3 -0.6619 -3.4250
-2 -16 -2 -6.6304 -10.6221
-2 -16 -1 -5.3310 -1.3327
-2 -14 -26 0.3088 -1.9296
-2 -14 -25 -1.6639 -1.3221
-2 -14 -24 -2.3652 -1.1144
-2 -14 -23 -1.3120 3.0998
-2 -14 -22 2.8002 2.1228
-2 -14 -21 -0.1630 -0.4175
-2 -14 -20 -2.5023 -2.6154
-2 -14 -19 1.0204 -1.6196
-2 -14 -18 2.5926 1.6751
-2 -14 -17 3.3937 0.7869
-2 -14 -16 4.2974 3.9680
-2 -14 -15 -4.5512 3.3204
-2 -14 -14 -4.0451 -9.6128
-2 -14 -13 -2.4116 -3.9395
-2 -14 -12 -2.0203 11.4559
-2 -14 -11 2.0952 2.2474
-2 -14 -10 2.6219 -2.4018
-2 -14 -9 5.8594 -1.8191
-2 -14 -8 -3.4349 -13.1386
-2 -14 -7 -7.8331 -0.8129
-2 -14 -6 1.4194 4.0401
-2 -14 -5 -1.6685 5.6400
-2 -14 -4 15.3763 16.8157
-2 -14 -3 8.6867 4.2458
-2 -14 -2 -4.6287 -14.8501
-2 -14 -1 -4.9895 -7.1638
-2 -12 -27 0.4525 -1.6861
-2 -12 -26 1.4344 -2.8164
-2 -12 -25 -0.7030 -1.6524
-2 -12 -24 -3.3250 -1.3676
-2 -12 -23 -4.3099 2.0817
-2 -12 -22 1.6613 2.8666
-2 -12 -21 3.1072 2.1568
-2 -12 -20 -0.8790 -2.3047
-2 -12 -19 -0.5470 -3.0191
-2 -12 -18 -0.3798 1.5999
-2 -12 -17 1.5435 -0.7363
-2 -12 -16 6.8225 1.7735
-2 -12 -15 -0.4387 7.8387
-2 -12 -14 -2.1441 -4.2989
-2 -12 -13 -3.1143 -9.4285
-2 -12 -12 -7.8591 5.8262
-2 -12 -11 -2.0193 6.0445
-2 -12 -10 -1.6543 0.2339
-2 -12 -9 9.5114 -5.8456
-2 -12 -8 11.0035 -15.9633
-2 -12 -7 -4.5855 2.1398
-2 -12 -6 -0.9231 9.3183
-2 -12 -5 -11.9956 3.2386
-2 -12 -4 7.8477 13.7209
-2 -12 -3 14.4660 12.2037
-2 -12 -2 2.2286 -13.0865
-2 -12 -1 2.0110 -14.6230
-2 -10 -27 -0.4595 -1.4995
-2 -10 -26 1.5958 -3.9707
-2 -10 -25 0.8021 -2.0915
-2 -10 -24 -1.3883 0.0908
-2 -10 -23 -5.0394 1.4753
-2 -10 -22 -2.0649 1.8226
-2 -10 -21 3.0345 3.5291
-2 -10 -20 1.1107 -1.2071
-2 -10 -19 1.3484 -3.9145
-2 -10 -18 -0.9029 1.2938
-2 -10 -17 -1.8625 -0.7413
-2 -10 -16 5.5552 -1.5996
-2 -10 -15 1.5812 7.5876
-2 -10 -14 0.9783 2.6005
-2 -10 -13 0.9659 -7.7818
-2 -10 -12 -9.8037 -0.7851
-2 -10 -11 -6.6017 3.7317
-2 -10 -10 -9.1101 6.2120
-2 -10 -9 2.0659 -6.4720
-2 -10 -8 21.1940 -24.5869
-2 -10 -7 12.0579 0.5303
-2 -10 -6 8.1224 20.4939
-2 -10 -5 -18.7519 9.8497
-2 -10 -4 -8.2491 5.8155
-2 -10 -3 6.4067 12.2502
-2 -10 -2 3.0634 -7.7235
-2 -10 -1 16.5437 -20.6201
-2 -8 -28 0.9805 1.4141
-2 -8 -27 -1.0578 0.0435
-2 -8 -26 0.3648 -4.3004
-2 -8 -25 0.2038 -4.2154
-2 -8 -24 0.4567 1.3078
-2 -8 -23 -2.0897 2.9079
-2 -8 -22 -3.6337 0.7915
-2 -8 -21 1.1164 2.8552
-2 -8 -20 0.3272 -0.0572
-2 -8 -19 2.2408 -4.0517
-2 -8 -18 1.7387 0.1551
-2 -8 -17 -2.7095 0.3155
-2 -8 -16 2.8775 -2.9707
-2 -8 -15 0.8837 4.2414
-2 -8 -14 1.4689 5.2092
-2 -8 -13 6.0150 -1.7920
-2 -8 -12 -6.0624 -2.4290
-2 -8 -11 -8.5246 -4.3046
-2 -8 -10 -14.0239 9.8182
-2 -8 -9 -10.1164 2.0776
-2 -8 -8 15.6224 -30.5714
-2 -8 -7 27.0522 -13.8913
-2 -8 -6 30.4887 24.3447
-2 -8 -5 -9.3090 31.4227
-2 -8 -4 -20.2886 8.1794
-2 -8 -3 -12.9850 0.9693
-2 -8 -2 -11.9062 -10.0112
-2 -8 -1 16.8041 -23.7661
-2 -6 -28 1.4489 0.7195
-2 -6 -27 -0.2089 1.7082
-2 -6 -26 0.0841 -1.7933
-2 -6 -25 -1.6288 -5.9760
-2 -6 -24 -0.6585 -1.1015
-2 -6 -23 0.5222 4.3055
-2 -6 -22 -1.9833 2.4857
-2 -6 -21 0.8580 1.0241
-2 -6 -20 -1.0204 -0.2278
-2 -6 -19 0.4896 -3.3288
-2 -6 -18 3.3662 -1.0114
-2 -6 -17 -1.4684 1.6036
-2 -6 -16 2.6099 -1.6121
-2 -6 -15 0.3848 1.1185
-2 -6 -14 -1.8245 1.9350
-2 -6 -13 6.9138 2.5620
-2 -6 -12 0.4265 3.0848
-2 -6 -11 -6.1667 -11.1805
-2 -6 -10 -13.0289 3.7555
-2 -6 -9 -17.1643 12.1083
-2 -6 -8 -2.9670 -20.2607
-2 -6 -7 25.0429 -29.0084
-2 -6 -6 51.8501 4.4551
-2 -6 -5 18.3014 48.9908
-2 -6 -4 -12.2305 37.2380
-2 -6 -3 -31.1851 -2.1421
-2 -6 -2 -33.9666 -32.9845
-2 -6 -1 -12.4070 -31.8317
-2 -4 -28 1.4536 -0.1869
-2 -4 -27 0.6141 1.2827
-2 -4 -26 1.3310 1.3078
-2 -4 -25 -2.0121 -3.2049
-2 -4 -24 -2.7488 -4.4015
-2 -4 -23 -0.1131 0.8156
-2 -4 -22 -0.8615 4.6082
-2 -4 -21 2.6741 1.5836
-2 -4 -20 -0.1480 -0.6197
-2 -4 -19 -1.5244 -3.0470
-2 -4 -18 3.0139 -2.3846
-2 -4 -17 -1.7097 1.8107
-2 -4 -16 2.5765 1.9181
-2 -4 -15 3.6158 2.4714
-2 -4 -14 -3.1943 -3.8374
-2 -4 -13 1.8389 -0.7560
-2 -4 -12 3.2218 9.4009
-2 -4 -11 -3.1496 -8.2626
-2 -4 -10 -9.0022 -5.2998
-2 -4 -9 -9.6614 9.4756
-2 -4 -8 -16.3349 -2.0863
-2 -4 -7 1.9602 -23.1082
-2 -4 -6 49.0734 -24.1242
-2 -4 -5 48.0176 31.5228
-2 -4 -4 21.9196 72.0600
-2 -4 -3 -33.5484 34.9071
-2 -4 -2 -38.4608 -61.4590
-2 -4 -1 -56.4411 -58.3162
-2 -2 -28 1.4362 -0.0985
-2 -2 -27 0.8102 0.2459
-2 -2 -26 2.7894 1.1524
-2 -2 -25 -1.1184 0.7153
-2 -2 -24 -3.0958 -2.8508
-2 -2 -23 -1.0864 -3.4957
-2 -2 -22 -2.5629 2.3168
-2 -2 -21 2.8494 1.8620
-2 -2 -20 2.6711 0.7662
-2 -2 -19 -1.5940 -1.3550
-2 -2 -18 2.6475 -2.9482
-2 -2 -17 -1.8804 -0.5724
-2 -2 -16 -0.6481 3.0677
-2 -2 -15 4.8259 7.6448
-2 -2 -14 1.5149 -4.3821
-2 -2 -13 -2.1782 -7.8341
-2 -2 -12 0.9753 7.3380
-2 -2 -11 -1.0545 -1.1147
-2 -2 -10 -9.9525 -5.5720
-2 -2 -9 -0.0962 -0.3644
-2 -2 -8 -8.4439 4.7191
-2 -2 -7 -12.9561 -2.4497
-2 -2 -6 16.5691 -27.1553
-2 -2 -5 46.0627 -12.5842
-2 -2 -4 68.1453 62.7738
-2 -2 -3 -22.1502 101.1887
-2 -2 -2 -18.6397 -53.7866
-2 -2 -1 -56.4088 -96.7269
-1 -31 -8 0.1000 2.8191
-1 -31 -7 0.3430 1.3814
-1 -31 -6 1.4017 2.6092
-1 -31 -5 -1.5206 1.3312
-1 -31 -4 -1.3042 1.2773
-1 -31 -3 0.5633 -0.0313
-1 -31 -2 0.0682 -4.7008
-1 -31 -1 3.0339 -0.2429
-1 -29 -14 0.2747 4.5046
-1 -29 -13 -0.8513 -0.0354
-1 -29 -12 1.6807 -1.2140
-1 -29 -11 2.8820 -2.9798
-1 -29 -10 -0.8542 -3.5106
-1 -29 -9 -2.6638 -0.8403
-1 -29 -8 -1.6485 3.9504
-1 -29 -7 1.5301 2.0696
-1 -29 -6 2.6077 1.6317
-1 -29 -5 -2.0709 0.7099
-1 -29 -4 -1.0875 3.1678
-1 -29 -3 0.3622 2.6166
-1 -29 -2 -1.9344 -7.1402
-1 -29 -1 4.8061 -2.3158
-1 -27 -17 0.9630 -0.3435
-1 -27 -16 -2.3347 -0.6057
-1 -27 -15 -1.7264 0.5904
-1 -27 -14 0.6085 5.7472
-1 -27 -13 1.6335 2.8503
-1 -27 -12 0.9954 -0.2588
-1 -27 -11 0.8525 -2.6360
-1 -27 -10 0.7538 -3.2968
-1 -27 -9 -0.8864 -2.9068
-1 -27 -8 -3.8550 1.1933
-1 -27 -7 0.2047 2.5690
-1 -27 -6 4.8766 2.4968
-1 -27 -5 -2.0641 -1.8931
-1 -27 -4 -1.5398 2.6100
-1 -27 -3 1.9950 7.1801
-1 -27 -2 -4.1359 -6.4173
-1 -27 -1 2.6218 -4.8329
-1 -25 -19 -0.9971 1.5051
-1 -25 -18 0.5362 -0.2157
-1 -25 -17 2.3935 -0.6141
-1 -25 -16 -0.9544 -1.0315
-1 -25 -15 -2.4107 -1.5070
-1 -25 -14 -0.9119 2.4754
-1 -25 -13 1.9982 3.5667
-1 -25 -12 2.3999 3.3487
-1 -25 -11 -0.0210 -0.8594
-1 -25 -10 -0.5092 -2.0699
-1 -25 -9 1.0339 -1.3853
-1 -25 -8 -3.3922 -3.2050
-1 -25 -7 -2.2585 -1.7890
-1 -25 -6 5.8648 4.9933
-1 -25 -5 -0.6726 -1.9211
-1 -25 -4 -2.4625 -1.7332
-1 -25 -3 3.4794 9.4808
-1 -25 -2 -3.8815 -1.8955
-1 -25 -1 -1.2736 -5.6743
-1 -23 -21 -0.7248 -1.6074
-1 -23 -20 0.2015 0.3132
-1 -23 -19 -0.2076 2.0066
-1 -23 -18 -0.4855 1.5745
-1 -23 -17 1.7681 1.0493
-1 -23 -16 -0.1006 -0.7209
-1 -23 -15 -1.9813 -2.0102
-1 -23 -14 -1.0149 -1.6666
-1 -23 -13 2.0778 -0.9389
-1 -23 -12 3.2518 5.5502
-1 -23 -11 -0.8463 2.7914
-1 -23 -10 -2.9554 -1.1107
-1 -23 -9 2.5602 2.7583
-1 -23 -8 -1.0800 -2.9303
-1 -23 -7 -4.3998 -9.3461
-1 -23 -6 5.6295 3.1728
-1 -23 -5 0.9133 1.8875
-1 -23 -4 -3.5994 -5.2175
-1 -23 -3 3.9090 7.0873
-1 -23 -2 -1.4867 3.2186
-1 -23 -1 -3.6273 -3.9022
-1 -21 -22 -0.2249 0.3099
-1 -21 -21 -1.4013 -2.5846
-1 -21 -20 -0.2086 -1.2033
-1 -21 -19 0.6638 0.2336
-1 -21 -18 -0.2677 1.0097
-1 -21 -17 1.1836 3.4310
-1 -21 -16 0.3944 1.6369
-1 -21 -15 -1.3284 -0.1487
-1 -21 -14 -1.4680 -2.7843
-1 -21 -13 0.5710 -7.7227
-1 -21 -12 4.9247 2.9827
-1 -21 -11 1.5022 5.9208
-1 -21 -10 -6.3947 0.1050
-1 -21 -9 0.6864 5.9936
-1 -21 -8 2.1149 2.5165
-1 -21 -7 -5.2473 -12.6911
-1 -21 -6 4.6317 -4.3622
-1 -21 -5 3.5057 3.6599
-1 -21 -4 -3.9305 -4.3856
-1 -21 -3 1.8128 3.1867
-1 -21 -2 0.0275 6.1601
-1 -21 -1 -2.8176 -0.7700
-1 -19 -24 0.3749 0.3803
-1 -19 -23 0.0076 -0.6522
-1 -19 -22 0.0710 1.6530
-1 -19 -21 -1.5769 -1.4114
-1 -19 -20 -0.8793 -1.6586
-1 -19 -19 1.4778 -2.0010
-1 -19 -18 0.5955 -2.4245
-1 -19 -17 0.3518 2.4715
-1 -19 -16 -0.2837 3.5010
-1 -19 -15 -0.4617 3.6962
-1 -19 -14 0.0807 1.6350
-1 -19 -13 -1.1796 -11.4974
-1 -19 -12 3.4015 -3.8350
-1 -19 -11 4.8346 5.2562
-1 -19 -10 -6.2455 1.2374
-1 -19 -9 -3.1405 7.4665
-1 -19 -8 3.3045 9.1919
-1 -19 -7 -4.7428 -8.1018
-1 -19 -6 3.0078 -11.6929
-1 -19 -5 5.6407 -2.2866
-1 -19 -4 -1.9567 -2.4805
-1 -19 -3 0.1992 1.8566
-1 -19 -2 -1.0217 7.9439
-1 -19 -1 -2.8509 2.5222
-1 -17 -25 -0.1103 0.5808
-1 -17 -24 1.2551 0.7392
-1 -17 -23 -0.1882 -1.4341
-1 -17 -22 0.3316 1.5939
-1 -17 -21 -0.9585 0.4484
-1 -17 -20 -2.1782 -0.0078
-1 -17 -19 0.3335 -2.1668
-1 -17 -18 2.2881 -5.5353
-1 -17 -17 2.1440 -1.0777
-1 -17 -16 -1.3097 1.8233
-1 -17 -15 -1.9474 4.6120
-1 -17 -14 0.8539 9.3164
-1 -17 -13 -1.4039 -7.4636
-1 -17 -12 2.0487 -9.9020
-1 -17 -11 7.5196 0.7285
-1 -17 -10 -4.1322 -0.0188
-1 -17 -9 -7.2160 6.5698
-1 -17 -8 1.5860 12.9014
-1 -17 -7 -3.8488 1.4650
-1 -17 -6 2.8810 -9.9468
-1 -17 -5 7.4383 -13.0252
-1 -17 -4 0.2266 -6.6772
-1 -17 -3 0.0519 0.9761
-1 -17 -2 -2.7121 10.7853
-1 -17 -1 -5.4211 7.1754
-1 -15 -26 -2.0921 1.4981
-1 -15 -25 -1.0228 1.6591
-1 -15 -24 2.0560 1.8482
-1 -15 -23 0.2412 -1.9217
-1 -15 -22 0.1475 -0.0265
-1 -15 -21 0.2933 0.2242
-1 -15 -20 -0.9222 1.8951
-1 -15 -19 -1.9771 0.6914
-1 -15 -18 -0.0494 -5.8539
-1 -15 -17 4.7668 -4.0624
-1 -15 -16 1.0004 -1.5829
-1 -15 -15 -3.4318 0.2491
-1 -15 -14 0.3046 13.5935
-1 -15 -13 -1.6630 2.5970
-1 -15 -12 -0.6481 -10.2216
-1 -15 -11 8.6622 -3.2592
-1 -15 -10 0.4621 -3.5988
-1 -15 -9 -8.5289 3.2866
-1 -15 -8 -1.7605 11.5000
-1 -15 -7 -5.0064 6.3176
-1 -15 -6 2.8292 1.3528
-1 -15 -5 9.8564 -16.5265
-1 -15 -4 1.9710 -15.2178
-1 -15 -3 1.6151 -5.5800
-1 -15 -2 -1.1186 11.2489
-1 -15 -1 -11.2770 14.4261
-1 -13 -26 -2.9767 1.0236
-1 -13 -25 -2.3747 2.0760
-1 -13 -24 2.4673 3.6387
-1 -13 -23 1.5926 -0.7990
-1 -13 -22 -0.0505 -1.0918
-1 -13 -21 -0.4446 -1.9734
-1 -13 -20 1.0324 0.9200
-1 -13 -19 -0.8431 3.9920
-1 -13 -18 -3.5730 -2.9320
-1 -13 -17 3.4001 -4.0997
-1 -13 -16 4.5688 -3.4505
-1 -13 -15 -2.4836 -6.6837
-1 -13 -14 -1.5640 10.3750
-1 -13 -13 -1.3035 11.8140
-1 -13 -12 -1.6077 -4.3120
-1 -13 -11 7.1446 -2.2926
-1 -13 -10 2.5255 -6.9267
-1 -13 -9 -7.9778 -0.9851
-1 -13 -8 -3.7206 7.9550
-1 -13 -7 -5.8019 0.3803
-1 -13 -6 3.4563 9.9613
-1 -13 -5 12.9331 -8.4553
-1 -13 -4 1.6176 -16.6911
-1 -13 -3 -1.0098 -14.7559
-1 -13 -2 4.7692 4.2246
-1 -13 -1 -9.4883 21.2385
-1 -11 -27 0.2851 0.4184
-1 -11 -26 -2.8374 0.7080
-1 -11 -25 -3.8226 0.5319
-1 -11 -24 1.5362 3.3508
-1 -11 -23 3.3287 0.9999
-1 -11 -22 1.1178 -0.0632
-1 -11 -21 -1.7611 -2.6410
-1 -11 -20 0.9693 -1.9063
-1 -11 -19 1.1240 4.2255
-1 -11 -18 -4.4730 -0.0906
-1 -11 -17 -0.1587 -1.9797
-1 -11 -16 5.3886 -1.6014
-1 -11 -15 1.4227 -10.3897
-1 -11 -14 -1.5690 1.7438
-1 -11 -13 -3.3435 12.9346
-1 -11 -12 -2.5336 2.5875
-1 -11 -11 7.2577 5.1064
-1 -11 -10 3.3705 -6.1616
-1 -11 -9 -7.3373 -4.6878
-1 -11 -8 -5.8539 6.6107
-1 -11 -7 -8.8770 -12.0114
-1 -11 -6 4.4595 3.3483
-1 -11 -5 20.5092 0.8206
-1 -11 -4 4.9961 -4.4670
-1 -11 -3 -9.5629 -14.9415
-1 -11 -2 3.4121 -7.1194
-1 -11 -1 -0.3928 22.5811
-1 -9 -27 0.3513 0.6332
-1 -9 -26 -1.7102 2.2718
-1 -9 -25 -3.8005 0.1219
-1 -9 -24 -0.5380 0.3658
-1 -9 -23 3.9416 0.4231
-1 -9 -22 3.2926 1.0275
-1 -9 -21 -2.5596 -0.6209
-1 -9 -20 -0.6261 -2.7792
-1 -9 -19 2.3723 2.6116
-1 -9 -18 -2.9808 0.3541
-1 -9 -17 -2.6384 -1.4673
-1 -9 -16 2.7250 1.6015
-1 -9 -15 3.2688 -8.0773
-1 -9 -14 2.0914 -4.7422
-1 -9 -13 -3.2102 6.6854
-1 -9 -12 -5.6967 2.9794
-1 -9 -11 6.6626 13.6129
-1 -9 -10 4.2302 0.9636
-1 -9 -9 -6.1022 -6.1102
-1 -9 -8 -5.6209 8.8939
-1 -9 -7 -13.0044 -17.9875
-1 -9 -6 0.0085 -18.3199
-1 -9 -5 27.9678 -8.5624
-1 -9 -4 18.2897 12.3153
-1 -9 -3 -16.0970 4.8485
-1 -9 -2 -10.1589 -7.9835
-1 -9 -1 5.9160 16.9577
-1 -7 -28 0.0910 -0.7972
-1 -7 -27 -0.1770 -0.8229
-1 -7 -26 -1.0329 3.1161
-1 -7 -25 -2.2689 3.0401
-1 -7 -24 -2.2276 -0.6156
-1 -7 -23 2.3128 -2.3865
-1 -7 -22 5.5032 -0.8277
-1 -7 -21 -0.9038 1.4097
-1 -7 -20 -3.3594 -1.0748
-1 -7 -19 0.9922 2.1233
-1 -7 -18 -0.2680 0.4043
-1 -7 -17 -1.9789 -3.9486
-1 -7 -16 0.1858 2.0940
-1 -7 -15 1.4891 -2.8683
-1 -7 -14 4.3321 -5.1685
-1 -7 -13 -0.1434 0.8246
-1 -7 -12 -7.7015 -2.6750
-1 -7 -11 4.1017 15.0899
-1 -7 -10 5.0574 10.6902
-1 -7 -9 -3.4332 -3.4376
-1 -7 -8 -4.6008 9.9519
-1 -7 -7 -15.7934 -9.1114
-1 -7 -6 -7.7879 -32.8286
-1 -7 -5 27.6561 -42.9598
-1 -7 -4 38.4429 3.0599
-1 -7 -3 -6.8580 33.7226
-1 -7 -2 -32.3376 24.6294
-1 -7 -1 -10.4011 14.8644
-1 -5 -28 0.8914 -0.6009
-1 -5 -27 0.0289 -2.4371
-1 -5 -26 -1.0996 0.8618
-1 -5 -25 -0.6735 4.7656
-1 -5 -24 -1.9545 2.9171
-1 -5 -23 -0.7489 -2.0071
-1 -5 -21 2.9044 0.1128
-1 -5 -20 -3.2333 0.5084
-1 -5 -19 -2.7114 2.8299
-1 -5 -18 0.3261 2.8681
-1 -5 -17 1.0839 -5.9529
-1 -5 -16 0.0781 -1.9409
-1 -5 -15 -1.5672 -0.3772
-1 -5 -14 3.9471 -1.3901
-1 -5 -13 2.8146 0.3239
-1 -5 -12 -7.0926 -6.4902
-1 -5 -11 0.9392 8.7768
-1 -5 -10 2.8146 14.0268
-1 -5 -9 -0.0503 3.6784
-1 -5 -8 0.4118 6.7066
-1 -5 -7 -15.1261 3.5131
-1 -5 -6 -17.2564 -20.1326
-1 -5 -5 16.3321 -68.5958
-1 -5 -4 50.8346 -46.1376
-1 -5 -3 21.9940 21.4091
-1 -5 -2 -32.2657 87.9674
-1 -5 -1 -55.3799 41.9024
-1 -3 -28 0.6622 -0.5377
-1 -3 -27 0.7385 -2.7696
-1 -3 -26 -0.7239 -1.1278
-1 -3 -25 -0.2488 2.0206
-1 -3 -24 -0.3976 4.8548
-1 -3 -23 -1.9162 3.1452
-1 -3 -22 0.2963 -5.1310
-1 -3 -21 4.2849 -3.0798
-1 -3 -20 0.2552 -0.5539
-1 -3 -19 -4.5295 1.4827
-1 -3 -18 -2.4026 5.7886
-1 -3 -17 3.5354 -2.6817
-1 -3 -16 3.3728 -5.7015
-1 -3 -15 -3.8578 -3.7283
-1 -3 -14 1.0367 1.0654
-1 -3 -13 4.1516 2.5885
-1 -3 -12 -5.0426 -3.5614
-1 -3 -11 -0.5241 4.2742
-1 -3 -10 0.2419 7.5201
-1 -3 -9 -0.2375 8.7885
-1 -3 -8 3.9075 3.4353
-1 -3 -7 -7.0882 5.4918
-1 -3 -6 -19.4322 2.9818
-1 -3 -5 -1.0397 -49.2738
-1 -3 -4 40.6123 -83.0949
-1 -3 -3 45.6611 -64.6891
-1 -3 -2 11.5038 119.5067
-1 -3 -1 -85.8973 108.1597
-1 -1 -28 0.0468 -0.3430
-1 -1 -27 0.4686 -2.9853
-1 -1 -26 0.1047 -0.6154
-1 -1 -25 -0.1688 -0.6884
-1 -1 -24 0.4156 2.0388
-1 -1 -23 -0.8438 6.6638
-1 -1 -22 -2.8229 -1.6739
-1 -1 -21 1.9491 -3.6196
-1 -1 -20 3.5153 -0.9793
-1 -1 -19 -2.2494 -2.2183
-1 -1 -18 -5.7520 3.3040
-1 -1 -17 2.0569 2.8478
-1 -1 -16 7.5399 -3.1219
-1 -1 -15 -2.1626 -8.0098
-1 -1 -14 -2.7131 0.5529
-1 -1 -13 2.2404 2.5895
-1 -1 -12 -2.3439 -0.1581
-1 -1 -11 -0.8219 6.5165
-1 -1 -10 -1.5406 1.1438
-1 -1 -9 0.0367 7.9105
-1 -1 -8 3.5656 1.3281
-1 -1 -7 -1.2605 0.7625
-1 -1 -6 -12.9788 6.0261
-1 -1 -5 -4.8243 -10.8225
-1 -1 -4 15.7798 -43.5130
-1 -1 -3 26.4358 -159.5323
-1 -1 -2 71.4311 57.6702
-1 -1 -1 -46.0842 170.8562
0 0 2 -122.3085 -0.1683
0 0 4 -91.1579 0.1021
0 0 6 16.5550 -0.0030
0 0 8 -2.4600 0.1055
0 0 10 11.7619 -0.0880
0 0 12 4.1370 0.0014
0 0 14 -1.3623 0.0118
0 0 16 -9.1429 0.0555
0 0 18 8.6531 0.0177
0 0 20 -9.9630 -0.0304
0 0 22 5.1068 -0.0198
0 0 24 3.2886 0.0471
0 0 26 -2.8147 0.0261
0 0 28 -2.0206 0.0059
0 2 0 293.0890 0.2549
0 2 1 167.5982 0.1529
0 2 2 -54.3507 -0.1764
0 2 3 -43.9937 -0.1012
0 2 4 -96.7180 0.1145
0 2 5 -27.8544 -0.0845
0 2 6 7.6535 -0.0337
0 2 7 11.3990 0.0426
0 2 8 2.9760 0.0647
0 2 9 0.2303 -0.0128
0 2 10 8.0843 -0.0228
0 2 11 4.1089 -0.0344
0 2 12 5.3769 -0.0561
0 2 13 -3.6109 -0.0291
0 2 14 -1.3655 0.0385
0 2 15 0.5989 -0.0378
0 2 16 -7.6406 0.0264
0 2 17 -3.9016 0.0370
0 2 18 5.3354 0.0160
0 2 19 7.9765 -0.0057
0 2 20 -5.6116 -0.0098
0 2 21 -7.6662 -0.0076
0 2 22 1.9369 -0.0162
0 2 23 2.4803 -0.0660
0 2 24 3.5768 0.0093
0 2 25 1.6822 -0.0008
0 2 26 -1.3429 0.0166
0 2 27 -1.9368 0.0738
0 2 28 -2.5248 0.0114
0 4 0 89.6412 0.0955
0 4 1 168.7363 0.1966
0 4 2 52.1609 0.0845
0 4 3 -23.9189 -0.1068
0 4 4 -88.6095 0.0276
0 4 5 -48.0046 -0.0179
0 4 6 -11.4952 -0.0793
0 4 7 9.2351 -0.0203
0 4 8 8.5183 0.1129
0 4 9 7.5618 -0.0331
0 4 10 3.4234 -0.0708
0 4 11 5.0093 0.0157
0 4 12 8.1257 -0.0381
0 4 13 -6.9939 -0.0375
0 4 14 -2.2078 0.0385
0 4 15 1.0314 0.0113
0 4 16 -4.3728 0.0053
0 4 17 -3.8450 -0.0297
0 4 18 -1.0333 0.0106
0 4 19 8.6897 0.0136
0 4 20 3.1064 -0.0026
0 4 21 -8.4413 0.0064
0 4 22 -4.3580 0.0019
0 4 23 1.5889 -0.0433
0 4 24 4.1659 -0.0187
0 4 25 2.4744 -0.0038
0 4 26 1.0497 -0.0105
0 4 27 -1.3613 0.0431
0 4 28 -3.0851 0.0152
0 6 0 -13.9686 0.0450
0 6 1 64.1207 0.0709
0 6 2 81.8097 0.1385
0 6 3 18.3763 -0.0175
0 6 4 -55.4122 -0.0131
0 6 5 -46.2751 -0.0037
0 6 6 -22.4715 -0.0147
0 6 7 -1.0732 -0.0510
0 6 8 3.4119 0.0411
0 6 9 14.9699 -0.0081
0 6 10 1.1070 -0.0353
0 6 11 3.5695 -0.0050
0 6 12 13.8188 -0.0401
0 6 13 -7.6234 0.0235
0 6 14 -5.4621 0.0044
0 6 15 -0.0560 -0.0407
0 6 16 -1.9331 0.0375
0 6 17 0.2040 -0.0049
0 6 18 -3.7984 -0.0413
0 6 19 2.1826 0.0099
0 6 20 7.4987 0.0330
0 6 21 -2.5227 0.0182
0 6 22 -6.7819 0.0057
0 6 23 -2.1895 -0.0255
0 6 24 3.2899 -0.0385
0 6 25 3.2366 0.0014
0 6 26 1.8224 -0.0129
0 6 27 0.2959 0.0040
0 6 28 -1.8640 -0.0083
0 8 0 -0.5619 0.0329
0 8 1 -13.4791 -0.0029
0 8 2 41.5207 0.0858
0 8 3 31.2393 0.0386
0 8 4 -21.6817 -0.0001
0 8 5 -31.3511 -0.0465
0 8 6 -16.8298 -0.0182
0 8 7 -1.8043 0.0067
0 8 8 -8.9892 0.0365
0 8 9 13.7387 -0.0243
0 8 10 1.0831 0.0078
0 8 11 -0.9960 0.0423
0 8 12 18.6705 -0.0748
0 8 13 -1.3895 -0.0190
0 8 14 -7.2055 0.0379
0 8 15 -4.0647 -0.0312
0 8 16 -3.6418 -0.0380
0 8 17 4.4291 0.0033
0 8 18 0.0680 -0.0108
0 8 19 -3.8661 0.0058
0 8 20 4.0131 0.0445
0 8 21 1.8706 0.0489
0 8 22 -3.3640 0.0090
0 8 23 -3.3856 -0.0385
0 8 24 0.7602 -0.0508
0 8 25 3.9365 -0.0044
0 8 26 1.5916 0.0026
0 8 27 0.2294 0.0037
0 8 28 -0.3217 -0.0346
0 10 0 37.4516 0.1009
0 10 1 -19.6173 0.0449
0 10 2 0.7590 -0.0352
0 10 3 13.0211 0.0124
0 10 4 -6.4944 0.0275
0 10 5 -18.0731 -0.0419
0 10 6 -9.3863 -0.0323
0 10 7 9.6614 0.0070
0 10 8 -10.8109 0.0370
0 10 9 4.8912 0.0143
0 10 10 -1.2133 0.0192
0 10 11 -6.2008 0.0514
0 10 12 16.9238 -0.0071
0 10 13 6.4655 -0.0452
0 10 14 -1.6225 -0.0527
0 10 15 -5.4844 0.0117
0 10 16 -10.1917 -0.0165
0 10 17 3.1384 -0.0356
0 10 18 5.7598 -0.0037
0 10 19 -3.4350 0.0111
0 10 20 -0.2963 0.0342
0 10 21 0.5776 0.0656
0 10 22 -0.7789 0.0321
0 10 23 -0.8443 -0.0397
0 10 24 -0.5544 -0.0606
0 10 25 4.2725 -0.0270
0 10 26 2.0026 0.0147
0 10 27 -0.6512 0.0256
0 12 0 46.3642 -0.0158
0 12 1 2.5717 0.1299
0 12 2 -9.0587 0.0135
0 12 3 -5.8880 -0.0209
0 12 4 -9.0296 -0.0247
0 12 5 -10.9744 -0.0335
0 12 6 -6.2947 -0.0193
0 12 7 16.7340 0.0005
0 12 8 -1.4438 0.0310
0 12 9 1.2398 0.0506
0 12 10 -4.9884 0.0275
0 12 11 -10.5223 0.0069
0 12 12 10.5492 -0.0072
0 12 13 7.3900 0.0121
0 12 14 4.9383 -0.0586
0 12 15 1.6609 0.0096
0 12 16 -13.7253 0.0059
0 12 17 -4.0629 -0.0537
0 12 18 6.5104 0.0110
0 12 19 -0.2544 0.0015
0 12 20 -0.5460 0.0147
0 12 21 -0.8412 0.0521
0 12 22 -1.3291 0.0114
0 12 23 0.9689 -0.0147
0 12 24 -0.4927 -0.0242
0 12 25 3.9437 -0.0448
0 12 26 2.8096 0.0027
0 12 27 -0.2909 0.0487
0 14 0 30.1072 -0.0277
0 14 1 18.6134 0.0044
0 14 2 0.4461 -0.0051
0 14 3 -9.3407 0.0623
0 14 4 -15.6028 -0.0367
0 14 5 -12.4550 -0.0502
0 14 6 -6.0041 0.0337
0 14 7 15.9948 -0.0071
0 14 8 7.9809 -0.0254
0 14 9 5.2956 0.0696
0 14 10 -5.6331 0.0429
0 14 11 -14.6393 -0.0098
0 14 12 4.2382 -0.0450
0 14 13 5.2135 0.0035
0 14 14 4.1968 -0.0318
0 14 15 9.9062 0.0299
0 14 16 -8.1460 0.0577
0 14 17 -10.3120 -0.0349
0 14 18 1.5777 0.0170
0 14 19 1.3917 -0.0376
0 14 20 1.0397 -0.0066
0 14 21 -0.2871 0.0587
0 14 22 -1.9164 -0.0310
0 14 23 1.0410 -0.0218
0 14 24 -0.3696 0.0100
0 14 25 2.9325 -0.0145
0 14 26 2.4567 -0.0043
0 16 0 10.1661 0.0552
0 16 1 15.2309 0.0347
0 16 2 8.6358 -0.0859
0 16 3 0.1793 0.0174
0 16 4 -13.1980 0.0156
0 16 5 -16.2300 -0.0388
0 16 6 -8.2504 0.0404
0 16 7 8.3328 0.0489
0 16 8 9.0842 -0.0302
0 16 9 12.5583 0.0100
0 16 10 1.7084 0.0050
0 16 11 -15.8612 0.0174
0 16 12 -3.8587 -0.0387
0 16 13 2.9883 -0.0485
0 16 14 0.2487 0.0027
0 16 15 11.4726 0.0392
0 16 16 1.4693 0.0313
0 16 17 -8.7533 -0.0017
0 16 18 -4.3422 0.0871
0 16 19 -1.1882 -0.0363
0 16 20 2.1670 -0.0592
0 16 21 1.5159 0.0418
0 16 22 -1.6960 -0.0387
0 16 23 0.7600 -0.0161
0 16 24 -0.5750 0.0059
0 16 25 1.7093 0.0009
0 18 0 4.0367 -0.0083
0 18 1 7.3182 0.0118
0 18 2 4.8857 -0.0298
0 18 3 6.6591 -0.0321
0 18 4 -3.1816 -0.0043
0 18 5 -15.9762 0.0231
0 18 6 -8.2791 0.0439
0 18 7 2.2792 0.0206
0 18 8 1.1117 -0.0005
0 18 9 12.3467 0.0307
0 18 10 11.1772 -0.0430
0 18 11 -9.5326 -0.0250
0 18 12 -8.1566 0.0323
0 18 13 -0.0158 -0.0614
0 18 14 -3.8088 -0.0497
0 18 15 6.9415 0.0585
0 18 16 6.0987 0.0500
0 18 17 -1.9438 -0.0287
0 18 18 -3.1582 0.0558
0 18 19 -4.3352 0.0244
0 18 20 -0.3907 -0.0301
0 18 21 2.2500 0.0097
0 18 22 -1.0820 -0.0431
0 18 23 0.8269 -0.0042
0 18 24 -0.2299 0.0079
0 20 0 2.4573 0.0333
0 20 1 5.7190 -0.0461
0 20 2 -0.4557 -0.0448
0 20 3 4.6750 -0.0329
0 20 4 6.2214 -0.0162
0 20 5 -12.3096 0.0207
0 20 6 -8.5268 0.0705
0 20 7 2.1949 0.0332
0 20 8 -5.5387 -0.0269
0 20 9 4.9912 0.0073
0 20 10 14.9715 0.0217
0 20 11 -1.4928 -0.0551
0 20 12 -7.6012 -0.0034
0 20 13 -0.9323 0.0134
0 20 14 -4.7074 -0.0306
0 20 15 1.6580 -0.0297
0 20 16 4.4011 0.0204
0 20 17 1.0575 0.0368
0 20 18 1.1953 0.0122
0 20 19 -1.9420 -0.0104
0 20 20 -2.2565 0.0007
0 20 21 0.6646 0.0227
0 20 22 -1.1909 -0.0151
0 20 23 0.3298 -0.0026
0 22 0 -2.1833 0.0511
0 22 1 7.3246 -0.0281
0 22 2 -0.5763 -0.0406
0 22 3 -1.7419 -0.0633
0 22 4 10.1375 -0.0258
0 22 5 -5.3914 0.0173
0 22 6 -9.4020 0.0515
0 22 7 3.7707 0.0298
0 22 8 -5.3758 0.0129
0 22 9 -4.0126 -0.0304
0 22 10 10.4081 0.0126
0 22 11 5.2550 0.0141
0 22 12 -3.2071 -0.0221
0 22 13 -1.0984 -0.0287
0 22 14 -3.3710 0.0166
0 22 15 -0.6375 0.0103
0 22 16 1.2378 -0.0432
0 22 17 0.6680 -0.0033
0 22 18 2.4683 0.0235
0 22 19 1.1376 -0.0046
0 22 20 -1.0788 -0.0175
0 22 21 -0.4172 0.0112
0 22 22 -1.1712 0.0227
0 24 0 -10.6294 0.0649
0 24 1 4.9278 -0.0292
0 24 2 4.5216 -0.0294
0 24 3 -5.1182 -0.0490
0 24 4 7.9287 -0.0429
0 24 5 0.8662 -0.0204
0 24 6 -8.5753 0.0645
0 24 7 3.3001 0.0232
0 24 8 -0.1222 -0.0023
0 24 9 -6.2066 0.0004
0 24 10 0.5309 -0.0234
0 24 11 4.1432 0.0028
0 24 12 1.7520 0.0286
0 24 13 1.3418 -0.0058
0 24 14 -0.7256 -0.0243
0 24 15 0.4233 0.0011
0 24 16 -1.1338 0.0025
0 24 17 -1.6683 -0.0233
0 24 18 1.4335 -0.0157
0 24 19 2.4957 0.0046
0 24 20 0.7100 -0.0081
0 26 0 -14.2259 0.0759
0 26 1 -2.6451 -0.0133
0 26 2 7.0161 -0.0377
0 26 3 -3.9174 -0.0447
0 26 4 4.7231 -0.0047
0 26 5 4.2965 -0.0326
0 26 6 -5.5615 0.0305
0 26 7 1.4328 0.0369
0 26 8 3.5387 -0.0229
0 26 9 -2.3632 0.0152
0 26 10 -5.4198 -0.0237
0 26 11 -1.1948 -0.0201
0 26 12 2.6505 0.0107
0 26 13 2.9382 0.0117
0 26 14 0.4502 0.0185
0 26 15 3.3761 -0.0136
0 26 16 0.7090 -0.0143
0 26 17 -2.8304 -0.0222
0 26 18 -1.2868 -0.0095
0 26 19 1.2371 0.0015
0 28 0 -9.9185 0.0532
0 28 1 -8.4829 0.0039
0 28 2 4.7153 -0.0225
0 28 3 -1.7945 -0.0477
0 28 4 2.4144 -0.0028
0 28 5 4.8917 0.0045
0 28 6 -1.5029 0.0363
0 28 7 0.3268 0.0259
0 28 8 3.4681 -0.0527
0 28 9 2.9910 0.0144
0 28 10 -5.2562 -0.0160
0 28 11 -6.9453 -0.0212
0 28 12 0.6337 0.0187
0 28 13 5.2787 -0.0102
0 28 14 -0.0348 0.0026
0 28 15 2.1264 0.0055
0 28 16 2.7129 0.0057
0 30 0 -2.7151 0.0049
0 30 1 -7.5403 -0.0050
0 30 2 0.7657 -0.0080
0 30 3 -1.4174 0.0003
0 30 4 1.5526 0.0044
0 30 5 3.6342 -0.0058
0 30 6 1.0706 0.0336
0 30 7 1.7515 0.0319
0 30 8 0.7205 -0.0439
0 30 9 3.1326 -0.0051
0 30 10 0.4191 -0.0079
0 30 11 -6.0764 -0.0166
0 30 12 -4.7050 0.0127
0 32 2 0.4191 -0.0378
0 32 3 -1.6784 0.0286
0 32 4 0.2770 0.0439
0 32 5 2.4175 -0.0039
0 32 6 0.9723 0.0193
1 1 0 -167.7188 -0.1693
1 1 1 -46.0842 -170.8562
1 1 2 71.4311 -57.6702
1 1 3 26.4358 159.5323
1 1 4 15.7798 43.5130
1 1 5 -4.8243 10.8225
1 1 6 -12.9788 -6.0261
1 1 7 -1.2605 -0.7625
1 1 8 3.5656 -1.3281
1 1 9 0.0367 -7.9105
1 1 10 -1.5406 -1.1438
1 1 11 -0.8219 -6.5165
1 1 12 -2.3439 0.1581
1 1 13 2.2404 -2.5895
1 1 14 -2.7131 -0.5529
1 1 15 -2.1626 8.0098
1 1 16 7.5399 3.1219
1 1 17 2.0569 -2.8478
1 1 18 -5.7520 -3.3040
1 1 19 -2.2494 2.2183
1 1 20 3.5153 0.9793
1 1 21 1.9491 3.6196
1 1 22 -2.8229 1.6739
1 1 23 -0.8438 -6.6638
1 1 24 0.4156 -2.0388
1 1 25 -0.1688 0.6884
1 1 26 0.1047 0.6154
1 1 27 0.4686 2.9853
1 1 28 0.0468 0.3430
1 3 0 -84.9159 -0.1274
1 3 1 -85.8973 -108.1597
1 3 2 11.5038 -119.5067
1 3 3 45.6611 64.6891
1 3 4 40.6123 83.0949
1 3 5 -1.0397 49.2738
1 3 6 -19.4322 -2.9818
1 3 7 -7.0882 -5.4918
1 3 8 3.9075 -3.4353
1 3 9 -0.2375 -8.7885
1 3 10 0.2419 -7.5201
1 3 11 -0.5241 -4.2742
1 3 12 -5.0426 3.5614
1 3 13 4.1516 -2.5885
1 3 14 1.0367 -1.0654
1 3 15 -3.8578 3.7283
1 3 16 3.3728 5.7015
1 3 17 3.5354 2.6817
1 3 18 -2.4026 -5.7886
1 3 19 -4.5295 -1.4827
1 3 20 0.2552 0.5539
1 3 21 4.2849 3.0798
1 3 22 0.2963 5.1310
1 3 23 -1.9162 -3.1452
1 3 24 -0.3976 -4.8548
1 3 25 -0.2488 -2.0206
1 3 26 -0.7239 1.1278
1 3 27 0.7385 2.7696
1 3 28 0.6622 0.5377
1 5 0 -15.5505 -0.0963
1 5 1 -55.3799 -41.9024
1 5 2 -32.2657 -87.9674
1 5 3 21.9940 -21.4091
1 5 4 50.8346 46.1376
1 5 5 16.3321 68.5958
1 5 6 -17.2564 20.1326
1 5 7 -15.1261 -3.5131
1 5 8 0.4118 -6.7066
1 5 9 -0.0503 -3.6784
1 5 10 2.8146 -14.0268
1 5 11 0.9392 -8.7768
1 5 12 -7.0926 6.4902
1 5 13 2.8146 -0.3239
1 5 14 3.9471 1.3901
1 5 15 -1.5672 0.3772
1 5 16 0.0781 1.9409
1 5 17 1.0839 5.9529
1 5 18 0.3261 -2.8681
1 5 19 -2.7114 -2.8299
1 5 20 -3.2333 -0.5084
1 5 21 2.9044 -0.1128
1 5 22 4.3979 4.8233
1 5 23 -0.7489 2.0071
1 5 24 -1.9545 -2.9171
1 5 25 -0.6735 -4.7656
1 5 26 -1.0996 -0.8618
1 5 27 0.0289 2.4371
1 5 28 0.8914 0.6009
1 7 0 0.4659 -0.0813
1 7 1 -10.4011 -14.8644
1 7 2 -32.3376 -24.6294
1 7 3 -6.8580 -33.7226
1 7 4 38.4429 -3.0599
1 7 5 27.6561 42.9598
1 7 6 -7.7879 32.8286
1 7 7 -15.7934 9.1114
1 7 8 -4.6008 -9.9519
1 7 9 -3.4332 3.4376
1 7 10 5.0574 -10.6902
1 7 11 4.1017 -15.0899
1 7 12 -7.7015 2.6750
1 7 13 -0.1434 -0.8246
1 7 14 4.3321 5.1685
1 7 15 1.4891 2.8683
1 7 16 0.1858 -2.0940
1 7 17 -1.9789 3.9486
1 7 18 -0.2680 -0.4043
1 7 19 0.9922 -2.1233
1 7 20 -3.3594 1.0748
1 7 21 -0.9038 -1.4097
1 7 22 5.5032 0.8277
1 7 23 2.3128 2.3865
1 7 24 -2.2276 0.6156
1 7 25 -2.2689 -3.0401
1 7 26 -1.0329 -3.1161
1 7 27 -0.1770 0.8229
1 7 28 0.0910 0.7972
1 9 0 -13.3914 -0.0534
1 9 1 5.9160 -16.9577
1 9 2 -10.1589 7.9835
1 9 3 -16.0970 -4.8485
1 9 4 18.2897 -12.3153
1 9 5 27.9678 8.5624
1 9 6 0.0085 18.3199
1 9 7 -13.0044 17.9875
1 9 8 -5.6209 -8.8939
1 9 9 -6.1022 6.1102
1 9 10 4.2302 -0.9636
1 9 11 6.6626 -13.6129
1 9 12 -5.6967 -2.9794
1 9 13 -3.2102 -6.6854
1 9 14 2.0914 4.7422
1 9 15 3.2688 8.0773
1 9 16 2.7250 -1.6015
1 9 17 -2.6384 1.4673
1 9 18 -2.9808 -0.3541
1 9 19 2.3723 -2.6116
1 9 20 -0.6261 2.7792
1 9 21 -2.5596 0.6209
1 9 22 3.2926 -1.0275
1 9 23 3.9416 -0.4231
1 9 24 -0.5380 -0.3658
1 9 25 -3.8005 -0.1219
1 9 26 -1.7102 -2.2718
1 9 27 0.3513 -0.6332
1 11 0 -19.4526 -0.0814
1 11 1 -0.3928 -22.5811
1 11 2 3.4121 7.1194
1 11 3 -9.5629 14.9415
1 11 4 4.9961 4.4670
1 11 5 20.5092 -0.8206
1 11 6 4.4595 -3.3483
1 11 7 -8.8770 12.0114
1 11 8 -5.8539 -6.6107
1 11 9 -7.3373 4.6878
1 11 10 3.3705 6.1616
1 11 11 7.2577 -5.1064
1 11 12 -2.5336 -2.5875
1 11 13 -3.3435 -12.9346
1 11 14 -1.5690 -1.7438
1 11 15 1.4227 10.3897
1 11 16 5.3886 1.6014
1 11 17 -0.1587 1.9797
1 11 18 -4.4730 0.0906
1 11 19 1.1240 -4.2255
1 11 20 0.9693 1.9063
1 11 21 -1.7611 2.6410
1 11 22 1.1178 0.0632
1 11 23 3.3287 -0.9999
1 11 24 1.5362 -3.3508
1 11 25 -3.8226 -0.5319
1 11 26 -2.8374 -0.7080
1 11 27 0.2851 -0.4184
1 13 0 -14.5439 -0.0104
1 13 1 -9.4883 -21.2385
1 13 2 4.7692 -4.2246
1 13 3 -1.0098 14.7559
1 13 4 1.6176 16.6911
1 13 5 12.9331 8.4553
1 13 6 3.4563 -9.9613
1 13 7 -5.8019 -0.3803
1 13 8 -3.7206 -7.9550
1 13 9 -7.9778 0.9851
1 13 10 2.5255 6.9267
1 13 11 7.1446 2.2926
1 13 12 -1.6077 4.3120
1 13 13 -1.3035 -11.8140
1 13 14 -1.5640 -10.3750
1 13 15 -2.4836 6.6837
1 13 16 4.5688 3.4505
1 13 17 3.4001 4.0997
1 13 18 -3.5730 2.9320
1 13 19 -0.8431 -3.9920
1 13 20 1.0324 -0.9200
1 13 21 -0.4446 1.9734
1 13 22 -0.0505 1.0918
1 13 23 1.5926 0.7990
1 13 24 2.4673 -3.6387
1 13 25 -2.3747 -2.0760
1 13 26 -2.9767 -1.0236
1 15 0 -2.9829 -0.0333
1 15 1 -11.2770 -14.4261
1 15 2 -1.1186 -11.2489
1 15 3 1.6151 5.5800
1 15 4 1.9710 15.2178
1 15 5 9.8564 16.5265
1 15 6 2.8292 -1.3528
1 15 7 -5.0064 -6.3176
1 15 8 -1.7605 -11.5000
1 15 9 -8.5289 -3.2866
1 15 10 0.4621 3.5988
1 15 11 8.6622 3.2592
1 15 12 -0.6481 10.2216
1 15 13 -1.6630 -2.5970
1 15 14 0.3046 -13.5935
1 15 15 -3.4318 -0.2491
1 15 16 1.0004 1.5829
1 15 17 4.7668 4.0624
1 15 18 -0.0494 5.8539
1 15 19 -1.9771 -0.6914
1 15 20 -0.9222 -1.8951
1 15 21 0.2933 -0.2242
1 15 22 0.1475 0.0265
1 15 23 0.2412 1.9217
1 15 24 2.0560 -1.8482
1 15 25 -1.0228 -1.6591
1 15 26 -2.0921 -1.4981
1 17 0 1.7911 0.0584
1 17 1 -5.4211 -7.1754
1 17 2 -2.7121 -10.7853
1 17 3 0.0519 -0.9761
1 17 4 0.2266 6.6772
1 17 5 7.4383 13.0252
1 17 6 2.8810 9.9468
1 17 7 -3.8488 -1.4650
1 17 8 1.5860 -12.9014
1 17 9 -7.2160 -6.5698
1 17 10 -4.1322 0.0188
1 17 11 7.5196 -0.7285
1 17 12 2.0487 9.9020
1 17 13 -1.4039 7.4636
1 17 14 0.8539 -9.3164
1 17 15 -1.9474 -4.6120
1 17 16 -1.3097 -1.8233
1 17 17 2.1440 1.0777
1 17 18 2.2881 5.5353
1 17 19 0.3335 2.1668
1 17 20 -2.1782 0.0078
1 17 21 -0.9585 -0.4484
1 17 23 -0.1882 1.4341
1 17 24 1.2551 -0.7392
1 17 25 -0.1103 -0.5808
1 19 0 0.9129 0.0775
1 19 1 -2.8509 -2.5222
1 19 2 -1.0217 -7.9439
1 19 3 0.1992 -1.8566
1 19 4 -1.9567 2.4805
1 19 5 5.6407 2.2866
1 19 6 3.0078 11.6929
1 19 7 -4.7428 8.1018
1 19 8 3.3045 -9.1919
1 19 9 -3.1405 -7.4665
1 19 10 -6.2455 -1.2374
1 19 11 4.8346 -5.2562
1 19 12 3.4015 3.8350
1 19 13 -1.1796 11.4974
1 19 14 0.0807 -1.6350
1 19 15 -0.4617 -3.6962
1 19 16 -0.2837 -3.5010
1 19 17 0.3518 -2.4715
1 19 18 0.5955 2.4245
1 19 19 1.4778 2.0010
1 19 20 -0.8793 1.6586
1 19 21 -1.5769 1.4114
1 19 22 0.0710 -1.6530
1 19 23 0.0076 0.6522
1 19 24 0.3749 -0.3803
1 21 0 0.3657 -0.0105
1 21 1 -2.8176 0.7700
1 21 2 0.0275 -6.1601
1 21 3 1.8128 -3.1867
1 21 4 -3.9305 4.3856
1 21 5 3.5057 -3.6599
1 21 6 4.6317 4.3622
1 21 7 -5.2473 12.6911
1 21 8 2.1149 -2.5165
1 21 9 0.6864 -5.9936
1 21 10 -6.3947 -0.1050
1 21 11 1.5022 -5.9208
1 21 12 4.9247 -2.9827
1 21 13 0.5710 7.7227
1 21 14 -1.4680 2.7843
1 21 15 -1.3284 0.1487
1 21 16 0.3944 -1.6369
1 21 17 1.1836 -3.4310
1 21 18 -0.2677 -1.0097
1 21 19 0.6638 -0.2336
1 21 20 -0.2086 1.2033
1 21 21 -1.4013 2.5846
1 21 22 -0.2249 -0.3099
1 23 0 2.3894 -0.0255
1 23 1 -3.6273 3.9022
1 23 2 -1.4867 -3.2186
1 23 3 3.9090 -7.0873
1 23 4 -3.5994 5.2175
1 23 5 0.9133 -1.8875
1 23 6 5.6295 -3.1728
1 23 7 -4.3998 9.3461
1 23 8 -1.0800 2.9303
1 23 9 2.5602 -2.7583
1 23 10 -2.9554 1.1107
1 23 11 -0.8463 -2.7914
1 23 12 3.2518 -5.5502
1 23 13 2.0778 0.9389
1 23 14 -1.0149 1.6666
1 23 15 -1.9813 2.0102
1 23 16 -0.1006 0.7209
1 23 17 1.7681 -1.0493
1 23 18 -0.4855 -1.5745
1 23 19 -0.2076 -2.0066
1 23 20 0.2015 -0.3132
1 23 21 -0.7248 1.6074
1 25 0 5.6037 -0.0219
1 25 1 -1.2736 5.6743
1 25 2 -3.8815 1.8955
1 25 3 3.4794 -9.4808
1 25 4 -2.4625 1.7332
1 25 5 -0.6726 1.9211
1 25 6 5.8648 -4.9933
1 25 7 -2.2585 1.7890
1 25 8 -3.3922 3.2050
1 25 9 1.0339 1.3853
1 25 10 -0.5092 2.0699
1 25 11 -0.0210 0.8594
1 25 12 2.3999 -3.3487
1 25 13 1.9982 -3.5667
1 25 14 -0.9119 -2.4754
1 25 15 -2.4107 1.5070
1 25 16 -0.9544 1.0315
1 25 17 2.3935 0.6141
1 25 18 0.5362 0.2157
1 25 19 -0.9971 -1.5051
1 27 0 5.9545 -0.0251
1 27 1 2.6218 4.8329
1 27 2 -4.1359 6.4173
1 27 3 1.9950 -7.1801
1 27 4 -1.5398 -2.6100
1 27 5 -2.0641 1.8931
1 27 6 4.8766 -2.4968
1 27 7 0.2047 -2.5690
1 27 8 -3.8550 -1.1933
1 27 9 -0.8864 2.9068
1 27 10 0.7538 3.2968
1 27 11 0.8525 2.6360
1 27 12 0.9954 0.2588
1 27 13 1.6335 -2.8503
1 27 14 0.6085 -5.7472
1 27 15 -1.7264 -0.5904
1 27 16 -2.3347 0.6057
1 27 17 0.9630 0.3435
1 29 0 2.9585 0.0048
1 29 1 4.8061 2.3158
1 29 2 -1.9344 7.1402
1 29 3 0.3622 -2.6166
1 29 4 -1.0875 -3.1678
1 29 5 -2.0709 -0.7099
1 29 6 2.6077 -1.6317
1 29 7 1.5301 -2.0696
1 29 8 -1.6485 -3.9504
1 29 9 -2.6638 0.8403
1 29 10 -0.8542 3.5106
1 29 11 2.8820 2.9798
1 29 12 1.6807 1.2140
1 29 13 -0.8513 0.0354
1 29 14 0.2747 -4.5046
1 29 15 0.3597 -2.0405
1 31 0 0.5092 0.0640
1 31 1 3.0339 0.2429
1 31 2 0.0682 4.7008
1 31 3 0.5633 0.0313
1 31 4 -1.3042 -1.2773
1 31 5 -1.5206 -1.3312
1 31 6 1.4017 -2.6092
1 31 7 0.3430 -1.3814
1 31 8 0.1000 -2.8191
1 31 9 -0.2595 -0.9748
1 31 10 -2.5264 1.7743
1 31 11 0.3880 2.6883
1 33 1 1.3595 -0.4297
1 33 2 -0.0887 1.7646
1 33 3 0.6503 0.2558
2 0 0 -155.1823 -0.0574
2 0 1 -0.0680 115.7734
2 0 2 -7.3093 0.0307
2 0 3 0.1279 -135.4612
2 0 4 91.8174 0.0233
2 0 5 0.0656 36.0911
2 0 6 -4.2414 -0.0075
2 0 7 0.0560 -8.1188
2 0 8 -0.4275 0.0269
2 0 9 -0.0736 4.6273
2 0 10 -11.1570 -0.0288
2 0 11 -0.0600 -1.4597
2 0 12 -1.4252 0.0256
2 0 13 -0.0381 10.6496
2 0 14 5.0485 0.0365
2 0 15 -0.0485 -10.2741
2 0 16 -2.7896 -0.0834
2 0 17 -0.0239 2.4086
2 0 18 2.6082 -0.0099
2 0 19 0.0381 -0.4986
2 0 20 4.1340 0.0129
2 0 21 -0.0319 -0.6551
2 0 22 -3.8599 -0.0195
2 0 23 -0.0019 4.1465
2 0 24 -2.8348 0.0279
2 0 25 0.0368 -1.5848
2 0 26 3.5308 -0.0299
2 0 27 -0.0049 -0.2228
2 0 28 1.1962 -0.0217
2 2 0 -113.1541 -0.0654
2 2 1 -56.4088 96.7269
2 2 2 -18.6397 53.7866
2 2 3 -22.1502 -101.1887
2 2 4 68.1453 -62.7738
2 2 5 46.0627 12.5842
2 2 6 16.5691 27.1553
2 2 7 -12.9561 2.4497
2 2 8 -8.4439 -4.7191
2 2 9 -0.0962 0.3644
2 2 10 -9.9525 5.5720
2 2 11 -1.0545 1.1147
2 2 12 0.9753 -7.3380
2 2 13 -2.1782 7.8341
2 2 14 1.5149 4.3821
2 2 15 4.8259 -7.6448
2 2 16 -0.6481 -3.0677
2 2 17 -1.8804 0.5724
2 2 18 2.6475 2.9482
2 2 19 -1.5940 1.3550
2 2 20 2.6711 -0.7662
2 2 21 2.8494 -1.8620
2 2 22 -2.5629 -2.3168
2 2 23 -1.0864 3.4957
2 2 24 -3.0958 2.8508
2 2 25 -1.1184 -0.7153
2 2 26 2.7894 -1.1524
2 2 27 0.8102 -0.2459
2 4 0 -29.2603 -0.0242
2 4 1 -56.4411 58.3162
2 4 2 -38.4608 61.4590
2 4 3 -33.5484 -34.9071
2 4 4 21.9196 -72.0600
2 4 5 48.0176 -31.5228
2 4 6 49.0734 24.1242
2 4 7 1.9602 23.1082
2 4 8 -16.3349 2.0863
2 4 9 -9.6614 -9.4756
2 4 10 -9.0022 5.2998
2 4 11 -3.1496 8.2626
2 4 12 3.2218 -9.4009
2 4 13 1.8389 0.7560
2 4 14 -3.1943 3.8374
2 4 15 3.6158 -2.4714
2 4 16 2.5765 -1.9181
2 4 17 -1.7097 -1.8107
2 4 18 3.0139 2.3846
2 4 19 -1.5244 3.0470
2 4 20 -0.1480 0.6197
2 4 21 2.6741 -1.5836
2 4 22 -0.8615 -4.6082
2 4 23 -0.1131 -0.8156
2 4 24 -2.7488 4.4015
2 4 25 -2.0121 3.2049
2 4 26 1.3310 -1.3078
2 4 27 0.6141 -1.2827
2 4 28 1.4536 0.1869
2 6 0 12.4870 0.1140
2 6 1 -12.4070 31.8317
2 6 2 -33.9666 32.9845
2 6 3 -31.1851 2.1421
2 6 4 -12.2305 -37.2380
2 6 5 18.3014 -48.9908
2 6 6 51.8501 -4.4551
2 6 7 25.0429 29.0084
2 6 8 -2.9670 20.2607
2 6 9 -17.1643 -12.1083
2 6 10 -13.0289 -3.7555
2 6 11 -6.1667 11.1805
2 6 12 0.4265 -3.0848
2 6 13 6.9138 -2.5620
2 6 14 -1.8245 -1.9350
2 6 15 0.3848 -1.1185
2 6 16 2.6099 1.6121
2 6 17 -1.4684 -1.6036
2 6 18 3.3662 1.0114
2 6 19 0.4896 3.3288
2 6 20 -1.0204 0.2278
2 6 21 0.8580 -1.0241
2 6 22 -1.9833 -2.4857
2 6 23 0.5222 -4.3055
2 6 24 -0.6585 1.1015
2 6 25 -1.6288 5.9760
2 6 26 0.0841 1.7933
2 6 27 -0.2089 -1.7082
2 6 28 1.4489 -0.7195
2 8 0 2.5482 0.0155
2 8 1 16.8041 23.7661
2 8 2 -11.9062 10.0112
2 8 3 -12.9850 -0.9693
2 8 4 -20.2886 -8.1794
2 8 5 -9.3090 -31.4227
2 8 6 30.4887 -24.3447
2 8 7 27.0522 13.8913
2 8 8 15.6224 30.5714
2 8 9 -10.1164 -2.0776
2 8 10 -14.0239 -9.8182
2 8 11 -8.5246 4.3046
2 8 12 -6.0624 2.4290
2 8 13 6.0150 1.7920
2 8 14 1.4689 -5.2092
2 8 15 0.8837 -4.2414
2 8 16 2.8775 2.9707
2 8 17 -2.7095 -0.3155
2 8 18 1.7387 -0.1551
2 8 19 2.2408 4.0517
2 8 20 0.3272 0.0572
2 8 21 1.1164 -2.8552
2 8 22 -3.6337 -0.7915
2 8 23 -2.0897 -2.9079
2 8 24 0.4567 -1.3078
2 8 25 0.2038 4.2154
2 8 26 0.3648 4.3004
2 8 27 -1.0578 -0.0435
2 8 28 0.9805 -1.4141
2 10 0 -19.6014 0.0012
2 10 1 16.5437 20.6201
2 10 2 3.0634 7.7235
2 10 3 6.4067 -12.2502
2 10 4 -8.2491 -5.8155
2 10 5 -18.7519 -9.8497
2 10 6 8.1224 -20.4939
2 10 7 12.0579 -0.5303
2 10 8 21.1940 24.5869
2 10 9 2.0659 6.4720
2 10 10 -9.1101 -6.2120
2 10 11 -6.6017 -3.7317
2 10 12 -9.8037 0.7851
2 10 13 0.9659 7.7818
2 10 14 0.9783 -2.6005
2 10 15 1.5812 -7.5876
2 10 16 5.5552 1.5996
2 10 17 -1.8625 0.7413
2 10 18 -0.9029 -1.2938
2 10 19 1.3484 3.9145
2 10 20 1.1107 1.2071
2 10 21 3.0345 -3.5291
2 10 22 -2.0649 -1.8226
2 10 23 -5.0394 -1.4753
2 10 24 -1.3883 -0.0908
2 10 25 0.8021 2.0915
2 10 26 1.5958 3.9707
2 10 27 -0.4595 1.4995
2 12 0 -25.9466 0.0077
2 12 1 2.0110 14.6230
2 12 2 2.2286 13.0865
2 12 3 14.4660 -12.2037
2 12 4 7.8477 -13.7209
2 12 5 -11.9956 -3.2386
2 12 6 -0.9231 -9.3183
2 12 7 -4.5855 -2.1398
2 12 8 11.0035 15.9633
2 12 9 9.5114 5.8456
2 12 10 -1.6543 -0.2339
2 12 11 -2.0193 -6.0445
2 12 12 -7.8591 -5.8262
2 12 13 -3.1143 9.4285
2 12 14 -2.1441 4.2989
2 12 15 -0.4387 -7.8387
2 12 16 6.8225 -1.7735
2 12 17 1.5435 0.7363
2 12 18 -0.3798 -1.5999
2 12 19 -0.5470 3.0191
2 12 20 -0.8790 2.3047
2 12 21 3.1072 -2.1568
2 12 22 1.6613 -2.8666
2 12 23 -4.3099 -2.0817
2 12 24 -3.3250 1.3676
2 12 25 -0.7030 1.6524
2 12 26 1.4344 2.8164
2 12 27 0.4525 1.6861
2 14 0 -18.2978 0.0019
2 14 1 -4.9895 7.1638
2 14 2 -4.6287 14.8501
2 14 3 8.6867 -4.2458
2 14 4 15.3763 -16.8157
2 14 5 -1.6685 -5.6400
2 14 6 1.4194 -4.0401
2 14 7 -7.8331 0.8129
2 14 8 -3.4349 13.1386
2 14 9 5.8594 1.8191
2 14 10 2.6219 2.4018
2 14 11 2.0952 -2.2474
2 14 12 -2.0203 -11.4559
2 14 13 -2.4116 3.9395
2 14 14 -4.0451 9.6128
2 14 15 -4.5512 -3.3204
2 14 16 4.2974 -3.9680
2 14 17 3.3937 -0.7869
2 14 18 2.5926 -1.6751
2 14 19 1.0204 1.6196
2 14 20 -2.5023 2.6154
2 14 21 -0.1630 0.4175
2 14 22 2.8002 -2.1228
2 14 23 -1.3120 -3.0998
2 14 24 -2.3652 1.1144
2 14 25 -1.6639 1.3221
2 14 26 0.3088 1.9296
2 16 0 -9.8593 -0.0029
2 16 1 -5.3310 1.3327
2 16 2 -6.6304 10.6221
2 16 3 -0.6619 3.4250
2 16 4 12.9432 -12.2144
2 16 5 5.4133 -7.3742
2 16 6 4.2602 -4.9036
2 16 7 -1.8523 0.4669
2 16 8 -8.4943 13.8513
2 16 9 -2.3263 -0.3105
2 16 10 1.2259 0.8506
2 16 11 3.5098 3.5727
2 16 12 1.9662 -11.1521
2 16 13 0.3981 -3.8255
2 16 14 -1.1561 8.9022
2 16 15 -6.5015 1.8978
2 16 16 -0.5170 -3.1850
2 16 17 2.0622 -2.2309
2 16 18 3.0893 -1.3715
2 16 19 3.6271 0.5329
2 16 20 -0.2815 1.2246
2 16 21 -1.8824 1.9324
2 16 22 1.0794 0.0772
2 16 23 -0.3367 -2.6605
2 16 24 -0.5781 0.3828
2 16 25 -1.1245 0.5302
2 18 0 -3.9712 -0.0540
2 18 1 -2.2802 -0.7172
2 18 2 -3.9579 4.5151
2 18 3 -6.4853 4.5480
2 18 4 4.5691 -6.1098
2 18 5 7.6098 -3.0245
2 18 6 5.2710 -5.5394
2 18 7 4.3939 -4.8190
2 18 8 -3.8565 13.3407
2 18 9 -7.0470 1.1402
2 18 10 -4.4776 -2.8500
2 18 11 1.9475 6.5747
2 18 12 3.9506 -5.9413
2 18 13 1.9906 -8.2163
2 18 14 2.8379 4.1346
2 18 15 -4.3645 4.6099
2 18 16 -4.0174 -0.4866
2 18 17 -0.8559 -3.0760
2 18 18 1.2911 -1.5476
2 18 19 3.9270 1.0938
2 18 20 2.0974 -0.0741
2 18 21 -0.6229 1.1247
2 18 22 0.4354 1.5181
2 18 23 -0.8639 -1.2989
2 18 24 0.1626 0.0320
2 20 0 -2.1495 -0.0239
2 20 1 -1.6012 -0.7238
2 20 2 0.4814 2.2217
2 20 3 -5.1626 2.9519
2 20 4 -2.8065 -5.9576
2 20 5 5.1182 1.7009
2 20 6 3.7271 -0.9204
2 20 7 5.4384 -9.4190
2 20 8 3.5890 9.2069
2 20 9 -3.5203 4.5999
2 20 10 -7.3821 -5.5142
2 20 11 -2.9911 4.2081
2 20 12 1.0719 -0.3494
2 20 13 1.8291 -6.6398
2 20 14 6.1439 -0.3994
2 20 15 0.3571 3.4157
2 20 16 -3.7918 1.9324
2 20 17 -3.5864 -1.9424
2 20 18 -2.0366 -2.5483
2 20 19 2.3433 1.7135
2 20 20 3.1037 0.3087
2 20 21 1.1844 -0.3984
2 20 22 1.0917 1.2171
2 20 23 -1.2962 -0.1150
2 22 0 1.7434 -0.0240
2 22 1 -2.0572 -1.5532
2 22 2 0.7878 1.8229
2 22 3 -1.4489 4.5494
2 22 4 -5.4922 -7.9276
2 22 5 1.5895 0.9392
2 22 6 2.4415 4.7193
2 22 7 2.8629 -9.1335
2 22 8 5.8517 3.3931
2 22 9 1.9095 7.1785
2 22 10 -4.3256 -4.2538
2 22 11 -4.2659 -0.7760
2 22 12 -2.9324 0.5344
2 22 13 -2.4126 -2.5583
2 22 14 4.6715 -0.6354
2 22 15 4.0697 1.5616
2 22 16 0.1160 1.4365
2 22 17 -2.7552 -0.4933
2 22 18 -3.7644 -2.7582
2 22 19 -0.7058 1.4906
2 22 20 1.5727 1.4559
2 22 21 1.9443 -0.7626
2 22 22 1.9685 0.0256
2 24 0 4.9042 -0.0313
2 24 1 -0.0229 -3.0010
2 24 2 -0.2880 -0.2443
2 24 3 1.0714 7.8263
2 24 4 -4.7256 -6.9042
2 24 5 -2.3258 -3.1784
2 24 6 0.5398 7.0758
2 24 7 1.0879 -4.5780
2 24 8 4.1892 -0.9491
2 24 9 4.7694 6.0516
2 24 10 1.1451 -0.9858
2 24 11 -3.3319 -3.2182
2 24 12 -4.6328 -1.5104
2 24 13 -4.5694 -0.4975
2 24 14 0.6695 0.7110
2 24 15 2.5980 1.6334
2 24 16 2.6522 0.6106
2 24 17 -0.2746 -0.1960
2 24 18 -2.3118 -2.5995
2 24 19 -1.0416 0.6640
2 24 20 -0.2854 1.7887
2 26 0 4.7564 -0.0120
2 26 1 2.7337 -3.5407
2 26 2 -0.4300 -4.1273
2 26 3 1.4231 8.8815
2 26 4 -2.0230 -2.1407
2 26 5 -3.3323 -5.9282
2 26 6 -2.7895 4.5050
2 26 7 -0.4518 0.1415
2 26 8 1.8180 -0.7831
2 26 9 2.7063 3.1697
2 26 10 5.7782 0.4172
2 26 11 1.5124 -2.9272
2 26 12 -4.7752 -3.4241
2 26 13 -6.2155 -0.3728
2 26 14 -1.3770 1.9028
2 26 15 -0.0965 2.0460
2 26 16 2.2491 0.2657
2 26 17 1.3155 -0.0688
2 26 18 -1.0117 -1.9686
2 28 0 1.6973 0.0184
2 28 1 3.2357 -2.4715
2 28 2 1.1364 -6.6917
2 28 3 1.6157 5.8997
2 28 4 -1.0665 2.0942
2 28 5 -2.1926 -4.0474
2 28 6 -4.1192 0.9700
2 28 7 -2.6712 0.5745
2 28 8 1.0645 1.1037
2 28 9 0.2917 2.2046
2 28 10 4.1113 0.0083
2 28 11 4.2866 -1.4535
2 28 12 -0.5087 -3.3318
2 28 13 -5.0592 -1.8750
2 28 14 -2.5860 1.6568
2 28 15 -1.8228 2.5244
2 28 16 0.4470 0.4910
2 30 0 -0.5935 -0.0058
2 30 1 1.6335 -1.0922
2 30 2 1.3463 -5.9345
2 30 3 2.5141 2.2181
2 30 4 -0.0333 2.5734
2 30 5 -1.8996 -0.9588
2 30 6 -3.5301 0.3595
2 30 7 -3.4763 -0.8504
2 30 8 -0.2290 0.8883
2 30 9 -0.1532 2.4430
2 30 10 2.4948 -0.3028
2 30 11 2.5538 -0.7605
2 30 12 0.8252 -1.4100
2 30 13 -1.7865 -1.9224
2 32 0 -1.5745 -0.0371
2 32 2 0.7120 -3.4118
2 32 3 1.9561 0.4180
2 32 4 1.0044 1.1466
2 32 5 -1.1020 0.2736
2 32 6 -2.8660 1.0081
2 32 7 -2.7749 -0.9304
2 32 8 -0.4555 -0.3143
2 32 9 -0.5652 1.6221
3 1 0 175.8562 -0.0220
3 1 1 40.2524 39.7544
3 1 2 -39.4961 20.3155
3 1 3 -14.4360 4.1340
3 1 4 -51.3510 -0.1792
3 1 5 -11.0161 -63.1070
3 1 6 15.2325 -17.5846
3 1 7 10.0384 12.7864
3 1 8 -4.7094 11.3427
3 1 9 -0.8684 1.7960
3 1 10 6.1021 -5.9071
3 1 11 -0.6054 10.4687
3 1 12 2.6520 5.3565
3 1 13 -1.2411 -10.7396
3 1 14 1.5129 -2.9924
3 1 15 1.3011 6.4966
3 1 16 -4.6750 0.0807
3 1 17 -0.8740 -1.1014
3 1 18 0.9150 0.6662
3 1 19 1.7363 -6.4463
3 1 20 -3.0714 -0.4157
3 1 21 -2.3454 3.2575
3 1 22 4.5836 -0.2625
3 1 23 1.0535 2.8225
3 1 24 1.8263 0.9236
3 1 25 0.5357 -1.8410
3 1 26 -2.4809 -0.2990
3 1 27 -0.4767 -2.4190
3 1 28 0.5282 -0.1333
3 3 0 94.1065 0.0120
3 3 1 78.2102 15.1934
3 3 2 7.3751 38.5368
3 3 3 -26.2526 30.0216
3 3 4 -50.4562 10.9358
3 3 5 -27.2284 -50.6359
3 3 6 -0.0277 -44.9411
3 3 7 21.6620 -12.8724
3 3 8 4.8723 21.5934
3 3 9 0.1760 20.4681
3 3 10 3.7483 -7.5859
3 3 11 -1.7823 -1.0288
3 3 12 2.6720 9.7370
3 3 13 -3.3549 -4.2167
3 3 14 -0.1453 -6.6615
3 3 15 2.1538 4.4646
3 3 16 -1.9442 0.0944
3 3 17 -0.5315 -2.0505
3 3 18 -1.0104 2.1122
3 3 19 3.2657 -5.7539
3 3 20 -0.0887 -2.3413
3 3 21 -5.0992 4.0103
3 3 22 0.5453 1.2042
3 3 23 2.1716 1.8115
3 3 24 2.9841 0.2374
3 3 25 1.3184 -0.7707
3 3 26 -1.3115 0.6925
3 3 27 -0.6733 -2.3217
3 3 28 -0.0958 -0.5982
3 5 0 20.4631 -0.0958
3 5 1 43.3082 -8.3897
3 5 2 43.1935 20.9267
3 5 3 -8.7893 44.9182
3 5 4 -42.7355 30.0356
3 5 5 -31.8172 -21.0962
3 5 6 -15.2414 -45.9598
3 5 7 16.5512 -44.8614
3 5 8 12.7735 4.4260
3 5 9 7.5314 34.4607
3 5 10 2.5994 9.5617
3 5 11 -3.6374 -7.3955
3 5 12 2.6334 2.5513
3 5 13 -4.4196 1.2873
3 5 14 -2.1411 -5.3452
3 5 15 1.0016 2.2229
3 5 16 0.1334 0.5027
3 5 17 1.8610 -3.6073
3 5 18 -2.0010 1.5747
3 5 19 1.5091 -3.9154
3 5 20 2.7131 -2.8693
3 5 21 -3.4149 3.3055
3 5 22 -3.8488 2.2379
3 5 23 0.4288 3.3790
3 5 24 4.0082 -0.6016
3 5 25 2.4879 -2.3486
3 5 26 0.2380 1.1756
3 5 27 -0.4550 -1.0299
3 5 28 -0.7257 -0.2206
3 7 0 9.2639 -0.0798
3 7 1 -2.9974 -14.2674
3 7 2 34.4536 -7.1116
3 7 3 10.9836 34.4353
3 7 4 -26.2452 34.9561
3 7 5 -27.8195 6.9923
3 7 6 -20.6212 -19.4684
3 7 7 6.0714 -53.1129
3 7 8 12.2933 -24.1244
3 7 9 13.2039 22.1028
3 7 10 4.2504 26.0546
3 7 11 -3.9074 3.6256
3 7 12 2.3120 -4.2946
3 7 13 -3.3349 -0.1474
3 7 14 -3.0842 -3.2398
3 7 15 -2.2329 0.7563
3 7 16 -0.3388 1.5718
3 7 17 4.9892 -3.1373
3 7 18 -0.5271 0.3086
3 7 19 -1.6894 -4.1822
3 7 20 2.2026 -3.2548
3 7 21 -0.1516 3.8628
3 7 22 -4.3858 2.7002
3 7 23 -1.5289 4.2570
3 7 24 3.0600 0.5668
3 7 25 2.8120 -3.6857
3 7 26 1.9240 -0.4241
3 7 27 0.7585 -0.6149
3 7 28 -1.3929 0.6834
3 9 0 27.2899 0.0384
3 9 1 -15.4937 -6.1418
3 9 2 7.9261 -22.5180
3 9 3 13.1739 13.9966
3 9 4 -11.3963 24.3193
3 9 5 -18.4487 15.0763
3 9 6 -17.0266 8.1398
3 9 7 -2.6608 -34.8691
3 9 8 7.4259 -34.1244
3 9 9 15.3231 -2.6140
3 9 10 5.2880 20.5980
3 9 11 -3.3503 17.4013
3 9 12 1.2019 -0.2634
3 9 13 -1.4662 -2.2022
3 9 14 -0.1729 -2.7059
3 9 15 -3.7705 -0.8519
3 9 16 -5.0008 0.7555
3 9 17 5.0437 -2.1478
3 9 18 3.5750 1.7401
3 9 19 -2.3632 -3.3487
3 9 20 -0.5940 -5.4720
3 9 21 0.3940 2.2779
3 9 22 -2.9618 3.7479
3 9 23 -1.1582 4.8867
3 9 24 2.2399 2.3564
3 9 25 2.2565 -3.3729
3 9 26 1.8069 -2.2515
3 9 27 1.8998 -1.3247
3 11 0 35.4441 0.0278
3 11 1 0.2300 4.6574
3 11 2 -7.1679 -21.5413
3 11 3 2.6729 -1.3420
3 11 4 -6.6828 10.4241
3 11 5 -11.7716 7.8033
3 11 6 -6.9495 19.7064
3 11 7 -2.5116 -12.7571
3 11 8 0.6306 -24.9769
3 11 9 12.1963 -13.2910
3 11 10 4.9834 3.2672
3 11 11 -1.9541 17.4325
3 11 12 0.3369 7.5714
3 11 13 -1.7798 -1.1671
3 11 14 2.7400 -2.3414
3 11 15 -0.2486 -0.0374
3 11 16 -8.0578 -0.4299
3 11 17 -0.0625 -4.2905
3 11 18 5.3228 2.0890
3 11 19 0.9212 0.0748
3 11 20 -1.1907 -4.6584
3 11 21 -1.3636 -0.7867
3 11 22 -2.8804 2.3284
3 11 23 -0.3989 4.1291
3 11 24 2.0079 4.0089
3 11 25 2.6795 -1.2628
3 11 26 1.3267 -2.7240
3 11 27 1.2120 -1.9183
3 13 0 20.8197 0.0238
3 13 1 14.8538 10.2389
3 13 2 -2.7147 -12.1418
3 13 3 -4.6767 -6.0244
3 13 4 -7.9497 2.2699
3 13 5 -11.7211 -4.3709
3 13 6 -2.4149 16.5097
3 13 7 3.5822 1.9414
3 13 8 0.7786 -13.0278
3 13 9 8.5797 -8.6191
3 13 10 1.1145 -7.0761
3 13 11 -2.3763 6.8415
3 13 12 0.9544 10.8988
3 13 13 -2.9282 1.7081
3 13 14 2.4155 -2.9266
3 13 15 4.2776 1.3326
3 13 16 -5.7447 1.6429
3 13 17 -4.6631 -5.8229
3 13 18 2.0252 -1.0844
3 13 19 3.0919 1.1896
3 13 20 1.5353 -1.3699
3 13 21 -1.2548 -1.1528
3 13 22 -3.3398 0.4996
3 13 23 -0.8159 1.5748
3 13 24 0.6549 3.3902
3 13 25 2.7331 0.7183
3 13 26 1.8729 -1.5937
3 15 0 3.6700 -0.0263
3 15 1 13.5821 10.0574
3 15 2 4.8999 -3.7561
3 15 3 -3.7049 -4.9005
3 15 4 -7.2363 2.8946
3 15 5 -11.9604 -10.5841
3 15 6 -3.0495 4.2081
3 15 7 4.8500 6.5560
3 15 8 1.7898 -5.3003
3 15 9 10.1214 0.5216
3 15 10 -0.3580 -5.5133
3 15 11 -5.4771 -3.3365
3 15 12 2.1119 7.3412
3 15 13 -3.2171 3.5103
3 15 14 -1.4130 -2.6475
3 15 15 5.7919 1.0444
3 15 16 -0.4861 4.4907
3 15 17 -4.5845 -3.5849
3 15 18 -1.8274 -4.1342
3 15 19 1.6029 -1.0954
3 15 20 2.9075 0.2532
3 15 21 0.4437 0.2624
3 15 22 -1.8870 0.2110
3 15 23 -0.4951 -0.3822
3 15 24 -0.9948 1.4820
3 15 25 1.0921 1.0134
3 17 0 -4.3485 -0.0367
3 17 1 5.0193 6.9062
3 17 2 6.6010 1.5680
3 17 3 0.1651 -3.4229
3 17 4 -3.0984 4.9987
3 17 5 -10.9164 -7.3829
3 17 6 -3.9003 -5.4721
3 17 7 4.0889 3.1217
3 17 8 -1.7521 -4.0607
3 17 9 10.9683 5.3965
3 17 10 3.7801 2.4289
3 17 11 -8.6104 -5.3717
3 17 12 1.0533 1.7959
3 17 13 -0.3068 2.0697
3 17 14 -4.1563 -2.5844
3 17 15 2.6103 -0.9641
3 17 16 2.7251 5.8918
3 17 17 -1.0695 1.8392
3 17 18 -2.9712 -3.8842
3 17 19 -0.8709 -4.2448
3 17 20 2.4826 -1.2531
3 17 21 0.9390 0.9202
3 17 22 -0.6475 1.0264
3 17 23 0.7112 -0.8403
3 17 24 -0.9459 0.1853
3 19 0 -2.2441 -0.0063
3 19 1 -0.8648 2.7640
3 19 2 1.8518 3.3257
3 19 3 0.8068 -1.2457
3 19 4 2.8894 5.4198
3 19 5 -7.8885 -1.7902
3 19 6 -4.2361 -8.0945
3 19 7 4.9881 -1.1222
3 19 8 -6.1630 -6.1198
3 19 9 5.5772 3.0326
3 19 10 9.0295 8.2109
3 19 11 -6.1305 -0.1766
3 19 12 -2.1728 -0.6527
3 19 13 0.7031 -0.2763
3 19 14 -2.9194 -2.1180
3 19 15 -0.1352 -4.1062
3 19 16 1.7311 2.8228
3 19 17 2.0186 6.3638
3 19 18 -0.6919 0.8812
3 19 19 -3.0780 -4.3514
3 19 20 0.8586 -4.1037
3 19 21 1.1307 -0.6034
3 19 22 -0.2442 1.3980
3 19 23 1.0713 -0.4349
3 21 0 -0.4504 0.0302
3 21 1 0.8723 -0.2089
3 21 2 -0.8673 2.0872
3 21 3 -3.0542 0.0120
3 21 4 6.0141 5.1529
3 21 5 -4.4838 2.5104
3 21 6 -5.1797 -5.8513
3 21 7 7.4510 -2.7938
3 21 8 -4.7458 -7.4844
3 21 9 -1.8196 -3.0767
3 21 10 7.3069 7.1102
3 21 11 -2.0777 6.3474
3 21 12 -2.1091 2.2226
3 21 13 0.7805 -1.6908
3 21 14 -1.1237 -1.8188
3 21 15 -0.6225 -4.7578
3 21 16 -0.7135 -1.7456
3 21 17 1.1708 5.0762
3 21 18 2.8025 4.9503
3 21 19 -2.0280 -0.6319
3 21 20 -0.9774 -4.4954
3 21 21 0.3360 -2.5194
3 21 22 -0.3755 0.7615
3 23 0 -3.5010 0.0343
3 23 1 1.9329 -1.4606
3 23 2 0.9914 -0.0311
3 23 3 -6.4696 -0.1044
3 23 4 6.1110 4.8498
3 23 5 -0.2925 4.1425
3 23 6 -6.6018 -2.6698
3 23 7 6.4899 -1.1414
3 23 8 -0.0532 -6.0771
3 23 9 -4.3328 -7.6038
3 23 10 2.8844 1.1161
3 23 11 -0.4209 6.9268
3 23 12 -2.1012 6.9937
3 23 13 0.2710 1.1788
3 23 14 1.4708 -1.3076
3 23 15 1.0082 -4.4280
3 23 16 -1.5268 -3.6870
3 23 17 -1.9070 1.3388
3 23 18 2.6777 4.4399
3 23 19 0.0314 2.3797
3 23 20 -0.5354 -2.3111
3 23 21 0.1373 -2.6678
3 25 0 -6.3725 -0.0028
3 25 1 -0.5515 -1.0897
3 25 2 3.7710 -1.4158
3 25 3 -7.2392 -2.2175
3 25 4 2.8601 4.1830
3 25 5 3.1851 5.4064
3 25 6 -4.5918 -0.7643
3 25 7 3.6686 0.8756
3 25 8 3.0570 -2.8098
3 25 9 -3.1279 -8.1383
3 25 10 -2.1147 -3.2712
3 25 11 -0.5661 2.7186
3 25 12 0.1065 7.1028
3 25 13 -0.8040 4.5604
3 25 14 1.3019 1.4073
3 25 15 2.7329 -2.9054
3 25 16 -0.0879 -3.3973
3 25 17 -3.1416 -1.0298
3 25 18 0.9237 1.5709
3 25 19 0.3364 2.2647
3 27 0 -5.6889 -0.0092
3 27 1 -4.4361 -0.1408
3 27 2 3.8498 -0.8239
3 27 3 -4.6913 -4.0962
3 27 4 0.2050 1.3488
3 27 5 2.9798 5.7775
3 27 6 -1.7390 1.1593
3 27 7 1.9509 2.1097
3 27 8 3.1411 0.2484
3 27 9 0.5370 -6.3177
3 27 10 -2.8162 -4.3216
3 27 11 -4.0278 -0.8865
3 27 12 0.1367 4.1069
3 27 13 0.7359 4.7210
3 27 14 0.7781 3.1335
3 27 15 2.2141 -1.0325
3 27 16 1.3248 -1.8376
3 27 17 -2.3445 -0.8041
3 29 0 -2.6011 -0.0165
3 29 1 -5.6509 0.6020
3 29 2 1.5138 0.1369
3 29 3 -2.6624 -4.0207
3 29 4 -0.0799 -1.3044
3 29 5 2.1817 4.3557
3 29 6 -0.3504 2.5002
3 29 7 1.3104 2.2216
3 29 8 1.4009 1.8702
3 29 9 1.2559 -3.4324
3 29 10 0.1696 -2.9426
3 29 11 -3.3563 -2.0571
3 29 12 -1.8503 0.9019
3 29 13 0.2291 2.6349
3 29 14 0.7326 2.9577
3 29 15 1.2302 0.1942
3 31 0 0.2271 -0.0155
3 31 1 -3.9147 1.0814
3 31 2 -0.6473 0.7863
3 31 3 -1.6603 -2.8516
3 31 4 0.0537 -2.3953
3 31 5 1.3282 2.0300
3 31 6 0.5034 3.1116
3 31 7 1.1587 2.0753
3 31 8 0.0291 1.3861
3 31 9 0.1986 -1.5144
3 31 10 1.2008 -0.9218
3 31 11 -1.0207 -0.9697
3 33 0 0.4220 -0.0067
3 33 1 -0.6825 1.0044
3 33 2 -0.9617 0.9455
3 33 3 -1.4662 -1.3888
3 33 4 0.4022 -1.5640
3 33 5 0.4605 0.1399
3 33 7 1.3428 2.0214
4 0 0 -38.9657 0.0675
4 0 1 0.0032 -67.2038
4 0 2 61.5948 -0.0739
4 0 3 0.0981 44.5736
4 0 4 -44.4479 0.2347
4 0 5 -0.3155 26.0499
4 0 6 -12.6822 -0.1487
4 0 7 0.1196 -9.5418
4 0 8 6.4988 0.0249
4 0 9 -0.0591 1.4788
4 0 10 3.6193 -0.0090
4 0 11 0.0686 -9.3417
4 0 12 0.9076 -0.0775
4 0 13 0.0597 3.8165
4 0 14 -5.7181 -0.0023
4 0 15 -0.0367 -3.5375
4 0 16 9.3119 0.0206
4 0 17 -0.0077 3.5928
4 0 18 -9.4954 -0.0021
4 0 19 0.0069 4.5520
4 0 20 1.8824 -0.0352
4 0 21 0.0448 -2.5983
4 0 22 3.6462 0.0363
4 0 23 0.0467 -6.0731
4 0 24 -1.5659 -0.0233
4 0 25 -0.0633 3.2688
4 0 26 -2.4983 0.0355
4 0 27 0.0001 0.7515
4 2 0 -34.5522 -0.0001
4 2 1 -15.2781 -53.2358
4 2 2 46.3808 -29.9763
4 2 3 47.2971 22.8828
4 2 4 -20.0672 26.2100
4 2 5 -31.4028 33.7726
4 2 6 -27.7591 6.4191
4 2 7 -0.4593 -5.3145
4 2 8 10.2211 -17.8179
4 2 9 4.2353 -4.9628
4 2 10 5.4723 8.1182
4 2 11 -2.3074 -6.0822
4 2 12 -2.9826 -1.6984
4 2 13 6.3386 3.4093
4 2 14 -0.9638 1.9067
4 2 15 -7.4084 -3.2149
4 2 16 4.7940 -1.5889
4 2 17 4.6495 2.5937
4 2 18 -6.8285 -1.0326
4 2 19 -3.3178 4.9227
4 2 20 0.5381 1.1829
4 2 21 2.1196 -3.2214
4 2 22 4.3386 1.9132
4 2 23 -0.2367 -3.9502
4 2 24 -1.4748 -3.1305
4 2 25 0.4383 1.3653
4 2 26 -2.5006 0.4289
4 2 27 -0.1863 1.2823
4 4 0 -25.6263 -0.0750
4 4 1 -18.4679 -27.8192
4 4 2 14.9311 -26.0065
4 4 3 57.0114 -13.0455
4 4 4 26.8699 20.8917
4 4 5 -24.9257 41.4316
4 4 6 -49.1908 17.0180
4 4 7 -18.5999 7.7491
4 4 8 8.1517 -24.4561
4 4 9 11.2653 -20.0259
4 4 10 12.7440 7.0069
4 4 11 0.7850 1.1124
4 4 12 -9.0885 -0.4007
4 4 13 3.7802 2.3191
4 4 14 5.4647 3.5247
4 4 15 -6.1575 -2.5362
4 4 16 -1.2683 -2.1226
4 4 17 3.4300 1.7254
4 4 18 -3.7735 -3.1092
4 4 19 -3.3442 3.6556
4 4 20 -1.6495 3.2834
4 4 21 2.6661 -2.4210
4 4 22 7.0206 1.1459
4 4 23 -0.2425 -1.4633
4 4 24 -2.7824 -3.0361
4 4 25 0.4540 -1.0100
4 4 26 -1.6952 -0.6527
4 4 27 0.0191 1.2958
4 4 28 -0.5771 0.6630
4 6 0 -21.2233 0.0134
4 6 1 -13.4669 -14.1673
4 6 2 -5.3251 -1.4502
4 6 3 31.4035 -23.4831
4 6 4 51.6087 -1.3411
4 6 5 10.0577 32.8388
4 6 6 -45.7453 21.4395
4 6 7 -39.1284 21.6468
4 6 8 -8.6874 -13.8512
4 6 9 11.3648 -29.8068
4 6 10 20.0538 -5.4874
4 6 11 9.5556 3.8752
4 6 12 -7.9603 3.8915
4 6 13 -3.7667 2.4977
4 6 14 5.7166 4.8561
4 6 15 -0.6845 -1.8026
4 6 16 -3.3113 -2.8336
4 6 17 0.5718 1.8322
4 6 18 -3.0249 -3.5935
4 6 19 -2.4237 1.6459
4 6 20 -2.8465 3.9596
4 6 21 1.0505 -1.1718
4 6 22 9.3960 -0.3031
4 6 23 2.2966 -0.0810
4 6 24 -3.5463 -1.7904
4 6 25 -1.3837 -2.3442
4 6 26 -2.3140 -1.4998
4 6 27 0.8931 0.8722
4 6 28 -0.0355 0.5341
4 8 0 -16.1324 -0.0316
4 8 1 -9.5132 -14.1145
4 8 2 -8.0904 13.4539
4 8 3 0.6070 -9.5482
4 8 4 40.3464 -13.1419
4 8 5 36.7411 16.6057
4 8 6 -17.3764 15.8846
4 8 7 -37.9334 23.4521
4 8 8 -29.9555 2.4666
4 8 9 -1.5062 -23.6054
4 8 10 20.8431 -16.9692
4 8 11 17.2167 -1.4000
4 8 12 1.4552 5.2895
4 8 13 -7.4168 3.0693
4 8 14 -0.7319 6.1087
4 8 15 3.0577 0.5634
4 8 16 -0.7796 -2.8735
4 8 17 -1.3685 1.3027
4 8 18 -3.8424 -3.8349
4 8 19 -1.3952 0.0568
4 8 20 -2.7535 5.1564
4 8 21 -1.5920 0.8029
4 8 22 8.8680 -2.6086
4 8 23 5.4327 -1.0175
4 8 24 -2.2383 -0.3708
4 8 25 -2.0281 -1.9964
4 8 26 -3.7942 -1.9286
4 8 27 -0.3966 0.4830
4 10 0 -11.2932 -0.0716
4 10 1 -8.2359 -16.7549
4 10 2 0.3664 10.7063
4 10 3 -13.2593 6.9825
4 10 4 14.3139 -8.9160
4 10 5 36.0997 4.3917
4 10 6 4.7038 7.5958
4 10 7 -15.2385 15.5797
4 10 8 -31.4932 9.5506
4 10 9 -19.4729 -10.0627
4 10 10 10.8052 -17.4656
4 10 11 17.3188 -6.7804
4 10 12 11.0749 2.8418
4 10 13 -1.5449 2.0890
4 10 14 -6.3110 4.8770
4 10 15 -0.3912 2.1999
4 10 16 2.4466 -0.5670
4 10 17 0.4600 2.5303
4 10 18 -5.2424 -3.9803
4 10 19 -1.4740 -3.3143
4 10 20 -1.0761 4.3333
4 10 21 -3.1079 4.2831
4 10 22 5.2570 -1.4833
4 10 23 6.8279 -2.8378
4 10 24 -0.2615 -1.7080
4 10 25 -1.4828 -1.2568
4 10 26 -3.3249 -1.2317
4 10 27 -1.8970 0.3809
4 12 0 -3.2578 -0.0556
4 12 1 -11.1504 -14.6468
4 12 2 5.8466 -0.3436
4 12 3 -9.8450 11.4081
4 12 4 -3.3820 3.6335
4 12 5 23.8592 2.1503
4 12 6 7.5252 -0.0454
4 12 7 0.0384 5.2048
4 12 8 -14.9221 7.8994
4 12 9 -24.0333 -0.0576
4 12 10 -0.8041 -11.5368
4 12 11 10.1261 -7.1762
4 12 12 11.1470 0.1766
4 12 13 6.5590 0.6365
4 12 14 -3.5095 3.5398
4 12 15 -5.2587 1.3192
4 12 16 0.9737 -0.4264
4 12 17 3.0492 4.6100
4 12 18 -4.6281 -0.9546
4 12 19 -2.5526 -5.1937
4 12 20 0.1686 0.0318
4 12 21 -1.9714 4.2087
4 12 22 1.3681 1.7571
4 12 23 5.0842 -0.9865
4 12 24 1.2904 -2.9735
4 12 25 -0.5357 -1.9080
4 12 26 -2.1133 -0.8206
4 14 0 5.4385 0.0205
4 14 1 -9.3125 -7.8222
4 14 2 5.0560 -5.9720
4 14 3 -1.7859 3.3422
4 14 4 -9.9171 8.9271
4 14 5 12.3823 8.3847
4 14 6 3.4876 0.1332
4 14 7 1.5234 -3.1833
4 14 8 0.3528 0.6666
4 14 9 -17.8945 3.9249
4 14 10 -5.1575 -5.8808
4 14 11 4.6601 -4.5414
4 14 12 3.8949 0.5997
4 14 13 8.4024 -1.1103
4 14 14 2.8392 2.4731
4 14 15 -5.6561 1.7143
4 14 16 -1.7714 -1.9978
4 14 17 3.3126 3.0822
4 14 18 -3.5642 2.2740
4 14 19 -3.3348 -2.6352
4 14 20 0.2863 -2.9541
4 14 21 0.0389 0.5353
4 14 22 -0.1426 2.2743
4 14 23 1.7482 1.8227
4 14 24 1.1052 -1.7685
4 14 25 0.7053 -1.8584
4 16 0 8.7766 0.1010
4 16 1 -4.9767 -2.1896
4 16 2 1.9316 -2.7105
4 16 3 4.7631 -2.8835
4 16 4 -7.8028 3.5210
4 16 5 5.4175 8.6219
4 16 6 -1.4331 6.1260
4 16 7 -4.9523 -1.9136
4 16 8 7.9859 -5.7929
4 16 9 -8.6559 2.8158
4 16 10 -4.4465 -3.3554
4 16 11 5.0227 -4.1998
4 16 12 -2.8274 3.0114
4 16 13 2.5763 -0.0416
4 16 14 6.4230 1.2851
4 16 15 -1.7843 2.3657
4 16 16 -2.8803 -2.7076
4 16 17 2.7753 -0.4185
4 16 18 -1.9682 2.4758
4 16 19 -4.5900 1.5312
4 16 20 -1.2662 -1.7788
4 16 21 1.3958 -2.8577
4 16 22 0.8524 0.1599
4 16 23 -0.3591 2.5913
4 16 24 -0.6078 -0.1326
4 16 25 1.0500 -0.8067
4 18 0 7.2028 0.0702
4 18 1 0.6165 -0.0228
4 18 2 -0.4327 1.3360
4 18 3 6.0014 -2.5442
4 18 4 -3.6018 -0.3888
4 18 5 3.9421 1.7961
4 18 6 -2.0833 6.6759
4 18 7 -12.5575 4.4139
4 18 8 6.3979 -6.1273
4 18 9 -1.0650 1.0200
4 18 10 -2.9703 -1.5149
4 18 11 7.8437 -5.9987
4 18 12 -1.2718 2.4929
4 18 13 -4.2364 1.5454
4 18 14 1.7411 1.3786
4 18 15 1.6753 3.8666
4 18 16 -0.8425 -2.0135
4 18 17 1.7726 -3.9098
4 18 18 0.7721 -0.2572
4 18 19 -3.4080 3.4137
4 18 20 -3.9119 2.3870
4 18 21 -0.3362 -2.8358
4 18 22 1.8688 -2.2418
4 18 23 0.3273 1.3585
4 18 24 -1.3267 0.3480
4 20 0 1.4269 -0.0016
4 20 1 2.1209 0.6501
4 20 2 0.3156 2.5891
4 20 3 5.8167 -1.1184
4 20 4 -1.1912 0.8656
4 20 5 4.1600 -3.4765
4 20 6 0.6957 1.4921
4 20 7 -15.6315 7.9677
4 20 8 -0.6320 -2.6116
4 20 9 2.5388 0.1020
4 20 10 -0.7252 0.5384
4 20 11 7.5590 -6.2280
4 20 12 3.4410 0.3712
4 20 13 -3.2462 1.5969
4 20 14 -4.4464 0.4595
4 20 15 -0.8659 4.2779
4 20 16 1.4431 0.7515
4 20 17 1.7240 -4.1149
4 20 18 1.7332 -3.0224
4 20 19 -0.4136 0.8736
4 20 20 -3.1898 4.6314
4 20 21 -2.5598 0.2746
4 20 22 0.3254 -2.3082
4 20 23 0.9020 -0.0549
4 22 0 -0.9999 -0.0341
4 22 1 -0.2584 1.4045
4 22 2 -0.0012 2.7393
4 22 3 5.8109 -2.0016
4 22 4 -0.7474 3.5094
4 22 5 4.1682 -3.1690
4 22 6 5.2032 -4.3863
4 22 7 -12.6656 5.8215
4 22 8 -7.3351 1.2534
4 22 9 -0.0780 0.9449
4 22 10 0.3459 2.1988
4 22 11 7.1996 -4.4097
4 22 12 6.3838 -2.0629
4 22 13 1.1748 0.2143
4 22 14 -5.4133 0.0918
4 22 15 -5.0238 3.0564
4 22 16 0.2884 2.0431
4 22 17 2.2532 -2.1120
4 22 18 1.9855 -2.1445
4 22 19 0.7686 -1.9341
4 22 20 -1.2109 2.6558
4 22 21 -2.1088 2.0971
4 24 0 0.3132 0.0096
4 24 1 -2.1710 1.7536
4 24 2 -1.8816 4.4302
4 24 3 6.2565 -2.9726
4 24 4 -0.7330 2.8866
4 24 5 1.7337 -0.4308
4 24 6 7.5496 -5.9254
4 24 7 -6.1311 0.7086
4 24 8 -8.0488 1.9501
4 24 9 -3.2775 2.6255
4 24 10 -2.0149 3.2410
4 24 11 4.4391 -1.1349
4 24 12 6.6082 -2.2769
4 24 13 5.8787 -2.5800
4 24 14 -1.9160 -1.0549
4 24 15 -6.1885 2.0014
4 24 16 -2.2548 2.3416
4 24 17 1.0417 -0.7030
4 24 18 1.7171 -0.0026
4 24 19 1.1441 -1.8754
4 24 20 0.0786 0.1663
4 26 0 3.3047 0.0263
4 26 1 -1.7171 0.9098
4 26 2 -4.5706 5.7049
4 26 3 5.1116 -1.3052
4 26 4 0.4881 1.3842
4 26 5 -0.1987 0.5174
4 26 6 6.7754 -4.6898
4 26 7 -1.1317 -2.9213
4 26 8 -5.5233 0.0099
4 26 9 -3.9378 3.5019
4 26 10 -3.2183 3.6742
4 26 11 2.2080 0.7856
4 26 12 3.1595 -0.5181
4 26 13 5.7446 -3.1815
4 26 14 2.2668 -2.2211
4 26 15 -3.4938 0.4475
4 26 16 -2.8713 1.5635
4 26 17 -0.1535 -0.1388
4 26 18 0.7878 1.2674
4 28 0 5.4007 -0.0144
4 28 1 0.7464 -0.0085
4 28 2 -5.6409 5.2007
4 28 3 2.2985 0.6067
4 28 4 1.0647 0.6165
4 28 5 -0.9982 0.4409
4 28 6 4.8330 -2.4726
4 28 7 1.8761 -3.4402
4 28 8 -2.2621 -2.5233
4 28 9 -2.9740 2.0886
4 28 10 -4.0343 3.6323
4 28 11 1.1731 1.3875
4 28 12 1.6670 0.8265
4 28 13 2.8279 -1.9686
4 28 14 2.3839 -2.1344
4 28 15 -0.6821 -0.2085
4 28 16 -1.6731 0.7381
4 30 0 4.6460 0.0121
4 30 1 3.5632 -0.4944
4 30 2 -4.0054 3.4864
4 30 3 -0.9017 1.8399
4 30 4 0.8527 0.6174
4 30 5 -0.3259 -0.5892
4 30 6 2.0164 -1.3650
4 30 7 2.4430 -1.3090
4 30 8 0.2893 -2.3455
4 30 9 -1.1162 -0.1867
4 30 10 -3.0043 1.9696
4 30 11 0.1032 0.7222
4 30 12 0.7153 1.0260
4 30 13 0.8506 -0.0661
4 32 0 1.7338 0.0278
4 32 1 3.0372 -0.2803
4 32 2 -0.5449 1.3817
4 32 3 -1.6975 1.4660
4 32 4 -0.9279 1.1841
4 32 6 0.8403 -1.4874
4 32 7 0.8035 -0.4078
4 32 8 1.1237 -0.6393
4 32 9 0.3129 -0.3015
5 1 0 -14.6259 -0.0670
5 1 1 -0.6163 3.0152
5 1 2 -38.5139 -8.1010
5 1 3 -11.8864 -14.9904
5 1 4 43.8921 -6.1194
5 1 5 19.5059 23.0185
5 1 6 8.2196 11.7372
5 1 7 -10.3438 -4.7663
5 1 8 -4.1351 -5.0734
5 1 9 -0.3794 2.5422
5 1 10 -6.7612 2.6869
5 1 11 2.8312 -1.6880
5 1 12 -1.1022 -2.7300
5 1 13 -2.3174 -0.3673
5 1 14 2.0519 0.4645
5 1 15 2.7389 -0.2690
5 1 16 -7.0000 1.2612
5 1 17 -3.7019 -0.1949
5 1 18 13.0983 -0.8342
5 1 19 2.5411 3.4288
5 1 20 -2.4319 0.8429
5 1 21 -0.2465 -5.4203
5 1 22 -5.3235 -1.6557
5 1 23 -0.1218 1.6815
5 1 24 -1.2836 1.1351
5 1 25 -0.9718 1.1703
5 1 26 3.8879 -0.6653
5 1 27 0.0619 1.9413
5 1 28 -1.0294 0.5036
5 3 0 -2.8664 0.1615
5 3 1 4.0847 10.4547
5 3 2 -31.7872 -18.2834
5 3 3 -26.0474 -20.2387
5 3 4 13.9877 -17.5808
5 3 5 37.7268 11.0709
5 3 6 35.4705 27.1714
5 3 7 -15.1713 11.7298
5 3 8 -14.6057 -5.9728
5 3 9 -6.0775 -8.2211
5 3 10 -9.4461 0.3896
5 3 11 6.6893 3.0849
5 3 12 4.5760 -3.8221
5 3 13 -3.2063 -2.4731
5 3 14 -1.5964 0.3331
5 3 15 4.4291 -0.3586
5 3 16 -3.0133 2.4067
5 3 17 -6.6042 2.4407
5 3 18 7.7331 -0.4399
5 3 19 3.9719 1.4884
5 3 20 0.5186 0.5012
5 3 21 0.2529 -3.8197
5 3 22 -5.4816 -2.8864
5 3 23 -0.0519 -0.5479
5 3 24 -0.6210 2.1684
5 3 25 -3.2227 2.5636
5 3 26 2.7646 -1.0856
5 3 27 0.9979 0.9838
5 3 28 -1.0155 0.4148
5 5 0 3.4162 0.1073
5 5 1 15.7413 19.1904
5 5 2 -20.0104 -14.8760
5 5 3 -21.8737 -24.1164
5 5 4 -15.8406 -24.8604
5 5 5 20.6371 -6.9089
5 5 6 57.0958 24.1233
5 5 7 3.6158 28.3328
5 5 8 -18.4799 8.8941
5 5 9 -14.7053 -10.7636
5 5 10 -16.6186 -11.5864
5 5 11 3.9446 0.1732
5 5 12 10.8849 0.1024
5 5 13 1.2681 -2.2482
5 5 14 -3.6122 -0.6535
5 5 15 3.4591 -0.1779
5 5 16 -0.7815 1.0227
5 5 17 -6.3891 3.9961
5 5 18 4.4036 2.4819
5 5 19 2.5762 1.5205
5 5 20 1.8414 -1.0853
5 5 21 1.8158 -3.5481
5 5 22 -5.4607 -2.8250
5 5 23 -1.7479 -2.9123
5 5 24 1.0172 2.2378
5 5 25 -2.5898 4.4780
5 5 26 0.2721 -0.8282
5 5 27 0.5901 0.4008
5 7 0 -6.0638 0.0162
5 7 1 23.1963 21.2530
5 7 2 -6.4746 -1.8709
5 7 3 -7.4212 -20.3910
5 7 4 -22.4958 -24.5066
5 7 5 -10.9734 -20.5738
5 7 6 49.3697 6.9741
5 7 7 28.7595 29.9147
5 7 8 -6.6034 24.0143
5 7 9 -18.6514 3.3686
5 7 10 -24.3325 -15.6601
5 7 11 -5.2546 -12.4135
5 7 12 11.7397 0.0046
5 7 13 8.5092 0.5589
5 7 14 -2.3938 -1.0504
5 7 15 1.1357 0.7326
5 7 16 0.8760 -0.6787
5 7 17 -5.1499 2.7388
5 7 18 2.1465 4.6092
5 7 19 1.5144 3.6406
5 7 20 2.1576 -1.6136
5 7 21 2.9590 -3.8469
5 7 22 -4.3807 -1.7070
5 7 23 -4.4509 -4.7218
5 7 24 0.2186 -0.1798
5 7 25 -0.2657 6.2722
5 7 26 0.2882 0.9779
5 7 27 -0.4654 0.0794
5 9 0 -18.3830 0.0412
5 9 1 15.1997 15.1664
5 9 2 1.0464 8.6319
5 9 3 5.0266 -11.2076
5 9 4 -8.1351 -15.8385
5 9 5 -25.3313 -21.9496
5 9 6 19.9699 -11.9196
5 9 7 32.8378 17.9543
5 9 8 12.2626 26.2221
5 9 9 -8.9281 18.9336
5 9 10 -25.6323 -3.6491
5 9 11 -16.0246 -20.6655
5 9 12 4.6984 -7.6237
5 9 13 11.4632 1.6316
5 9 14 3.1274 0.0762
5 9 15 0.7036 1.7653
5 9 16 0.0597 -1.2020
5 9 17 -3.4585 0.1750
5 9 18 1.6346 4.2128
5 9 19 -0.1023 6.2061
5 9 20 1.4481 -0.3160
5 9 21 4.5756 -4.6858
5 9 22 -2.1262 -0.9758
5 9 23 -6.2759 -3.2606
5 9 24 -1.8866 -3.0161
5 9 25 0.3580 4.9390
5 9 26 1.0942 2.8985
5 9 27 -0.1105 0.4359
5 11 0 -17.6110 0.0397
5 11 1 3.3569 6.6843
5 11 2 -0.7057 11.6517
5 11 3 7.5507 -5.1521
5 11 4 6.4704 -7.9449
5 11 5 -17.7188 -10.0804
5 11 6 -0.1825 -19.0044
5 11 7 17.9960 1.9189
5 11 8 16.2185 17.0390
5 11 9 4.8662 21.4559
5 11 10 -15.2806 12.9900
5 11 11 -19.7575 -14.9662
5 11 12 -3.5592 -15.4979
5 11 13 7.0623 -2.1811
5 11 14 5.0696 0.4358
5 11 15 3.9831 3.1000
5 11 16 0.8366 0.9802
5 11 17 -3.4733 -1.6014
5 11 18 1.5334 0.9101
5 11 19 -0.6943 6.8267
5 11 20 -1.1405 2.4858
5 11 21 4.6104 -3.8174
5 11 22 1.8844 -1.8922
5 11 23 -5.4546 -1.4469
5 11 24 -3.7459 -3.2573
5 11 25 -0.3531 2.6152
5 11 26 1.2000 3.2362
5 13 0 -8.8400 0.0076
5 13 1 -2.7377 -0.7027
5 13 2 -5.2203 10.0652
5 13 3 4.4299 -0.2056
5 13 4 11.9153 -7.9310
5 13 5 -5.2917 0.2012
5 13 6 -4.6402 -12.1057
5 13 7 4.8358 -5.3843
5 13 8 8.7079 7.1842
5 13 9 8.9906 10.3146
5 13 10 -2.7586 19.1527
5 13 11 -15.7450 -1.0196
5 13 12 -7.3387 -15.6189
5 13 13 3.1299 -5.9472
5 13 14 2.9243 -1.7765
5 13 15 4.3308 0.8211
5 13 16 2.7333 4.3496
5 13 17 -2.2119 1.1756
5 13 18 1.1755 -2.0229
5 13 19 -0.5565 4.1922
5 13 20 -3.0911 3.6578
5 13 21 1.7089 -1.5177
5 13 22 3.8418 -1.7284
5 13 23 -1.6608 -0.6882
5 13 24 -3.1825 -2.4979
5 13 25 -1.5753 0.8527
5 13 26 0.6023 2.4242
5 15 0 1.1118 -0.0548
5 15 1 0.3961 -5.1249
5 15 2 -8.2220 3.3458
5 15 3 -1.6915 4.4313
5 15 4 8.8545 -7.4021
5 15 5 2.9962 2.9246
5 15 6 0.2633 -4.3971
5 15 7 0.6495 -4.9302
5 15 8 0.5107 5.8293
5 15 9 4.1706 -1.9567
5 15 10 3.7675 12.0673
5 15 11 -8.6853 9.5087
5 15 12 -7.3887 -10.1338
5 15 13 1.8408 -6.1728
5 15 14 1.5580 -1.7710
5 15 15 2.9441 -3.3115
5 15 16 2.4116 2.8621
5 15 17 -1.8689 4.9738
5 15 18 1.6053 -0.7238
5 15 19 1.0424 1.5695
5 15 20 -2.8343 2.8042
5 15 21 -1.5007 -0.1553
5 15 22 1.6490 -0.8653
5 15 23 1.0828 -0.3300
5 15 24 -0.2676 -1.4142
5 15 25 -1.4915 0.2217
5 17 0 1.6872 -0.0618
5 17 1 6.2763 -4.8250
5 17 2 -3.6850 -3.8778
5 17 3 -4.4478 3.8326
5 17 4 1.0831 -5.8586
5 17 5 2.0505 3.9340
5 17 6 4.1625 1.1929
5 17 7 4.6484 -3.6648
5 17 8 0.1298 8.8521
5 17 9 -2.3299 -6.5714
5 17 10 2.3525 -0.5505
5 17 11 -4.2765 11.5395
5 17 12 -6.2513 -2.6739
5 17 13 3.2766 -4.3673
5 17 14 2.4390 -0.3958
5 17 15 1.0027 -4.0250
5 17 16 1.5685 -0.7549
5 17 17 -2.5973 4.5757
5 17 18 -0.1345 1.7713
5 17 19 2.6307 0.7901
5 17 20 0.5564 1.6247
5 17 21 -1.4336 0.6630
5 17 22 -2.1050 0.1253
5 17 23 0.1364 -0.4393
5 17 24 1.7823 -0.9373
5 19 0 -0.6055 -0.0159
5 19 1 5.5927 -2.1392
5 19 2 0.9568 -6.6763
5 19 3 -1.4872 0.8804
5 19 4 -3.0363 -6.3173
5 19 5 -1.7962 3.1967
5 19 6 2.1973 5.0237
5 19 7 6.4152 -2.5569
5 19 8 5.0647 11.4012
5 19 9 -3.0974 -2.6888
5 19 10 -1.0877 -9.7761
5 19 11 -2.5965 4.4835
5 19 12 -6.8455 1.4018
5 19 13 2.5828 -0.3623
5 19 14 5.6049 1.6429
5 19 15 1.0855 -2.0362
5 19 16 -0.0457 -2.5382
5 19 17 -2.3914 1.1010
5 19 18 -2.0675 2.3726
5 19 19 1.2462 1.3398
5 19 20 2.4394 0.5518
5 19 21 1.9018 0.6495
5 19 22 -2.2627 1.0739
5 19 23 -1.9300 -0.1693
5 21 0 -0.0820 0.0004
5 21 1 3.4825 0.0235
5 21 2 1.5636 -5.4426
5 21 3 2.0278 -0.4296
5 21 4 -3.2170 -8.2214
5 21 5 -4.2413 0.6627
5 21 6 -0.9288 7.2591
5 21 7 4.4838 -1.7747
5 21 8 8.1188 9.8325
5 21 9 0.5837 3.9658
5 21 10 -2.7047 -9.1356
5 21 11 -2.7107 -3.1974
5 21 12 -6.1678 -1.3032
5 21 13 -0.2513 1.1717
5 21 14 5.4884 3.1587
5 21 15 3.3420 1.2756
5 21 16 -0.0723 -0.3573
5 21 17 -2.2295 -1.6576
5 21 18 -2.7722 -0.1166
5 21 19 0.2026 1.4008
5 21 20 1.3291 0.6598
5 21 21 2.7873 0.2294
5 21 22 -0.0822 0.8422
5 23 0 1.0278 -0.0103
5 23 1 3.1116 0.3413
5 23 2 0.1912 -3.8323
5 23 3 3.4548 1.5329
5 23 4 -0.5682 -8.2814
5 23 5 -4.4141 -3.4809
5 23 6 -4.1014 6.7210
5 23 7 0.9229 0.0612
5 23 8 7.2114 6.5587
5 23 9 4.6686 6.1798
5 23 10 0.2951 -3.8318
5 23 11 -3.1231 -4.3027
5 23 12 -6.2922 -5.1611
5 23 13 -2.3342 -0.2740
5 23 14 2.8398 2.4377
5 23 15 4.0289 1.8340
5 23 16 1.5460 2.5630
5 23 17 -0.5449 -0.3548
5 23 18 -3.0797 -1.6565
5 23 19 -0.5110 -0.3321
5 23 20 0.4074 0.3139
5 25 0 0.4878 -0.0638
5 25 1 4.4593 0.0920
5 25 2 -0.2375 -3.8012
5 25 3 2.4288 3.1430
5 25 4 1.8329 -5.3924
5 25 5 -2.5241 -5.2236
5 25 6 -5.6661 3.9583
5 25 7 -2.0758 0.4332
5 25 8 4.0544 4.2909
5 25 9 5.0172 5.1501
5 25 10 3.7572 -0.5170
5 25 11 -0.7495 -1.0699
5 25 12 -5.1485 -5.8726
5 25 13 -3.5947 -2.3823
5 25 14 -0.4300 1.1395
5 25 15 2.7140 0.9532
5 25 16 1.8977 2.7310
5 25 17 1.3200 0.7930
5 25 18 -1.4457 -0.7719
5 27 0 -2.2630 -0.0357
5 27 1 5.3822 -0.2330
5 27 2 1.2572 -3.7829
5 27 3 0.6256 3.5347
5 27 4 2.7887 -2.3379
5 27 5 0.1223 -5.0324
5 27 6 -5.6127 1.6813
5 27 7 -4.0248 0.2357
5 27 8 1.2936 2.5846
5 27 9 3.4903 3.3317
5 27 10 4.4363 -0.3344
5 27 11 1.1204 1.3848
5 27 12 -2.9962 -3.3245
5 27 13 -2.4424 -2.5700
5 27 14 -1.7119 -0.1682
5 27 15 0.8646 -0.2303
5 27 16 1.0593 1.9384
5 29 0 -5.2358 -0.0006
5 29 1 3.0546 -0.4595
5 29 2 3.7406 -3.5897
5 29 3 0.2451 2.6858
5 29 4 1.1402 0.6891
5 29 5 1.8929 -3.2003
5 29 6 -2.8538 -0.7655
5 29 7 -4.3600 -0.3960
5 29 8 -0.8034 1.6644
5 29 9 1.5124 2.2885
5 29 10 2.6714 -0.7495
5 29 11 1.8117 1.2308
5 29 12 -0.9749 -1.2029
5 29 13 -1.0527 -1.3172
5 29 14 -1.0930 0.1730
5 31 0 -3.3690 -0.0445
5 31 1 -0.5901 -0.4823
5 31 2 2.6503 -2.3759
5 31 3 1.8124 0.9059
5 31 4 0.2988 1.3605
5 31 5 0.5160 -0.2154
5 31 6 -0.2824 -1.3341
5 31 7 -2.1800 -1.2820
5 31 8 -1.4377 0.5862
5 31 9 0.4311 1.3445
5 31 10 0.6019 -0.4838
5 33 0 -0.6366 -0.0287
5 33 1 -0.3081 -0.5874
5 33 2 0.3859 -0.9129
5 33 3 0.9395 0.2484
5 33 4 1.0585 0.2798
6 0 1 -0.0594 11.8768
6 0 2 13.8360 -0.1192
6 0 3 0.0343 8.6717
6 0 4 -2.3090 -0.0015
6 0 5 0.0469 -32.8465
6 0 6 -3.2634 0.0891
6 0 7 0.0131 9.5909
6 0 8 0.1166 -0.0107
6 0 9 0.0277 -5.8582
6 0 10 10.6534 -0.0272
6 0 11 -0.0730 9.5507
6 0 12 -7.5452 -0.0137
6 0 13 0.0669 -3.0504
6 0 14 -0.7245 0.0198
6 0 15 0.0024 7.4170
6 0 16 5.5173 -0.0013
6 0 17 0.0243 -7.4406
6 0 18 -4.6838 0.0358
6 0 19 0.0496 -7.0296
6 0 20 -1.3532 -0.0143
6 0 21 -0.0628 7.1761
6 0 22 0.0436 0.0230
6 0 23 -0.0277 3.1078
6 0 24 1.0115 0.0072
6 0 25 0.0027 -1.9884
6 0 26 1.4127 -0.0009
6 0 27 0.0281 -1.9591
6 2 0 -10.0920 -0.0298
6 2 1 -14.9242 6.1416
6 2 2 11.8343 11.0936
6 2 3 -8.0019 17.1644
6 2 4 -5.1151 -1.7288
6 2 5 3.4585 -31.4677
6 2 6 -2.0544 -17.3458
6 2 7 7.0954 -0.6057
6 2 8 2.3607 20.8548
6 2 9 -4.5190 4.8412
6 2 10 6.8851 -10.7590
6 2 11 2.3351 4.0259
6 2 12 -5.2124 4.0806
6 2 13 -3.2080 -1.4480
6 2 14 -1.4438 -2.4453
6 2 15 0.0684 5.8885
6 2 16 4.8874 2.3871
6 2 17 3.5266 -6.0741
6 2 18 -2.2434 0.3041
6 2 19 -2.5725 -6.3860
6 2 20 -3.0512 -2.2730
6 2 21 -0.2886 5.9148
6 2 22 0.3771 0.6981
6 2 23 0.1074 3.4647
6 2 24 1.0997 0.6902
6 2 25 0.6322 -2.4497
6 2 26 0.8073 1.4015
6 2 27 -0.2308 -1.1036
6 4 0 4.8973 -0.0531
6 4 1 -22.0308 -3.9980
6 4 2 7.6143 5.7363
6 4 3 -12.2610 30.1229
6 4 4 -12.2742 7.3688
6 4 5 1.5524 -23.9894
6 4 6 -1.1277 -25.0381
6 4 7 14.6921 -23.9414
6 4 8 9.3301 20.5261
6 4 9 -5.3943 26.5530
6 4 10 -0.0079 -4.6605
6 4 11 -0.9181 -5.4108
6 4 12 -2.6627 0.6550
6 4 13 -1.8460 0.1452
6 4 14 -2.9211 -2.4319
6 4 15 -1.6106 3.9507
6 4 16 5.6324 2.7227
6 4 17 4.8331 -4.4031
6 4 18 0.3245 0.8173
6 4 19 -1.3510 -4.8715
6 4 20 -4.4486 -2.7139
6 4 21 -2.8278 4.1061
6 4 22 0.4898 0.7456
6 4 23 1.1555 3.2787
6 4 24 0.0289 1.4451
6 4 25 1.6252 -2.4920
6 4 26 1.8329 1.4382
6 4 27 -1.6631 -0.1987
6 6 0 19.9236 0.0505
6 6 1 -19.2086 -6.6207
6 6 2 2.7752 -10.9978
6 6 3 -10.1379 29.2343
6 6 4 -16.2716 21.1346
6 6 5 -3.9920 -11.5333
6 6 6 -7.8498 -18.3846
6 6 7 14.7930 -38.5383
6 6 8 21.9486 -2.4586
6 6 9 1.7231 33.2444
6 6 10 -3.9590 15.6294
6 6 11 -7.0679 -2.6792
6 6 12 -7.1344 -6.5301
6 6 13 1.1728 -3.3936
6 6 14 0.7621 -2.5133
6 6 15 -5.3864 3.0638
6 6 16 3.6568 3.1944
6 6 17 6.5492 -3.0251
6 6 18 2.4760 0.3802
6 6 19 0.2683 -4.2488
6 6 20 -3.0415 -2.2097
6 6 21 -4.9177 3.0492
6 6 22 -1.9094 1.3819
6 6 23 2.7668 3.6995
6 6 24 0.3342 1.7175
6 6 25 0.5753 -3.0087
6 6 26 3.0925 0.6300
6 6 27 -1.2122 0.4714
6 8 0 27.1276 0.0028
6 8 1 -7.4672 0.3048
6 8 2 -1.4287 -21.2991
6 8 3 -6.2583 11.9629
6 8 4 -15.1409 26.5251
6 8 5 -5.5342 1.6224
6 8 6 -13.0120 -5.4499
6 8 7 1.6363 -34.2646
6 8 8 24.9558 -24.5730
6 8 9 15.1470 17.4110
6 8 10 1.7984 26.7391
6 8 11 -7.7599 12.1844
6 8 12 -15.6993 -4.8663
6 8 13 -3.1239 -9.1605
6 8 14 5.8207 -5.3870
6 8 15 -3.7265 1.5495
6 8 16 0.2252 3.2857
6 8 17 4.5948 -1.0021
6 8 18 3.9290 0.7606
6 8 19 2.4181 -4.6697
6 8 20 -0.5964 -2.7351
6 8 21 -4.5487 2.3757
6 8 22 -4.2759 1.7079
6 8 23 1.7549 4.1662
6 8 24 1.8726 3.3698
6 8 25 0.1688 -2.7763
6 8 26 2.6855 -1.3079
6 8 27 -0.1772 0.1963
6 10 0 19.5398 0.0155
6 10 1 4.3378 7.7912
6 10 2 -0.9068 -15.2784
6 10 3 -2.8070 -4.7113
6 10 4 -10.7243 16.0898
6 10 5 -5.9800 6.9369
6 10 6 -11.1084 7.0119
6 10 7 -9.5123 -17.6617
6 10 8 14.7847 -30.3302
6 10 9 20.7123 -3.8655
6 10 10 10.8127 18.5552
6 10 11 0.3460 21.8576
6 10 12 -17.9564 7.1125
6 10 13 -11.5716 -8.7699
6 10 14 5.0898 -9.4116
6 10 15 -0.3726 -1.5602
6 10 16 0.0006 1.5212
6 10 17 2.9705 0.3216
6 10 18 2.3665 2.8525
6 10 19 2.7099 -3.5273
6 10 20 2.6659 -4.0996
6 10 21 -2.6767 0.8840
6 10 22 -4.9776 1.5398
6 10 23 -0.1674 3.3818
6 10 24 2.5454 4.6103
6 10 25 0.3427 -1.0961
6 10 26 1.5502 -2.1375
6 12 0 6.4648 0.0260
6 12 1 7.7955 8.1475
6 12 2 0.9185 -4.0729
6 12 3 -2.0615 -6.2844
6 12 4 -4.4806 3.8535
6 12 5 -4.4727 0.4257
6 12 6 -5.5478 9.3211
6 12 7 -12.5959 -0.9545
6 12 8 1.0018 -20.1650
6 12 9 17.4590 -13.1225
6 12 10 14.0301 2.7155
6 12 11 9.8684 15.9927
6 12 12 -10.9557 16.7634
6 12 13 -18.3305 -0.7641
6 12 14 0.0125 -9.4860
6 12 15 2.7010 -3.9826
6 12 16 0.0885 -2.1506
6 12 17 2.9039 -1.2610
6 12 18 2.3277 4.6330
6 12 19 0.4280 0.0002
6 12 20 3.6689 -3.4891
6 12 21 0.4838 -0.8204
6 12 22 -4.1183 0.1686
6 12 23 -2.1869 1.5541
6 12 24 2.4126 4.5221
6 12 25 1.1197 0.5472
6 12 26 0.1752 -1.9561
6 14 0 -5.6982 -0.0152
6 14 1 4.5425 4.3157
6 14 2 4.1488 0.7188
6 14 3 -2.9017 -0.7183
6 14 4 -0.9477 1.1068
6 14 5 -4.1884 -5.6641
6 14 6 0.2079 2.7287
6 14 7 -5.9905 4.2688
6 14 8 -8.3824 -8.1701
6 14 9 9.2195 -8.6885
6 14 10 9.8688 -3.9485
6 14 11 13.0387 3.4337
6 14 12 2.2988 15.1978
6 14 13 -17.4336 6.3375
6 14 14 -8.7512 -6.6059
6 14 15 2.8322 -2.9471
6 14 16 2.1191 -2.8025
6 14 17 2.9592 -4.5888
6 14 18 3.1370 2.6345
6 14 19 -0.7074 2.3912
6 14 20 2.1889 -0.6854
6 14 21 2.3658 -0.2105
6 14 22 -1.8158 -0.8599
6 14 23 -2.9868 -0.5395
6 14 24 0.8636 2.7026
6 14 25 1.5466 1.0762
6 16 0 -9.9022 -0.0204
6 16 1 -5.1215 0.6841
6 16 2 3.9224 -0.1990
6 16 3 -2.4656 3.1658
6 16 4 2.9506 4.0784
6 16 5 -3.3014 -5.5642
6 16 6 0.5639 -3.5157
6 16 7 1.4658 1.0127
6 16 8 -9.3350 -3.6138
6 16 9 3.5292 -2.0901
6 16 10 3.5300 -0.1081
6 16 11 7.2260 -3.2424
6 16 12 10.9385 6.9914
6 16 13 -7.6829 8.3072
6 16 14 -12.1733 -4.2874
6 16 15 -2.0188 -2.4250
6 16 16 1.8691 0.0319
6 16 17 4.3069 -3.9804
6 16 18 4.4138 -0.5509
6 16 19 -0.8261 0.7518
6 16 20 0.0970 0.3608
6 16 21 2.5190 1.6628
6 16 22 0.3429 -0.3226
6 16 23 -1.9927 -0.7776
6 16 24 -0.6203 1.0738
6 18 0 -4.0257 -0.0302
6 18 1 -10.0399 -0.9357
6 18 2 -0.6762 -2.7517
6 18 3 -4.9703 2.7723
6 18 4 4.3889 6.7917
6 18 5 -0.0185 -0.7500
6 18 6 1.1926 -4.6554
6 18 7 5.9896 -3.8810
6 18 8 -7.6376 -5.7358
6 18 9 0.4227 -0.4181
6 18 10 0.5039 6.6393
6 18 11 -0.3484 -0.8699
6 18 12 10.5821 -0.4600
6 18 13 1.2532 5.0575
6 18 14 -8.0489 -2.6010
6 18 15 -4.1859 -2.7808
6 18 16 -1.0902 1.6933
6 18 17 2.8001 -0.5876
6 18 18 5.1152 -0.9091
6 18 19 1.1394 -1.4845
6 18 20 -1.1023 -1.1618
6 18 21 0.7260 1.9894
6 18 22 1.0998 0.1539
6 18 23 -0.1244 0.0458
6 20 0 1.5804 -0.0018
6 20 1 -8.0237 -1.2092
6 20 2 -3.0604 -3.9063
6 20 3 -8.2700 1.0898
6 20 4 2.8616 6.2896
6 20 5 1.4709 2.6093
6 20 6 0.8016 -1.9765
6 20 7 8.9860 -3.9250
6 20 8 -3.2076 -8.2254
6 20 9 -1.1336 -4.7703
6 20 10 -0.0966 7.7511
6 20 11 -4.9480 5.6819
6 20 12 4.8028 -0.5676
6 20 13 4.3817 0.7882
6 20 14 -2.0982 -3.1313
6 20 15 -2.4876 -3.5043
6 20 16 -1.7371 0.9860
6 20 17 0.7666 2.3715
6 20 18 2.3282 1.0028
6 20 19 1.8037 -1.7502
6 20 20 0.3692 -2.7362
6 20 21 -0.2766 1.0438
6 20 22 0.0113 -0.0662
6 22 0 3.1957 0.0163
6 22 1 -3.9958 -0.6331
6 22 2 -2.0246 -4.5690
6 22 3 -10.4449 -0.8439
6 22 4 0.0376 5.5173
6 22 5 2.6427 4.2304
6 22 6 -0.0547 -0.6622
6 22 7 7.9367 -2.0307
6 22 8 0.7192 -6.5153
6 22 9 -0.5829 -7.7028
6 22 10 0.4697 2.8618
6 22 11 -4.7026 6.9880
6 22 12 0.1324 3.7174
6 22 13 1.2852 0.9006
6 22 14 0.6969 -3.5021
6 22 15 0.5295 -3.6577
6 22 16 -1.0511 -1.6525
6 22 17 0.9322 1.8160
6 22 18 0.6863 2.5516
6 22 19 -0.0487 0.5763
6 22 20 0.5268 -2.4438
6 24 0 1.5210 0.0186
6 24 1 -1.7231 0.6109
6 24 2 0.9539 -4.0572
6 24 3 -9.6983 -3.4263
6 24 4 -2.9005 3.4241
6 24 5 2.3651 5.1731
6 24 6 0.1842 1.1965
6 24 7 5.7106 -0.0694
6 24 8 1.6951 -4.7201
6 24 9 0.6999 -7.5256
6 24 10 0.8916 -0.8334
6 24 11 -3.6467 3.2868
6 24 12 0.0544 5.4899
6 24 13 -1.3428 3.7069
6 24 14 -0.6916 -2.6135
6 24 15 1.9465 -2.7747
6 24 16 -0.0739 -2.3685
6 24 17 0.9363 -0.0087
6 24 18 0.4810 0.6936
6 24 19 -0.4793 1.7110
6 26 0 -0.6619 0.0543
6 26 1 -2.5271 1.6898
6 26 2 3.1814 -2.8113
6 26 3 -6.3748 -5.0817
6 26 4 -4.2944 1.3714
6 26 5 1.1789 4.1277
6 26 6 0.5995 1.6753
6 26 7 4.0744 2.7108
6 26 8 0.8133 -2.1072
6 26 9 0.9049 -6.4673
6 26 10 1.7916 -2.1281
6 26 11 -3.0204 -0.2445
6 26 12 0.6287 3.3138
6 26 13 -1.1193 5.0660
6 26 14 -1.9404 -0.3356
6 26 15 1.1906 -1.7721
6 26 16 0.3338 -2.2472
6 26 17 1.0794 0.0451
6 28 0 0.3729 -0.0011
6 28 1 -4.4360 2.2682
6 28 2 1.7982 -0.9138
6 28 3 -1.8281 -5.9237
6 28 4 -2.9838 -0.4636
6 28 5 -0.7314 3.3214
6 28 6 0.1520 0.9739
6 28 7 3.1624 2.9622
6 28 8 0.4941 0.5265
6 28 9 0.3027 -3.8226
6 28 10 1.8464 -1.9676
6 28 11 -2.4456 -1.1548
6 28 12 0.5064 0.7199
6 28 13 0.2516 2.8796
6 28 14 -1.4894 0.5215
6 30 0 2.1741 -0.0004
6 30 1 -2.3177 1.6347
6 30 2 -1.0569 0.9093
6 30 3 -0.7796 -4.3414
6 30 4 0.0715 -2.1252
6 30 5 -0.4674 1.7050
6 30 6 -1.0487 0.9607
6 30 7 1.2602 1.7532
6 30 8 0.5824 1.0050
6 30 9 0.1303 -0.9804
6 30 10 1.6327 -0.9481
6 30 11 -1.2465 -0.7205
6 32 0 0.5936 0.0200
6 32 1 -0.2015 0.5756
6 32 2 -0.5733 0.8993
6 32 3 -1.1285 -1.6264
6 32 4 0.3117 -1.5719
6 32 5 0.6807 -0.2797
6 32 6 -0.2486 0.5541
6 32 7 -0.3995 0.9015
7 1 0 5.3529 0.0432
7 1 1 4.3260 10.4701
7 1 2 2.5034 8.6172
7 1 3 4.4251 -24.9633
7 1 4 -6.0845 -3.5814
7 1 5 -9.4397 20.7329
7 1 6 -2.4104 0.4544
7 1 7 4.9993 0.6972
7 1 8 -3.2482 -2.0037
7 1 9 2.1384 -6.9401
7 1 10 -3.6062 1.8274
7 1 11 -3.8202 -5.6622
7 1 12 7.7303 -1.4691
7 1 13 2.0504 10.4622
7 1 14 3.8207 2.9167
7 1 15 0.1879 -9.8075
7 1 16 -3.0579 -2.9860
7 1 17 0.3857 2.1362
7 1 18 -8.3054 1.0318
7 1 19 -0.7751 7.3615
7 1 20 3.4047 0.4232
7 1 21 0.1013 -0.8622
7 1 22 3.3154 0.1514
7 1 23 -0.4288 -2.7213
7 1 24 1.8398 -0.5587
7 1 25 1.0885 0.7609
7 1 26 -2.7249 0.0708
7 1 27 -0.1211 -1.2512
7 3 0 -4.1436 0.0412
7 3 1 7.9316 4.9963
7 3 2 3.7234 22.5515
7 3 3 9.6494 -16.2720
7 3 4 8.1612 -8.4676
7 3 5 -17.6774 16.7672
7 3 6 -18.6987 1.0390
7 3 7 6.6871 1.9133
7 3 8 1.5390 -6.9490
7 3 9 6.6478 -9.6146
7 3 10 2.9928 6.0784
7 3 11 -7.0695 -0.6771
7 3 12 0.7540 -3.3997
7 3 13 3.1259 6.6232
7 3 14 5.4639 6.0688
7 3 15 0.6393 -5.9850
7 3 16 -3.5559 -4.8459
7 3 17 1.2452 -2.4868
7 3 18 -6.4582 -0.1932
7 3 19 -2.1443 8.5436
7 3 20 2.6172 2.5487
7 3 21 0.6398 -0.9082
7 3 22 3.0398 0.2880
7 3 23 -0.5795 -2.0867
7 3 24 0.9831 -2.3150
7 3 25 1.4294 0.7359
7 3 26 -1.7650 1.0465
7 3 27 0.6690 -1.3548
7 5 0 -12.2599 -0.0990
7 5 1 2.6350 -3.9807
7 5 2 4.5153 26.5291
7 5 3 6.2611 -3.6625
7 5 4 21.0193 -7.4557
7 5 5 -3.3875 13.3835
7 5 6 -30.5141 -0.8150
7 5 7 -8.0327 3.9666
7 5 8 0.6753 -7.4071
7 5 9 10.7425 -17.3258
7 5 10 12.8435 3.8781
7 5 11 -1.2932 8.0209
7 5 12 -5.1875 0.0320
7 5 13 -3.3843 3.4614
7 5 14 4.8976 5.1563
7 5 15 4.6024 -4.3680
7 5 16 -3.4576 -2.4326
7 5 17 -0.7964 -4.5901
7 5 18 -4.2577 -3.9847
7 5 19 -1.7379 6.8518
7 5 20 0.9594 4.8469
7 5 21 1.9656 -0.0537
7 5 22 3.3547 -0.1482
7 5 23 -1.1270 -0.6821
7 5 24 0.6506 -3.0747
7 5 25 1.2689 -0.4223
7 5 26 -1.9830 1.4685
7 5 27 0.9781 -1.0038
7 7 0 -11.1387 -0.0093
7 7 1 -6.4892 -11.1516
7 7 2 4.7602 20.4727
7 7 3 0.6341 5.2395
7 7 4 17.9637 -5.3228
7 7 5 15.7461 13.3620
7 7 6 -20.9511 0.8384
7 7 7 -20.5829 4.0835
7 7 8 -10.9820 -3.4149
7 7 9 5.2076 -22.5142
7 7 10 18.9958 -6.5333
7 7 11 10.6069 11.1306
7 7 12 -1.1472 6.2748
7 7 13 -9.2750 5.4185
7 7 14 -3.4927 4.8329
7 7 15 5.5933 -5.7558
7 7 16 1.5123 -0.5220
7 7 17 -1.3289 -3.4173
7 7 18 -5.1207 -6.5895
7 7 19 -1.4331 3.2024
7 7 20 -0.7495 5.4943
7 7 21 2.1592 1.1742
7 7 22 5.2929 -0.5330
7 7 23 -0.0425 -0.1585
7 7 24 -0.4655 -2.7229
7 7 25 0.6123 -1.1278
7 7 26 -1.8131 1.4428
7 9 0 -0.3210 0.0351
7 9 1 -11.5029 -12.9809
7 9 2 1.5479 9.3782
7 9 3 -0.7366 9.3747
7 9 4 6.3159 -2.9271
7 9 5 21.2313 9.3552
7 9 6 -2.5483 4.2008
7 9 7 -17.7752 6.4611
7 9 8 -19.2002 3.3394
7 9 9 -7.8246 -20.9776
7 9 10 13.8238 -18.7438
7 9 11 17.6798 5.6890
7 9 12 8.9937 8.9674
7 9 13 -5.0180 9.7598
7 9 14 -10.4725 8.2217
7 9 15 -0.9559 -6.8785
7 9 16 3.2654 -1.4655
7 9 17 1.6294 -0.6186
7 9 18 -3.7402 -6.6435
7 9 19 -1.6152 -1.0754
7 9 20 -2.8246 4.5215
7 9 21 0.2306 2.1645
7 9 22 5.5999 -0.2627
7 9 23 2.6697 -0.4685
7 9 24 -0.0463 -2.0063
7 9 25 -0.2138 -1.4358
7 9 26 -1.8128 0.7824
7 11 0 8.4161 -0.0363
7 11 1 -5.5563 -8.4527
7 11 2 -1.1031 -0.0917
7 11 3 0.2043 5.5747
7 11 4 -3.6122 1.6904
7 11 5 11.9501 5.5098
7 11 6 8.7502 3.4032
7 11 7 -3.7796 6.3621
7 11 8 -16.0705 9.3759
7 11 9 -18.4349 -10.5547
7 11 10 1.7369 -24.3644
7 11 11 15.0148 -4.5798
7 11 12 15.0776 5.7199
7 11 13 5.8777 11.1309
7 11 14 -9.4173 13.5132
7 11 15 -8.4546 -4.2305
7 11 16 0.6245 -4.6121
7 11 17 1.9609 0.5480
7 11 18 -1.5834 -4.1702
7 11 19 1.2883 -3.9258
7 11 20 -2.6823 2.1711
7 11 21 -3.0254 2.2617
7 11 22 3.2114 0.8963
7 11 23 4.1368 -0.8860
7 11 24 0.7688 -1.7415
7 11 25 -0.1078 -0.8258
7 13 0 6.1113 0.0204
7 13 1 0.6084 -1.4321
7 13 2 0.1404 -0.8001
7 13 3 3.5668 -2.2003
7 13 4 -4.2893 2.2562
7 13 5 -0.2351 3.5550
7 13 6 3.6093 2.9493
7 13 7 5.6777 4.4051
7 13 8 -2.0918 8.5863
7 13 9 -17.5377 1.0997
7 13 10 -9.0555 -20.2250
7 13 11 5.8914 -11.9269
7 13 12 11.1062 -0.1561
7 13 13 14.4037 7.7179
7 13 14 0.6898 16.3141
7 13 15 -12.2945 1.3425
7 13 16 -4.6278 -6.7273
7 13 17 1.1879 -0.6250
7 13 18 -1.6801 -1.5975
7 13 19 2.9226 -4.6189
7 13 20 0.9894 -0.0524
7 13 21 -3.5866 1.2493
7 13 22 -0.3973 1.6588
7 13 23 3.4526 -0.1609
7 13 24 1.2174 -1.5809
7 13 25 -0.3307 -0.6078
7 15 0 2.0285 0.0407
7 15 1 2.3371 3.2579
7 15 2 0.3627 4.6251
7 15 3 4.8046 -6.4347
7 15 4 0.1512 -0.1870
7 15 5 -2.3094 0.5649
7 15 6 -4.4433 2.1235
7 15 7 0.9462 3.8182
7 15 8 5.9740 4.2993
7 15 9 -6.7692 7.9393
7 15 10 -9.6635 -11.3312
7 15 11 -0.0779 -13.7762
7 15 12 1.4276 -4.8992
7 15 13 10.2174 1.7071
7 15 14 11.0364 15.2807
7 15 15 -5.9213 7.4469
7 15 16 -8.6471 -6.4220
7 15 17 -2.0966 -3.3869
7 15 18 -2.0719 -0.2627
7 15 19 2.3346 -3.3057
7 15 20 2.9707 -1.3939
7 15 21 -1.5855 -0.0042
7 15 22 -1.2036 1.2288
7 15 23 1.5821 0.4893
7 15 24 0.9839 -0.7084
7 17 0 -1.7063 0.0071
7 17 1 2.3810 4.2570
7 17 2 0.7025 11.1510
7 17 3 4.1971 -5.4071
7 17 4 2.8296 -2.7206
7 17 5 0.0767 -3.2048
7 17 6 -6.1391 -0.0311
7 17 7 -5.7508 4.5588
7 17 8 3.7201 0.3029
7 17 9 0.6992 8.3565
7 17 10 -4.3014 -2.7226
7 17 11 0.8959 -10.1599
7 17 12 -2.6763 -6.0024
7 17 13 -0.0464 -4.2317
7 17 14 9.5857 9.4907
7 17 15 2.4895 10.7936
7 17 16 -4.2102 -2.3215
7 17 17 -3.9319 -4.8981
7 17 18 -4.6501 -1.5352
7 17 19 0.6147 -1.5485
7 17 20 3.3404 -1.0594
7 17 21 -0.5744 -0.7646
7 17 22 -0.1969 0.3567
7 17 23 0.8180 0.4875
7 19 0 -4.0290 0.0013
7 19 1 0.8377 2.1695
7 19 2 1.0109 14.2394
7 19 3 2.9639 -0.7317
7 19 4 3.3865 -1.7846
7 19 5 3.4434 -5.4545
7 19 6 -3.7008 -4.7424
7 19 7 -9.6192 3.8741
7 19 8 -1.8007 -0.0657
7 19 9 2.2767 5.9146
7 19 10 -0.0330 0.9832
7 19 11 4.2693 -5.6654
7 19 12 -0.7445 -3.1516
7 19 13 -5.3093 -5.4090
7 19 14 2.4112 2.7850
7 19 15 2.9520 8.1481
7 19 16 1.0284 1.1862
7 19 17 -0.2414 -2.9847
7 19 18 -4.4048 -2.6170
7 19 19 -2.4257 -0.9666
7 19 20 1.7305 -0.1830
7 19 21 -0.2637 -0.7114
7 19 22 0.6623 -0.1199
7 21 0 -4.3439 -0.0362
7 21 1 -1.4648 -0.5576
7 21 2 1.3440 13.3918
7 21 3 2.9335 2.8189
7 21 4 1.4461 0.5521
7 21 5 3.8058 -3.5850
7 21 6 1.1863 -7.0537
7 21 7 -8.4338 0.3892
7 21 8 -6.1337 -0.7087
7 21 9 -0.0416 4.1438
7 21 10 0.2677 2.2365
7 21 11 5.8700 -3.2845
7 21 12 3.2975 -0.7192
7 21 13 -3.8091 -3.0116
7 21 14 -2.0762 0.1936
7 21 15 -0.8037 3.6678
7 21 16 1.3724 1.3006
7 21 17 1.7247 -0.6933
7 21 18 -0.9362 -2.5743
7 21 19 -1.8110 -0.9207
7 21 20 -0.0142 0.7625
7 21 21 -1.1007 -0.2839
7 23 0 -1.9861 0.0289
7 23 1 -3.5368 -2.6351
7 23 2 -0.1097 10.5155
7 23 3 3.7660 4.9453
7 23 4 0.8074 2.1478
7 23 5 1.9654 -1.9533
7 23 6 3.5075 -6.5295
7 23 7 -4.8859 -1.0297
7 23 8 -6.2858 -1.3591
7 23 9 -2.3284 2.1076
7 23 10 -1.6398 1.7999
7 23 11 4.5099 -2.1596
7 23 12 4.4368 0.3860
7 23 13 0.4765 -0.9988
7 23 14 -1.0836 0.8890
7 23 15 -3.7425 1.3377
7 23 16 -0.3014 -0.5593
7 23 17 0.9125 0.6341
7 23 18 0.3029 -1.3618
7 23 19 -0.2229 -1.5161
7 25 0 2.0692 0.0379
7 25 1 -3.6175 -3.1991
7 25 2 -2.7007 7.0188
7 25 3 3.4719 4.8781
7 25 4 0.5802 3.2909
7 25 5 0.7078 -0.2600
7 25 6 4.3942 -5.6925
7 25 7 -2.2199 -2.0970
7 25 8 -4.1974 -1.2303
7 25 9 -2.8665 1.8860
7 25 10 -3.5551 1.2034
7 25 11 2.6209 -2.2781
7 25 12 3.1321 0.7844
7 25 13 2.0702 -0.6759
7 25 14 1.9355 1.1691
7 25 15 -3.2677 1.8932
7 25 16 -1.7136 -1.4109
7 25 17 -0.4046 -0.0476
7 27 0 5.0346 -0.0006
7 27 1 -0.4476 -2.8563
7 27 2 -4.6491 4.5389
7 27 3 1.4606 3.9125
7 27 4 0.3957 2.3633
7 27 5 0.0287 0.6744
7 27 6 4.2199 -3.1685
7 27 7 -0.7010 -2.2568
7 27 8 -1.9436 -2.1480
7 27 9 -1.6236 1.4675
7 27 10 -3.6536 1.7812
7 27 11 0.8373 -2.1554
7 27 12 1.3085 0.7981
7 27 13 1.1476 -0.0720
7 27 14 2.7341 -0.1095
7 27 15 -1.1519 1.4272
7 29 0 2.9271 0.0064
7 29 1 2.4788 -2.2238
7 29 2 -2.7073 2.2801
7 29 3 -0.4642 3.3753
7 29 4 -1.1275 1.3182
7 29 5 -0.4223 -0.1920
7 29 6 3.7440 -1.1151
7 29 7 0.1518 -0.7267
7 29 8 -0.8131 -2.0315
7 29 9 -0.5308 -0.1319
7 29 10 -2.0571 1.7297
7 29 11 0.3586 -1.0381
7 29 12 0.3400 0.0590
7 31 0 0.4631 -0.0078
7 31 1 1.5151 -1.1936
7 31 2 -0.7019 0.3501
7 31 3 0.2232 2.1333
7 31 4 -1.4512 1.1676
7 31 5 -1.6195 -0.7326
7 31 6 1.9877 -0.7391
7 31 7 0.9478 0.2582
7 31 8 -0.0811 -0.4362
8 0 2 -12.4099 -0.0312
8 0 3 -0.0897 16.7263
8 0 4 -3.9254 0.0291
8 0 5 -0.0084 -12.5338
8 0 6 11.6952 -0.0872
8 0 7 -0.0210 -1.3091
8 0 8 2.6730 -0.0812
8 0 9 0.0826 15.1385
8 0 10 -10.2190 0.1740
8 0 11 -0.0478 -3.1200
8 0 12 4.1184 -0.0668
8 0 13 0.0676 -12.4395
8 0 14 -2.5349 0.0732
8 0 15 -0.0498 5.2303
8 0 16 -5.4940 -0.0165
8 0 17 0.0011 7.2905
8 0 18 10.7717 -0.0959
8 0 19 -0.0314 -2.0032
8 0 20 1.5398 0.0890
8 0 21 0.0126 -3.2033
8 0 22 -2.6021 -0.0078
8 0 23 0.0101 -0.8894
8 0 24 -1.7879 -0.0030
8 0 25 -0.0250 -0.8856
8 0 26 0.3075 -0.0367
8 0 27 0.0053 1.7365
8 2 0 20.7897 -0.0808
8 2 1 12.6239 -3.1066
8 2 2 -9.8955 -14.2015
8 2 3 0.6239 9.4694
8 2 4 -4.5592 11.4921
8 2 5 -0.8425 -9.6062
8 2 6 12.5684 1.6055
8 2 7 -4.2316 2.9731
8 2 8 0.6765 -8.8264
8 2 9 2.7655 8.8601
8 2 10 -8.4536 4.2731
8 2 11 -0.9973 -1.2185
8 2 12 3.8699 1.7767
8 2 13 1.9697 -10.6853
8 2 14 -1.8930 -4.8212
8 2 15 -0.0828 3.6799
8 2 16 -5.8492 0.8609
8 2 17 -3.1541 8.3949
8 2 18 8.7720 0.1473
8 2 19 3.5542 -3.8346
8 2 20 3.4486 1.2033
8 2 21 -1.3295 -1.5531
8 2 22 -3.8544 -0.7532
8 2 23 0.3913 -1.3450
8 2 24 -0.5411 1.0771
8 2 25 -0.6126 -0.6741
8 2 26 -0.2803 -1.6837
8 4 0 7.8583 0.0141
8 4 1 19.9929 4.2453
8 4 2 -3.3697 -16.8454
8 4 3 3.6567 -6.3918
8 4 4 -5.6124 11.6439
8 4 5 -4.3307 -2.9280
8 4 6 16.2084 2.3819
8 4 7 -4.4469 10.1938
8 4 8 -6.1436 -6.9797
8 4 9 1.5954 -0.5170
8 4 10 -4.7455 0.2295
8 4 11 -0.0271 -1.4404
8 4 12 5.4359 4.3671
8 4 13 3.1534 -5.2108
8 4 14 -2.5063 -6.1074
8 4 15 0.3986 1.2741
8 4 16 -5.1332 -1.0490
8 4 17 -4.3126 8.3388
8 4 18 4.1521 3.4603
8 4 19 3.2582 -4.6048
8 4 20 6.1328 -1.5109
8 4 21 0.1433 0.0220
8 4 22 -4.4677 -0.0213
8 4 23 -1.1912 -2.3339
8 4 24 0.2276 1.8199
8 4 25 0.0434 0.6110
8 4 26 -0.4026 -2.3998
8 6 0 -7.1319 -0.0025
8 6 1 17.2908 8.0470
8 6 2 1.6582 -6.4854
8 6 3 8.3129 -14.4830
8 6 4 -1.5257 0.2146
8 6 5 -10.1401 -1.3148
8 6 6 15.6702 1.3901
8 6 7 2.6745 15.0048
8 6 8 -9.3831 3.8508
8 6 9 -4.6382 -2.7686
8 6 10 -5.5188 -6.7328
8 6 11 -0.2005 -6.9725
8 6 12 8.9548 3.6042
8 6 13 6.7361 0.3365
8 6 14 -1.7612 -3.3211
8 6 15 -0.1337 1.3332
8 6 16 -6.4585 -3.6767
8 6 17 -3.2769 5.3190
8 6 18 2.2570 6.4492
8 6 19 0.3827 -1.6922
8 6 20 5.9697 -4.4612
8 6 21 2.0920 -0.7235
8 6 22 -3.8123 0.6741
8 6 23 -2.2666 -2.8343
8 6 24 0.4166 1.5951
8 6 25 0.2830 1.4157
8 6 26 -0.4990 -1.5565
8 8 0 -14.7770 -0.0901
8 8 1 9.1421 4.5844
8 8 2 2.1260 3.7980
8 8 3 8.3218 -8.6299
8 8 4 4.8354 -8.5356
8 8 5 -10.6354 -3.7581
8 8 6 10.1859 -3.5978
8 8 7 9.5415 9.8548
8 8 8 -5.6046 14.2074
8 8 9 -8.4592 6.8314
8 8 10 -9.6405 -6.7328
8 8 11 -5.3091 -15.5384
8 8 12 10.0176 -2.7944
8 8 13 10.6773 2.5205
8 8 14 1.1055 -0.0078
8 8 15 2.6083 4.8183
8 8 16 -7.5261 -3.5169
8 8 17 -5.3182 -0.3839
8 8 18 1.7780 6.3443
8 8 19 -0.5534 3.6151
8 8 20 4.0721 -4.9178
8 8 21 3.1925 -2.5779
8 8 22 -2.7818 0.6121
8 8 23 -3.1649 -2.8406
8 8 24 -0.0207 0.8061
8 8 25 0.7481 1.5746
8 8 26 -0.1725 -0.7669
8 10 0 -14.1799 0.0379
8 10 1 0.4789 -1.6661
8 10 2 1.0995 4.4255
8 10 3 5.7441 2.3396
8 10 4 7.1856 -8.6201
8 10 5 -6.5704 -5.0650
8 10 6 3.0098 -4.9166
8 10 7 11.3410 -0.4513
8 10 8 2.7593 10.4458
8 10 9 -6.6822 15.7514
8 10 10 -12.0599 6.6904
8 10 11 -13.0004 -15.8961
8 10 12 5.9606 -13.7290
8 10 13 13.3492 -1.1409
8 10 14 3.9443 0.1666
8 10 15 5.3585 8.0463
8 10 16 -4.9648 2.9915
8 10 17 -6.5210 -3.8883
8 10 18 -0.2784 0.3928
8 10 19 -1.5546 6.5509
8 10 20 2.2239 -1.4875
8 10 21 4.0737 -3.4454
8 10 22 -1.4973 -0.2936
8 10 23 -3.0931 -1.7313
8 10 24 -0.8907 -0.2984
8 10 25 0.1001 0.5809
8 12 0 -4.5144 0.0538
8 12 1 -4.0324 -4.6316
8 12 2 -2.5481 -3.8352
8 12 3 2.7258 7.6615
8 12 4 4.6832 -1.1431
8 12 5 0.4209 -3.9077
8 12 6 0.2554 -3.6285
8 12 7 5.4972 -4.5746
8 12 8 7.0155 0.7944
8 12 9 -0.2570 10.9856
8 12 10 -8.0261 18.5964
8 12 11 -17.6086 -2.6013
8 12 12 -2.3546 -18.4277
8 12 13 11.4931 -8.8399
8 12 14 6.5855 -3.4135
8 12 15 8.4314 6.0320
8 12 16 -2.3611 10.3184
8 12 17 -7.1847 0.4834
8 12 18 -0.5504 -4.8562
8 12 19 -1.9209 2.9389
8 12 20 -1.2927 1.1407
8 12 21 3.9998 -1.7096
8 12 22 0.5825 -1.0792
8 12 23 -2.3916 -0.5754
8 12 24 -1.1111 -0.0861
8 12 25 -0.3876 -0.6173
8 14 0 5.1563 -0.0123
8 14 1 0.0753 -2.3090
8 14 2 -4.3460 -10.9224
8 14 3 0.5319 2.9738
8 14 4 -2.1719 3.9463
8 14 5 2.2174 1.3262
8 14 6 3.4898 -0.2570
8 14 7 2.9592 -3.5855
8 14 8 5.1904 -4.3461
8 14 9 1.2655 -0.1577
8 14 10 -1.0267 16.8715
8 14 11 -15.1293 12.1857
8 14 12 -8.2393 -11.0062
8 14 13 6.9183 -13.4708
8 14 14 4.4349 -8.4862
8 14 15 10.0597 0.0447
8 14 16 3.1673 11.8107
8 14 17 -7.7427 7.3950
8 14 18 -2.7011 -3.7418
8 14 19 -0.0515 -1.1814
8 14 20 -2.7229 0.2522
8 14 21 1.2655 -0.7132
8 14 22 1.6353 -0.7635
8 14 23 -0.7010 -0.0355
8 14 24 -0.9753 0.2124
8 16 0 8.1176 0.0227
8 16 1 6.1594 0.9717
8 16 2 -2.6119 -11.3748
8 16 3 1.2550 -2.4210
8 16 4 -6.8870 2.2361
8 16 5 -1.0968 3.5126
8 16 6 3.5342 3.5246
8 16 7 3.3471 0.8363
8 16 8 5.7104 -2.2809
8 16 9 -0.1153 -7.1607
8 16 10 2.3243 4.6161
8 16 11 -9.6925 15.4202
8 16 12 -10.6123 2.0089
8 16 13 4.2229 -8.8454
8 16 14 2.1543 -10.8411
8 16 15 6.2292 -7.1922
8 16 16 6.2964 7.0182
8 16 17 -3.4980 10.9762
8 16 18 -4.1281 0.8411
8 16 19 -1.0794 -1.9079
8 16 20 -1.8503 -0.7340
8 16 21 0.0913 -1.1484
8 16 22 0.6859 -0.6327
8 16 23 0.0708 0.0037
8 18 0 5.9893 -0.0039
8 18 1 9.8905 2.9304
8 18 2 0.4967 -9.1201
8 18 3 4.2890 -4.8678
8 18 4 -8.1119 -0.4773
8 18 5 -5.3428 3.0012
8 18 6 1.8966 4.5009
8 18 7 2.4373 2.9060
8 18 8 6.0417 2.3429
8 18 9 -0.2998 -4.6975
8 18 10 2.7307 -4.7548
8 18 11 -4.2067 6.7599
8 18 12 -9.6930 7.0407
8 18 13 1.3511 0.7474
8 18 14 1.7026 -5.9255
8 18 15 3.5574 -10.3434
8 18 16 3.9435 -0.6725
8 18 17 -1.2397 8.4315
8 18 18 -1.2611 4.3062
8 18 19 -1.1022 0.0482
8 18 20 -2.3472 -0.3508
8 18 21 -0.2769 -1.4944
8 18 22 0.3972 -0.4724
8 20 0 1.6989 0.0180
8 20 1 10.1551 3.6297
8 20 2 1.8730 -5.9350
8 20 3 7.8339 -5.2946
8 20 4 -3.8392 -3.0869
8 20 5 -8.3895 1.5353
8 20 6 -1.8164 5.0399
8 20 7 1.0782 2.9966
8 20 8 5.5804 3.7234
8 20 9 0.3200 0.0278
8 20 10 1.8034 -5.1201
8 20 11 -1.5255 -0.6416
8 20 12 -6.5449 2.5280
8 20 13 0.4517 4.3430
8 20 14 0.8199 1.3020
8 20 15 2.5266 -6.8864
8 20 16 2.2693 -4.3748
8 20 17 -1.9942 3.1093
8 20 18 -0.4826 3.7618
8 20 19 0.4933 1.2271
8 20 20 -1.1739 0.6894
8 20 21 -0.6508 -0.8681
8 22 0 -2.4641 0.0240
8 22 1 8.6048 3.1782
8 22 2 1.9509 -3.3268
8 22 3 7.8363 -3.9852
8 22 4 1.5085 -4.3248
8 22 5 -6.4574 -0.2463
8 22 6 -4.5154 4.7654
8 22 7 -1.4199 2.2547
8 22 8 4.0776 3.3573
8 22 9 0.7622 2.6801
8 22 10 1.4088 -2.1450
8 22 11 -0.5101 -1.7033
8 22 12 -4.6952 -2.4088
8 22 13 0.5292 1.3001
8 22 14 1.1909 3.6865
8 22 15 1.9822 -1.7228
8 22 16 1.0977 -2.6427
8 22 17 -1.9651 -0.1097
8 22 18 -0.5715 1.8452
8 22 19 0.2216 0.7942
8 24 0 -4.7468 -0.0739
8 24 1 6.1484 2.0384
8 24 2 1.8209 -1.7646
8 24 3 6.0871 -1.8128
8 24 4 4.0704 -4.6400
8 24 5 -3.3335 -1.7887
8 24 6 -4.9420 4.5848
8 24 7 -2.8494 1.4856
8 24 8 2.8331 2.0070
8 24 9 0.6044 2.7426
8 24 10 0.8762 0.1941
8 24 11 0.1812 0.5374
8 24 12 -3.4151 -3.4960
8 24 13 -0.0632 -2.0111
8 24 14 1.0584 1.6967
8 24 15 2.3671 -0.0693
8 24 16 1.0552 0.5708
8 24 17 -2.0709 -0.1611
8 26 0 -6.0830 -0.0343
8 26 1 4.1825 0.7769
8 26 2 2.5606 -1.6226
8 26 3 3.5162 0.8095
8 26 4 3.7355 -3.3854
8 26 5 -0.3756 -3.3568
8 26 6 -3.9959 3.3059
8 26 7 -3.7476 1.1403
8 26 8 1.7831 1.6921
8 26 9 0.6858 1.6333
8 26 10 0.4963 0.1769
8 26 11 0.7337 2.1791
8 26 12 -2.0723 -2.1953
8 26 13 -0.4242 -2.6739
8 26 14 0.1445 0.3496
8 26 15 1.3589 -0.6709
8 28 0 -5.9866 0.0102
8 28 1 0.6962 0.3542
8 28 2 3.2499 -2.4492
8 28 3 2.8240 1.8647
8 28 4 1.8949 -0.6861
8 28 5 0.3565 -3.2518
8 28 6 -2.1720 1.3066
8 28 7 -3.0385 0.1471
8 28 8 0.5379 1.5623
8 28 9 0.5675 1.1035
8 28 10 0.0638 -0.6038
8 28 11 0.6623 1.9206
8 28 12 -0.5965 -0.4978
8 28 13 -0.1547 -1.9513
8 30 0 -3.1114 0.0237
8 30 1 -1.3969 0.7974
8 30 2 1.7578 -2.3546
8 30 3 2.0608 0.6536
8 30 4 1.2412 0.9923
8 30 5 0.3795 -1.2768
8 30 6 -1.3204 0.2668
8 30 7 -1.6203 -0.8104
8 30 8 -0.0785 0.7410
8 30 9 0.3184 0.8135
8 32 0 -0.7394 -0.0028
8 32 1 -1.2938 0.8572
9 1 3 -0.6031 6.1052
9 1 4 4.3135 -0.1659
9 1 5 5.5675 2.0099
9 1 6 -16.4832 1.2817
9 1 7 -3.4843 -6.6189
9 1 8 7.9313 1.2186
9 1 9 -2.0888 -3.9114
9 1 10 12.8448 -1.8669
9 1 11 4.3564 4.9333
9 1 12 -14.0247 0.0800
9 1 13 -2.9085 2.3440
9 1 14 -2.5756 0.0294
9 1 15 -1.3362 3.5751
9 1 16 13.1928 1.1225
9 1 17 1.5033 -5.3348
9 1 18 -4.1131 -0.5222
9 1 19 -0.6362 -4.6693
9 1 20 -2.9744 -0.8592
9 1 21 1.2248 1.2477
9 1 22 -0.5750 1.1177
9 1 23 -0.5532 1.8285
9 1 24 -0.1886 -0.8514
9 1 25 0.1578 1.5513
9 1 26 -0.0057 0.4228
9 3 0 -6.4704 0.0426
9 3 1 -17.2133 -6.1279
9 3 2 5.4856 -8.1079
9 3 3 0.1392 5.0947
9 3 4 -0.7291 -0.5091
9 3 5 10.8410 0.6825
9 3 6 -8.3464 4.2323
9 3 7 -5.6412 -6.2846
9 3 8 7.2729 2.0636
9 3 9 -5.4216 -0.4714
9 3 10 5.2419 -2.8281
9 3 11 8.7275 1.3973
9 3 12 -7.7596 -1.8129
9 3 13 -5.1147 1.8830
9 3 14 -3.1395 1.0173
9 3 15 -4.9476 3.4700
9 3 16 11.3720 2.4480
9 3 17 4.5613 -3.1014
9 3 18 -2.4313 -1.8619
9 3 19 -1.0153 -4.0924
9 3 20 -4.8053 -0.5710
9 3 21 1.0070 -0.7041
9 3 22 1.5188 1.5650
9 3 23 0.4467 3.1558
9 3 24 -1.3095 -1.6582
9 3 25 -0.4487 0.2405
9 3 26 0.5138 0.9738
9 5 0 8.1451 0.0154
9 5 1 -18.1848 -1.9121
9 5 2 -3.7827 -12.0203
9 5 3 0.6204 1.8670
9 5 4 -4.1213 0.7133
9 5 5 7.4386 -1.5720
9 5 6 -1.1635 5.2609
9 5 7 -3.1037 -5.3760
9 5 8 8.5848 0.9650
9 5 9 -2.6947 4.2159
9 5 10 -3.5063 0.0973
9 5 11 4.0458 -1.5037
9 5 12 -3.2879 -4.3929
9 5 13 -2.5685 -1.5287
9 5 14 -0.9932 0.5248
9 5 15 -7.1407 4.9312
9 5 16 7.7192 2.5498
9 5 17 5.1292 -0.4126
9 5 18 -0.2372 -1.5992
9 5 19 0.5555 -4.5692
9 5 20 -5.1114 0.4897
9 5 21 -1.9949 -1.1033
9 5 22 1.5043 0.6229
9 5 23 2.5062 3.4965
9 5 24 -1.1642 -0.8984
9 5 25 -0.7762 -0.8226
9 5 26 0.5112 0.1027
9 7 0 15.1746 0.0910
9 7 1 -6.0373 3.7188
9 7 2 -8.8778 -10.6800
9 7 3 -1.8824 -3.6421
9 7 4 -3.5836 0.7408
9 7 5 -0.6456 -2.8091
9 7 6 -0.5836 5.5210
9 7 7 0.8947 -3.4405
9 7 8 9.8550 -4.1484
9 7 9 4.1985 5.3198
9 7 10 -4.7417 7.6388
9 7 11 -3.0297 -0.1027
9 7 12 -6.5191 -5.7665
9 7 13 -0.7154 -5.5861
9 7 14 3.9388 -3.6480
9 7 15 -7.2448 5.0885
9 7 16 4.5096 3.6882
9 7 17 5.0970 1.9671
9 7 18 0.1889 -0.9729
9 7 19 1.5466 -5.0435
9 7 20 -2.4657 1.3698
9 7 21 -4.4842 -0.5254
9 7 22 -0.6262 -0.1498
9 7 23 3.6267 3.1823
9 7 24 -0.6434 -0.2892
9 7 25 -0.7291 -0.8180
9 9 0 7.3995 0.0092
9 9 1 4.2762 6.8060
9 9 2 -5.3151 -4.4316
9 9 3 -5.1961 -6.3355
9 9 4 0.9865 -0.5922
9 9 5 -3.4590 -3.9624
9 9 6 -6.4621 2.4632
9 9 7 -1.0625 1.1603
9 9 8 9.3664 -5.5171
9 9 9 11.5612 -1.4546
9 9 10 0.9951 10.1761
9 9 11 -3.4140 6.9349
9 9 12 -13.1627 -1.8455
9 9 13 -6.9169 -7.5694
9 9 14 8.9256 -8.6902
9 9 15 -2.4343 1.3029
9 9 16 0.6662 2.4706
9 9 17 4.5957 5.5621
9 9 18 1.1902 2.1486
9 9 19 0.4815 -6.5246
9 9 20 0.1604 0.4559
9 9 21 -4.1362 1.2960
9 9 22 -2.6402 -0.6867
9 9 23 2.9085 2.4386
9 9 24 0.1038 0.6767
9 9 25 -0.3398 -0.8554
9 11 0 -4.3587 -0.0782
9 11 1 3.5028 5.8224
9 11 2 1.5775 2.3478
9 11 3 -7.4347 -5.2786
9 11 4 3.4402 -2.8852
9 11 5 1.3396 -1.8283
9 11 6 -7.3957 -1.8699
9 11 7 -6.7351 0.7026
9 11 8 2.2696 -1.2605
9 11 9 13.5106 -4.9990
9 11 10 8.3213 4.6607
9 11 11 4.0172 8.9920
9 11 12 -12.1235 6.1440
9 11 13 -18.3416 -4.3207
9 11 14 3.8553 -11.4626
9 11 15 5.5709 -1.9924
9 11 16 2.3736 -2.1286
9 11 17 2.7981 4.1272
9 11 18 0.8324 7.7918
9 11 19 -0.5674 -3.5738
9 11 20 1.1523 -2.7618
9 11 21 -2.8742 1.3468
9 11 22 -2.5292 0.0507
9 11 23 1.7510 1.1440
9 11 24 0.0523 1.0352
9 13 0 -8.8717 -0.0074
9 13 1 -5.4843 1.2430
9 13 2 4.8267 6.1923
9 13 3 -6.8180 1.0278
9 13 4 3.0126 -5.5219
9 13 5 6.4099 -1.1517
9 13 6 -3.0845 -2.8248
9 13 7 -8.0844 -1.7727
9 13 8 -5.1532 1.1478
9 13 9 8.2147 -3.7940
9 13 10 10.1079 0.6003
9 13 11 11.1065 4.0360
9 13 12 -2.3733 10.0347
9 13 13 -21.1749 3.1815
9 13 14 -8.1890 -11.3383
9 13 15 4.6867 -3.7534
9 13 16 7.0379 -3.8588
9 13 17 6.0494 -0.9396
9 13 18 0.5522 7.9954
9 13 19 -3.2037 2.1664
9 13 20 0.6176 -2.3712
9 13 21 -1.2300 -0.2953
9 13 22 -1.8909 0.0631
9 13 23 0.9384 0.5291
9 15 0 -4.3946 -0.0159
9 15 1 -12.2509 -3.9400
9 15 2 2.9479 3.2604
9 15 3 -5.9906 7.8326
9 15 4 0.7352 -2.4956
9 15 5 8.3707 -0.7475
9 15 6 3.1988 -4.4353
9 15 7 -4.7032 -4.6163
9 15 8 -8.4990 1.7739
9 15 9 0.7881 -1.2496
9 15 10 6.2661 1.3382
9 15 11 12.6761 -1.7701
9 15 12 7.5334 5.9583
9 15 13 -14.1037 9.6167
9 15 14 -14.6138 -6.3511
9 15 15 -2.3897 -4.7191
9 15 16 5.2682 -4.2829
9 15 17 8.9427 -3.7786
9 15 18 4.9186 4.9551
9 15 19 -3.0321 4.3417
9 15 20 -2.5384 -0.2081
9 15 21 -0.7041 -0.2398
9 15 22 -0.5291 -0.2012
9 15 23 0.0867 -0.0531
9 17 0 1.7226 -0.0115
9 17 1 -13.4560 -6.2334
9 17 2 -0.1783 -2.6512
9 17 3 -4.8905 8.7573
9 17 4 -0.7623 1.0508
9 17 5 5.5895 2.5169
9 17 6 5.5642 -2.5514
9 17 7 1.5848 -6.9788
9 17 8 -5.5066 -0.9764
9 17 9 -3.9048 -1.2231
9 17 10 -0.3554 4.8118
9 17 11 7.9731 -1.3651
9 17 12 12.1698 -1.1731
9 17 13 -3.0269 7.9431
9 17 14 -12.7709 -0.3850
9 17 15 -8.0356 -1.4947
9 17 16 0.6617 -3.6149
9 17 17 6.6733 -5.4666
9 17 18 6.6316 1.7000
9 17 19 1.1745 3.9798
9 17 20 -2.4964 1.0068
9 17 21 -1.7527 0.3256
9 17 22 -0.4036 0.0003
9 19 0 6.3958 0.0257
9 19 1 -10.5878 -5.5108
9 19 2 -2.9308 -7.5530
9 19 3 -5.4581 6.2696
9 19 4 -0.7552 2.0876
9 19 5 4.1985 3.1841
9 19 6 4.0516 1.3596
9 19 7 3.6748 -4.6871
9 19 8 -0.6691 -2.5989
9 19 9 -2.6947 -3.9057
9 19 10 -3.4494 4.1688
9 19 11 1.3191 2.5669
9 19 12 8.8056 -2.2405
9 19 13 3.6340 2.2656
9 19 14 -4.8469 -0.3840
9 19 15 -8.4675 1.9599
9 19 16 -3.7950 -0.1504
9 19 17 3.6948 -4.5196
9 19 18 5.1206 -0.9151
9 19 19 2.1554 1.8928
9 19 20 -0.5567 0.9654
9 19 21 -0.5607 0.7602
9 21 0 7.7345 -0.0501
9 21 1 -6.1006 -2.4957
9 21 2 -3.2818 -9.7607
9 21 3 -6.2052 1.7228
9 21 4 -2.1780 2.2283
9 21 5 3.2856 1.9370
9 21 6 3.6921 2.8126
9 21 7 3.7282 -1.0123
9 21 8 0.8611 -1.4540
9 21 9 -0.2922 -4.6906
9 21 10 -2.4112 1.2542
9 21 11 -1.4790 3.3743
9 21 12 4.0262 0.3242
9 21 13 2.2459 0.3840
9 21 14 -0.0443 -2.9794
9 21 15 -3.3055 1.0315
9 21 16 -4.6038 2.1011
9 21 17 0.3733 -1.2843
9 21 18 3.4173 -1.0534
9 21 19 1.7738 0.1737
9 23 0 5.6837 0.0050
9 23 1 -2.5199 0.5408
9 23 2 -1.8384 -8.0954
9 23 3 -6.1359 -2.4367
9 23 4 -3.2218 1.1497
9 23 5 1.9681 1.0611
9 23 6 3.2411 2.0567
9 23 7 3.8598 0.9813
9 23 8 0.4783 0.5867
9 23 9 0.9038 -3.7601
9 23 10 -0.2774 -0.5722
9 23 11 -1.8095 2.1940
9 23 12 1.8529 1.5205
9 23 13 -0.1351 1.1594
9 23 14 -0.8480 -2.9083
9 23 15 -0.3530 -1.0740
9 23 16 -1.5976 0.8782
9 23 17 -0.1515 0.5446
9 23 18 1.0772 0.2531
9 25 0 2.4122 0.0587
9 25 1 -2.6044 1.7965
9 25 2 0.3590 -4.7842
9 25 3 -4.1415 -4.0145
9 25 4 -3.8359 -0.3276
9 25 5 -0.0597 1.0386
9 25 6 2.6785 1.2771
9 25 7 4.7426 0.8956
9 25 8 -0.3628 1.4470
9 25 9 0.3186 -2.2190
9 25 10 1.1289 -0.9819
9 25 11 -1.1238 1.0678
9 25 12 0.8575 1.2724
9 25 13 -0.7600 1.3334
9 25 14 -1.4150 -1.4454
9 25 15 -0.3511 -1.0315
9 25 16 -0.7018 -0.3141
9 27 0 2.7233 0.0098
9 27 1 -3.6305 1.6526
9 27 2 -0.4023 -1.9722
9 27 3 -1.7772 -3.8870
9 27 4 -1.7306 -1.3143
9 27 5 -1.5711 1.3557
9 27 6 0.1350 1.0343
9 27 7 5.0146 0.5451
9 27 8 0.3023 1.2663
9 27 9 -0.5834 -1.1274
9 27 10 0.9677 -0.8966
9 27 11 -0.4622 0.2889
9 27 12 0.3329 0.7960
9 27 13 -0.8335 1.0021
9 29 0 3.2497 -0.0023
9 29 1 -2.0952 0.8084
9 29 2 -1.0333 0.3031
9 29 3 -1.5271 -2.5948
9 29 4 -0.1553 -2.2725
9 29 5 -0.4119 1.2280
9 29 6 -1.4728 1.2886
9 29 7 2.8474 0.3626
9 29 8 0.9497 0.4625
9 29 9 -0.6142 -0.2659
9 29 10 0.0827 -0.2634
9 31 0 2.4443 0.0030
9 31 1 -0.4783 -0.2755
9 31 2 -0.6324 0.8995
9 31 3 -0.9350 -0.3471
9 31 4 -0.1170 -1.7459
10 0 5 0.0543 8.4308
10 0 6 6.8889 0.0899
10 0 7 -0.0455 9.3914
10 0 8 -9.3625 -0.0122
10 0 9 -0.0207 -14.5911
10 0 10 -6.5686 -0.0441
10 0 11 0.0018 1.7779
10 0 12 10.0335 0.0642
10 0 13 -0.0154 11.1011
10 0 14 5.0606 -0.0753
10 0 15 -0.0372 -10.8185
10 0 16 -8.0737 0.0954
10 0 17 0.0086 -2.0729
10 0 18 -1.3277 0.0091
10 0 19 0.0135 4.6732
10 0 20 0.5986 -0.0253
10 0 21 0.0040 1.7299
10 0 22 -0.0613 -0.0368
10 0 23 -0.0013 -0.8417
10 0 24 1.8937 -0.0053
10 0 25 0.0252 -0.1944
10 2 3 -2.6054 -9.2165
10 2 4 3.1374 -8.0999
10 2 5 -0.2230 7.3619
10 2 6 5.1618 -1.7998
10 2 7 3.2865 6.3032
10 2 8 -7.9141 6.9294
10 2 9 0.7362 -11.3255
10 2 10 -5.4009 -3.9658
10 2 11 -5.0899 2.2938
10 2 12 7.6433 -1.4623
10 2 13 1.4169 8.1477
10 2 14 5.0505 6.2943
10 2 15 3.9138 -8.4023
10 2 16 -7.0877 -2.3081
10 2 17 -2.2411 -3.0939
10 2 18 -0.6912 -0.0988
10 2 19 -0.8380 4.9483
10 2 20 -0.0912 -1.3268
10 2 21 1.2173 1.9082
10 2 22 -0.1503 -0.4411
10 2 23 -0.5860 -1.2737
10 2 24 2.1652 0.6385
10 2 25 -0.5334 -0.0954
10 4 0 -0.8066 0.0386
10 4 1 1.6668 0.1275
10 4 2 -2.8141 16.1934
10 4 3 -7.7556 0.2992
10 4 4 1.4147 -11.8052
10 4 5 2.2200 3.7415
10 4 6 3.4818 -0.8402
10 4 7 4.1709 0.0745
10 4 8 -5.9328 6.4801
10 4 9 1.0403 -4.3918
10 4 10 -1.3362 -4.3165
10 4 11 -6.4226 2.3870
10 4 12 1.7981 -0.7715
10 4 13 0.2484 4.3176
10 4 14 3.9434 7.2224
10 4 15 6.7918 -5.4166
10 4 16 -2.9890 -0.9896
10 4 17 -4.3595 -4.7127
10 4 18 -1.1298 -2.0043
10 4 19 -0.1453 6.2480
10 4 20 -0.8643 -1.3258
10 4 21 2.1597 0.9379
10 4 22 0.2407 -0.0578
10 4 23 -1.6624 -1.2576
10 4 24 1.8163 0.1920
10 4 25 -0.3656 0.3347
10 6 0 -1.9411 0.0161
10 6 1 1.7710 -4.6769
10 6 2 2.3826 11.5540
10 6 3 -8.6442 10.3032
10 6 4 -4.4118 -5.8650
10 6 5 3.4041 -1.4440
10 6 6 3.2788 0.4859
10 6 7 3.3061 -1.8042
10 6 8 -3.3536 0.4574
10 6 9 -0.2746 -2.6819
10 6 10 1.3597 -2.4004
10 6 11 -1.7174 4.8298
10 6 12 -1.5234 0.2469
10 6 13 -4.0873 2.2318
10 6 14 0.8514 6.8659
10 6 15 6.6943 -5.8617
10 6 16 1.7046 0.7211
10 6 17 -3.5799 -2.8197
10 6 18 -2.1358 -4.9248
10 6 19 -0.0452 4.6181
10 6 20 -1.4923 1.1480
10 6 21 3.2441 0.8939
10 6 22 1.2822 -0.4384
10 6 23 -2.4534 -0.5837
10 6 24 1.1064 -0.4177
10 6 25 -0.2664 0.0393
10 8 0 0.8284 -0.0095
10 8 1 -0.3389 -4.2795
10 8 2 4.3483 1.0214
10 8 3 -3.8648 8.7882
10 8 4 -9.6199 4.9675
10 8 5 0.7197 -0.6813
10 8 6 5.6682 0.2611
10 8 7 1.7860 -1.1738
10 8 8 -2.9091 -3.2464
10 8 9 -0.9651 -4.3280
10 8 10 0.4784 -5.0696
10 8 11 3.2851 6.8793
10 8 12 2.5443 3.7370
10 8 13 -6.3482 1.3248
10 8 14 -5.5581 7.4385
10 8 15 3.2122 -6.1162
10 8 16 5.3188 -1.1458
10 8 17 -1.5874 -0.6875
10 8 18 -2.0527 -4.3781
10 8 19 0.7420 1.8366
10 8 20 -3.0608 1.8056
10 8 21 2.9090 1.6104
10 8 22 3.3074 0.0992
10 8 23 -2.2874 -0.3884
10 8 24 0.1104 -0.8315
10 10 0 4.8141 0.0192
10 10 1 0.7192 0.6905
10 10 2 2.2987 -1.7317
10 10 4 -9.2247 6.5985
10 10 5 -6.5451 2.5437
10 10 6 6.2091 2.7285
10 10 7 4.0419 1.9035
10 10 8 -3.0860 -4.2492
10 10 9 -1.8915 -5.4919
10 10 10 -2.1078 -9.9773
10 10 11 3.0124 4.2163
10 10 12 8.0450 7.5899
10 10 13 -0.0203 2.9460
10 10 14 -9.0668 8.1160
10 10 15 -6.1218 -4.9759
10 10 16 5.5475 -3.4059
10 10 17 2.1682 -0.6084
10 10 18 -1.7846 -3.9992
10 10 19 2.0260 0.7729
10 10 20 -2.8111 2.9430
10 10 21 0.6537 1.0438
10 10 22 3.4830 0.2891
10 10 23 -0.7935 0.3003
10 10 24 -0.1204 -1.3999
10 12 0 5.1300 -0.0571
10 12 1 4.8158 3.7419
10 12 2 -0.3910 3.9168
10 12 3 4.7174 -6.9703
10 12 4 -3.1814 1.7639
10 12 5 -11.5613 1.1005
10 12 6 1.6538 2.3106
10 12 7 5.5597 5.7345
10 12 8 -0.9949 0.0223
10 12 9 -1.2474 -3.5288
10 12 10 -4.0321 -13.9525
10 12 11 -0.1725 -3.0006
10 12 12 7.0829 7.5914
10 12 13 7.3300 6.4102
10 12 14 -2.2255 10.9343
10 12 15 -12.9973 -3.0309
10 12 16 -1.6078 -6.6554
10 12 17 3.9562 -1.0614
10 12 18 0.7849 -2.9730
10 12 19 2.8718 -1.0180
10 12 20 -1.6036 3.5373
10 12 21 -0.4678 1.9574
10 12 22 2.0861 -0.1265
10 12 23 -0.3134 0.1455
10 14 0 -0.2594 -0.0582
10 14 1 7.8791 3.4378
10 14 2 -0.3739 10.2650
10 14 3 4.4472 -6.5704
10 14 4 3.6381 -2.4844
10 14 5 -11.8389 -1.0672
10 14 6 -4.0957 -0.1368
10 14 7 3.5905 4.5521
10 14 8 1.1847 3.1263
10 14 9 1.7582 2.0606
10 14 10 -4.5699 -11.0330
10 14 11 -2.7482 -9.1805
10 14 12 2.8888 1.3008
10 14 13 7.9116 5.6862
10 14 14 6.8527 14.3653
10 14 15 -10.0401 3.3917
10 14 16 -7.9296 -7.5375
10 14 17 -0.1071 -5.2189
10 14 18 1.5807 -2.5799
10 14 19 4.7468 -0.4783
10 14 20 0.4742 2.3312
10 14 21 -1.0935 2.2747
10 14 22 0.7299 0.5552
10 16 0 -6.6219 0.0179
10 16 1 6.8205 1.3893
10 16 2 0.2322 13.3040
10 16 3 2.2714 -2.7532
10 16 4 9.1083 -3.8747
10 16 5 -6.7749 -3.4898
10 16 6 -7.3214 -2.0163
10 16 7 -1.5035 2.6980
10 16 8 0.0890 2.7916
10 16 9 5.5966 4.1756
10 16 10 -1.8617 -4.9356
10 16 11 -3.8594 -7.9828
10 16 12 -1.6329 -3.8550
10 16 13 3.6472 -0.0831
10 16 14 11.1987 11.6112
10 16 15 -2.6550 8.8506
10 16 16 -8.0545 -1.2817
10 16 17 -3.6952 -6.5886
10 16 18 -0.8535 -5.8698
10 16 19 3.6844 -0.7392
10 16 20 2.7803 1.9377
10 16 21 0.0181 1.9358
10 16 22 -0.4090 0.7701
10 18 0 -10.5600 -0.0029
10 18 1 3.3005 -0.5243
10 18 2 1.6359 12.5067
10 18 3 -1.1141 0.4772
10 18 4 8.6927 -1.9453
10 18 5 -0.6098 -3.6131
10 18 6 -4.7609 -4.1491
10 18 7 -3.5106 0.2202
10 18 8 -3.8624 1.9350
10 18 9 4.6226 4.1555
10 18 10 1.6694 -1.4045
10 18 11 -1.3000 -4.3053
10 18 12 -2.9716 -4.0527
10 18 13 -2.3693 -3.7617
10 18 14 8.5223 6.0329
10 18 15 3.8921 7.3228
10 18 16 -3.7504 3.5547
10 18 17 -4.8017 -2.1228
10 18 18 -2.2831 -6.0026
10 18 19 1.4733 -2.6522
10 18 20 2.0641 0.4773
10 20 0 -9.7424 0.0282
10 20 1 -1.8236 -1.7641
10 20 2 2.3837 10.4505
10 20 3 -2.2008 2.2654
10 20 4 4.8357 -0.5040
10 20 5 1.7145 -1.9700
10 20 6 -2.0530 -4.0248
10 20 7 -1.3691 -1.9237
10 20 8 -3.9811 0.0616
10 20 9 1.1687 3.2104
10 20 10 1.5915 -0.2053
10 20 11 0.7674 -1.4735
10 20 12 -0.6572 -1.9969
10 20 13 -3.6581 -4.5305
10 20 14 2.0005 2.9548
10 20 15 3.9343 4.3582
10 20 16 1.8247 2.7385
10 20 17 -2.6940 0.4512
10 20 18 -3.1306 -2.7629
10 20 19 0.2366 -2.1169
10 22 0 -4.5527 0.0637
10 22 1 -4.8896 -2.3432
10 22 2 1.2517 7.7629
10 22 3 -1.4480 3.7430
10 22 4 0.9408 0.6013
10 22 5 1.4714 -1.3979
10 22 6 -0.8116 -2.9606
10 22 7 0.1408 -2.2952
10 22 8 -1.6902 -1.5042
10 22 9 -0.2719 2.3843
10 22 10 0.3740 -0.6346
10 22 11 0.9950 -0.9493
10 22 12 0.6214 0.5907
10 22 13 -1.4543 -3.3075
10 22 14 -0.5375 1.1279
10 22 15 0.1448 3.0880
10 22 16 2.3213 1.4722
10 22 17 0.5395 -0.2233
10 22 18 -1.6506 -1.1651
10 24 0 1.1792 -0.0174
10 24 1 -3.9560 -1.8972
10 24 2 -1.4313 5.2178
10 24 3 -0.3619 3.6582
10 24 4 0.0667 2.1205
10 24 5 0.1123 -1.1905
10 24 6 -1.1272 -2.6862
10 24 7 0.3558 -1.6413
10 24 8 0.2940 -2.3535
10 24 9 0.0230 1.9975
10 24 10 -0.4933 -0.5198
10 24 11 0.6307 -1.7864
10 24 12 0.9389 1.3942
10 24 13 -0.0863 -0.9073
10 24 14 -0.2906 0.3342
10 24 15 -0.8491 1.5622
10 24 16 0.5339 1.1299
10 26 0 2.2680 -0.0151
10 26 1 0.0540 -1.2294
10 26 2 -2.0950 4.0833
10 26 3 -1.5994 2.4058
10 26 4 0.2423 2.4511
10 26 5 0.8810 -0.2764
10 26 6 -0.9724 -2.3527
10 26 7 -0.8899 -1.2621
10 26 8 0.4829 -2.7878
10 26 9 0.7753 1.6630
10 26 10 -0.3102 0.5216
10 26 11 0.1532 -1.7900
10 26 12 0.7261 0.4946
10 26 13 0.5398 0.2826
10 28 0 -0.0509 0.0094
10 28 1 1.2873 -1.2018
10 28 2 -0.4307 3.0337
10 28 3 -1.4811 1.8875
10 28 4 -0.7124 1.8306
10 28 5 0.7965 -0.0931
10 28 6 0.6411 -1.4488
10 28 7 -0.8817 -0.1850
10 28 8 -0.3158 -2.6143
10 28 9 0.5819 0.3074
10 28 10 0.0970 1.1537
10 30 0 -1.1163 0.0172
10 30 1 0.9489 -0.9279
10 30 2 0.1277 1.2249
10 30 3 -0.6005 0.9909
10 30 4 -0.4017 1.4006
10 30 5 -0.1150 0.2347
11 1 6 10.5540 -0.7384
11 1 7 2.6829 -3.3102
11 1 8 -2.9588 -2.3728
11 1 9 0.8665 14.9503
11 1 10 -5.1283 2.0661
11 1 11 -2.8473 -1.1673
11 1 12 8.5098 2.3511
11 1 13 2.9878 -14.0723
11 1 14 -3.6087 -4.0524
11 1 15 -0.0028 6.9063
11 1 16 -3.9718 0.7842
11 1 17 -0.8954 4.7908
11 1 18 1.3012 0.9066
11 1 19 0.4925 -3.1973
11 1 20 0.9494 0.0726
11 1 21 -1.8471 -0.5981
11 1 22 2.2561 -0.7089
11 1 23 0.9895 1.2622
11 1 24 -1.9299 0.8989
11 3 3 4.6176 4.8080
11 3 4 -0.1724 6.4712
11 3 5 -10.9502 -8.3837
11 3 6 4.3226 -3.3486
11 3 7 6.7791 -1.2076
11 3 8 -2.2026 -5.0429
11 3 9 0.3561 9.9359
11 3 10 -0.8646 5.3895
11 3 11 -4.9415 -0.6628
11 3 12 4.2821 4.5945
11 3 13 6.3058 -8.5287
11 3 14 -1.9592 -8.4747
11 3 15 -0.2457 2.9448
11 3 16 -3.4202 1.1995
11 3 17 -0.6896 4.9814
11 3 18 -0.1375 2.2762
11 3 19 -0.8324 -3.6457
11 3 20 3.1769 0.0718
11 3 21 -3.1540 0.7155
11 3 22 0.4255 -1.6965
11 3 23 2.0519 -0.0197
11 3 24 -1.3829 1.9514
11 5 0 -4.0005 -0.0028
11 5 2 1.5430 -2.6509
11 5 3 5.3802 0.9719
11 5 4 6.8498 8.6801
11 5 5 -8.6864 -2.6501
11 5 6 -4.8041 -6.5055
11 5 7 4.9805 -1.4877
11 5 8 0.0557 -2.3516
11 5 9 -1.4177 4.6403
11 5 10 2.0192 3.6552
11 5 11 -3.1280 0.3032
11 5 12 1.6707 5.4737
11 5 13 5.8472 -3.1661
11 5 14 -0.6583 -7.5824
11 5 15 0.9184 -0.0527
11 5 16 -4.4232 -0.9125
11 5 17 -0.3417 4.0215
11 5 18 1.1150 5.2078
11 5 19 -2.7955 -3.5066
11 5 20 3.1839 -3.0588
11 5 21 -2.1095 2.0343
11 5 22 -0.3753 -0.3465
11 5 23 1.7805 -1.6114
11 5 24 -0.8937 1.8065
11 7 0 -6.5457 -0.0050
11 7 1 1.5561 -0.3037
11 7 2 2.0553 -0.7716
11 7 3 3.3935 -0.7534
11 7 4 9.6716 4.9619
11 7 5 1.2332 2.9688
11 7 6 -8.0418 -4.2258
11 7 7 -0.9769 -4.9733
11 7 8 0.3263 -0.2648
11 7 9 -3.2976 5.0111
11 7 10 3.1256 0.8901
11 7 11 -1.6020 -2.5746
11 7 12 1.4844 4.5118
11 7 13 5.7737 0.9673
11 7 14 -1.2159 -4.3719
11 7 15 2.4559 0.1682
11 7 16 -4.1045 -1.7069
11 7 17 -1.8649 -0.0824
11 7 18 1.9411 5.8687
11 7 19 -2.4000 0.7165
11 7 20 2.7206 -5.5053
11 7 21 -1.3275 -0.2824
11 7 22 -0.7541 1.3155
11 7 23 1.5248 -1.4239
11 7 24 -0.3718 0.7742
11 9 0 -1.4249 -0.0305
11 9 1 -4.5201 -3.2192
11 9 2 -0.4579 -1.2640
11 9 3 1.2165 3.5490
11 9 4 5.8809 2.0060
11 9 5 9.6993 1.8328
11 9 6 -3.6531 0.2225
11 9 7 -4.6063 -5.8731
11 9 8 -0.6829 -1.4865
11 9 9 -6.1486 7.4008
11 9 10 2.6244 2.2039
11 9 11 -0.6606 -5.9369
11 9 12 0.9065 -0.2807
11 9 13 6.8677 1.8985
11 9 14 -0.6725 -0.6389
11 9 15 2.8089 1.8428
11 9 16 -3.5070 0.5082
11 9 17 -3.0565 -2.6841
11 9 18 1.9904 2.4685
11 9 19 -2.2574 3.3845
11 9 20 2.3136 -4.2012
11 9 21 0.7310 -2.0041
11 9 22 -1.0282 0.7714
11 9 23 0.2708 -0.7498
11 11 0 6.1864 0.0452
11 11 1 -2.8141 -4.5193
11 11 2 -3.3001 -6.9423
11 11 3 -0.1166 6.1216
11 11 4 -1.2550 4.9168
11 11 5 9.9467 -0.1346
11 11 6 2.5838 2.7427
11 11 7 -2.9081 -5.0146
11 11 8 0.0692 -5.1856
11 11 9 -8.3614 7.7486
11 11 10 -0.4843 7.0973
11 11 11 -0.6415 -4.5964
11 11 12 0.6148 -6.1448
11 11 13 7.5470 -2.1148
11 11 14 0.7116 1.0046
11 11 15 3.8274 4.0920
11 11 16 -2.7913 4.6233
11 11 17 -5.5108 -2.9142
11 11 18 1.6159 -1.3540
11 11 19 -0.7192 3.5393
11 11 20 1.0090 -2.8120
11 11 21 1.6309 -2.2028
11 11 22 0.1997 0.4818
11 11 23 -0.3946 -0.5713
11 13 0 8.0568 0.0966
11 13 1 2.4487 -2.1535
11 13 2 -3.1590 -12.0445
11 13 3 0.7650 2.8912
11 13 4 -5.7389 7.5077
11 13 5 4.7757 -0.4427
11 13 6 3.9253 5.1697
11 13 7 -0.2368 -1.0936
11 13 8 2.9366 -8.2977
11 13 9 -6.6653 2.3140
11 13 10 -3.1723 8.8732
11 13 11 -2.7755 2.8749
11 13 12 -0.9533 -6.2005
11 13 13 7.6329 -8.0837
11 13 14 2.6229 -2.2604
11 13 15 4.8900 3.1303
11 13 16 -0.6788 9.6899
11 13 17 -6.7026 1.1572
11 13 18 -1.7155 -4.6609
11 13 19 -0.0356 1.0420
11 13 20 2.0090 -1.0766
11 13 21 1.4679 -1.7926
11 13 22 0.3408 -0.0804
11 15 0 6.1772 0.0273
11 15 1 5.9472 1.9892
11 15 2 -1.5868 -13.0414
11 15 3 2.4393 -2.7006
11 15 4 -7.1603 7.2876
11 15 5 0.5320 -0.5331
11 15 6 3.0569 5.6755
11 15 7 0.3058 3.3046
11 15 8 3.8144 -6.3105
11 15 9 -3.5243 -2.3771
11 15 10 -2.8218 3.4845
11 15 11 -3.2305 7.1314
11 15 12 -2.9719 0.3299
11 15 13 4.2856 -8.5524
11 15 14 3.1372 -6.1159
11 15 15 6.7086 -2.3580
11 15 16 1.5336 8.7157
11 15 17 -4.9578 7.3141
11 15 18 -3.8821 -2.0686
11 15 19 -2.5020 -2.4566
11 15 20 2.0690 -1.6375
11 15 21 2.1785 -0.6383
11 17 0 3.8248 -0.0004
11 17 1 6.3904 5.4813
11 17 2 -0.5923 -9.3634
11 17 3 4.8778 -6.9626
11 17 4 -5.9645 4.3987
11 17 5 -2.6533 -0.8232
11 17 6 1.4584 4.7826
11 17 7 0.3746 5.5561
11 17 8 3.4569 -3.2782
11 17 9 -1.3115 -2.7631
11 17 10 -1.9671 -1.1469
11 17 11 -2.9231 4.9267
11 17 12 -2.2686 4.9933
11 17 13 1.6941 -4.3262
11 17 14 -0.1607 -6.0632
11 17 15 6.3874 -5.4533
11 17 16 3.9890 2.9429
11 17 17 -1.9731 6.9305
11 17 18 -3.5120 2.6630
11 17 19 -3.9831 -1.2826
11 17 20 0.4895 -2.3369
11 19 0 2.3977 0.0105
11 19 1 6.3499 6.0455
11 19 2 -1.0213 -3.6741
11 19 3 5.2699 -7.0544
11 19 4 -2.5265 1.6662
11 19 5 -2.9072 -1.1027
11 19 6 -0.1576 1.9688
11 19 7 -0.5850 5.5783
11 19 8 1.9227 -0.6034
11 19 9 -0.2186 -1.8264
11 19 10 -0.0325 -2.1678
11 19 11 -2.7745 1.1867
11 19 12 -2.2891 5.1986
11 19 13 2.1441 0.1251
11 19 14 -1.7338 -4.3027
11 19 15 2.8937 -5.0277
11 19 16 3.5915 -0.0418
11 19 17 0.9422 2.9117
11 19 18 -1.4785 2.7795
11 19 19 -3.4830 0.6773
11 21 0 0.2705 -0.0501
11 21 1 6.0572 3.9567
11 21 2 -0.3856 0.2081
11 21 3 3.9833 -4.5552
11 21 4 -0.0982 0.2909
11 21 5 -1.7480 0.5272
11 21 6 -0.7837 -0.1891
11 21 7 -0.6833 2.9941
11 21 8 0.6077 0.4094
11 21 9 -1.3995 -1.0992
11 21 10 1.0039 -0.6825
11 21 11 -1.3983 -0.7881
11 21 12 -2.6520 2.1720
11 21 13 2.1750 2.4968
11 21 14 -0.6789 -1.6400
11 21 15 1.1246 -3.8552
11 21 16 1.2658 -0.6322
11 21 17 0.8167 0.8087
11 23 0 -1.3335 -0.0656
11 23 1 5.1243 1.3006
11 23 2 0.9259 1.1175
11 23 3 2.5080 -1.7616
11 23 4 0.6686 -0.7766
11 23 5 -0.0839 2.1298
11 23 6 -1.3145 0.3618
11 23 7 -0.9985 0.8852
11 23 8 0.8487 0.0659
11 23 9 -2.3167 -1.5881
11 23 10 0.6060 0.4173
11 23 11 -0.3321 -0.1617
11 23 12 -2.3771 -0.5138
11 23 13 1.6006 1.5361
11 23 14 0.2083 0.4315
11 23 15 0.7590 -1.7369
11 25 0 -2.1226 -0.0223
11 25 1 3.2646 -0.0697
11 25 2 2.2898 0.1095
11 25 3 2.7277 0.0528
11 25 4 -0.2722 -1.2242
11 25 5 0.3644 1.5442
11 25 6 -0.8734 1.4783
11 25 7 -1.4963 0.9657
11 25 8 1.2115 -0.0040
11 25 9 -2.1730 -2.3143
11 25 10 -0.1393 0.0389
11 25 11 0.3447 0.7606
11 25 12 -1.4338 -0.7703
11 25 13 0.7136 -0.1143
11 27 0 -1.1366 -0.0110
11 27 1 1.8263 0.0894
11 27 2 1.3668 -0.8094
11 27 3 3.2134 0.1836
11 27 4 0.1905 -0.5818
11 27 5 -0.0234 0.3995
11 27 6 -0.7056 0.6197
11 27 7 -1.7228 1.1559
11 27 8 1.0787 1.2156
11 27 9 -1.1003 -1.8238
11 27 10 -0.4379 -1.0721
11 29 0 -0.9714 -0.0088
11 29 1 1.2922 0.4470
11 29 2 0.7217 -0.4618
11 29 3 1.9553 -0.1942
11 29 4 0.3921 -0.3980
11 29 5 0.2182 0.1389
12 0 5 0.0485 0.5815
12 0 6 -15.3824 0.0074
12 0 7 0.0397 -5.3841
12 0 8 8.2674 -0.0497
12 0 9 -0.0571 5.2724
12 0 10 13.1292 0.0383
12 0 11 0.0098 -6.8857
12 0 12 -14.9636 -0.0617
12 0 13 -0.0791 2.4261
12 0 14 -3.1227 -0.0287
12 0 15 0.0748 1.8243
12 0 16 9.1068 0.0350
12 0 17 -0.0269 -0.3777
12 0 18 -2.0275 -0.0692
12 0 19 0.0353 2.7911
12 0 20 -1.3448 0.0322
12 0 21 -0.0338 -2.2879
12 0 22 0.1239 0.0313
12 0 23 -0.0280 -1.1898
12 0 24 -0.0268 0.0122
12 2 4 -0.9515 2.7169
12 2 5 5.2325 0.3479
12 2 6 -12.4352 3.0201
12 2 7 -5.8434 -2.3227
12 2 8 7.7269 -5.6923
12 2 9 -1.5725 1.9319
12 2 10 9.2845 4.9265
12 2 11 8.9973 -4.9398
12 2 12 -10.5290 -3.0136
12 2 13 -5.4324 2.0286
12 2 14 -3.7845 -0.7987
12 2 15 -2.4419 1.2194
12 2 16 7.6980 1.0377
12 2 17 2.8791 0.4523
12 2 18 -1.0327 -0.6462
12 2 19 -0.2140 1.8216
12 2 20 -2.3363 2.3483
12 2 21 0.6074 -2.1635
12 2 22 1.0090 0.6477
12 2 23 -0.7283 -0.4942
12 2 24 -0.3718 -1.7331
12 4 1 -2.4097 2.3431
12 4 2 3.5389 -7.3945
12 4 3 0.1689 -5.8740
12 4 5 5.9567 1.2155
12 4 6 -5.3032 3.5291
12 4 7 -8.7453 3.2613
12 4 8 4.7305 -5.7259
12 4 9 0.2053 -3.7409
12 4 10 2.8333 5.6882
12 4 11 10.0942 -2.2351
12 4 12 -2.2701 -3.9611
12 4 13 -5.5568 1.6135
12 4 14 -5.0194 -0.9492
12 4 15 -4.3880 1.0054
12 4 16 5.8696 0.4004
12 4 17 3.8194 0.2241
12 4 18 -0.8486 -0.3658
12 4 19 0.9174 1.4425
12 4 20 -2.4894 4.1665
12 4 21 -0.8259 -2.8765
12 4 22 1.4438 0.1870
12 4 23 -0.0171 0.9883
12 4 24 -0.5630 -1.8781
12 6 0 1.2019 -0.0360
12 6 1 -2.9957 4.2478
12 6 2 0.8510 -2.6258
12 6 3 2.4228 -9.9306
12 6 4 -3.7402 -2.3949
12 6 5 1.9041 1.3051
12 6 6 -0.0006 2.0416
12 6 7 -6.0931 8.1504
12 6 8 0.7705 -0.5318
12 6 9 2.2165 -8.1810
12 6 10 0.1450 3.7382
12 6 11 5.4951 0.0478
12 6 12 1.1537 -3.6612
12 6 13 -1.4717 0.7867
12 6 14 -3.2390 -1.4184
12 6 15 -6.4932 1.6618
12 6 16 3.2307 0.2321
12 6 17 5.4374 -0.0522
12 6 18 -0.9559 -1.3540
12 6 19 0.0147 -0.5963
12 6 20 -1.4080 6.7331
12 6 21 -1.3837 -1.6543
12 6 22 0.4416 -2.0214
12 6 23 0.3528 1.3135
12 8 0 0.0058 0.0266
12 8 1 0.0794 3.1502
12 8 2 -0.6430 5.1552
12 8 3 1.3922 -7.4218
12 8 4 0.2286 -8.4051
12 8 5 -1.2396 -0.1857
12 8 6 -0.8826 -2.1162
12 8 7 -1.4728 8.3922
12 8 8 0.1443 7.3121
12 8 9 2.4519 -8.3296
12 8 10 0.5406 0.5640
12 8 11 1.7999 0.7509
12 8 12 -1.1492 -2.1230
12 8 13 0.0182 0.7056
12 8 14 1.2850 -3.1233
12 8 15 -4.7745 1.8138
12 8 16 -0.7257 0.1941
12 8 17 4.9593 0.3079
12 8 18 0.8987 -0.2013
12 8 19 -0.5848 -3.8279
12 8 20 -1.6965 5.4347
12 8 21 -1.7422 1.3800
12 8 22 0.1840 -2.3908
12 8 23 0.4309 -0.0590
12 10 0 -6.6563 0.0025
12 10 1 -0.3654 -0.4250
12 10 2 2.2773 8.8066
12 10 3 -0.6764 -0.5007
12 10 4 3.4877 -10.1991
12 10 5 0.5468 -0.7310
12 10 6 -4.7157 -5.5125
12 10 7 -0.9362 3.6315
12 10 8 1.9506 11.6487
12 10 9 3.1498 -5.1821
12 10 10 2.0880 -0.6192
12 10 11 0.8228 0.6582
12 10 12 -4.4758 -1.4999
12 10 13 -2.9775 1.5319
12 10 14 2.9740 -4.6918
12 10 15 0.4876 0.6569
12 10 16 -1.1259 0.6325
12 10 17 2.6939 0.4653
12 10 18 0.5608 1.5639
12 10 19 -0.2576 -4.4446
12 10 20 -0.5144 2.2354
12 10 21 -2.3902 2.1087
12 10 22 -0.7228 -1.2075
12 12 0 -8.7002 -0.0671
12 12 1 -6.0952 -3.6126
12 12 2 3.6270 6.4177
12 12 3 -1.8203 5.1301
12 12 4 3.8665 -7.7175
12 12 5 5.4529 0.6336
12 12 6 -4.7058 -6.2594
12 12 7 -3.2272 -2.3206
12 12 8 1.0696 11.5675
12 12 9 2.8634 -1.4269
12 12 10 4.2369 -0.9663
12 12 11 2.9040 0.6876
12 12 12 -4.6303 -1.0084
12 12 13 -7.5791 2.2274
12 12 14 -0.7237 -4.8415
12 12 15 4.2040 -1.5649
12 12 16 1.5571 -0.3544
12 12 17 3.0807 1.5129
12 12 18 0.1199 3.8286
12 12 19 -2.2282 -3.6348
12 12 20 -0.1883 -0.4832
12 12 21 -1.0070 1.2455
12 12 22 -0.9183 -0.2674
12 14 0 -4.5311 -0.0219
12 14 1 -10.0173 -4.6315
12 14 2 2.4644 2.1600
12 14 3 -2.7940 6.6631
12 14 4 1.3263 -5.2619
12 14 5 8.0179 2.9546
12 14 6 -1.2894 -3.6380
12 14 7 -2.6953 -6.4178
12 14 8 -0.5176 7.5974
12 14 9 0.0804 1.7425
12 14 10 3.7648 0.0024
12 14 11 4.6469 0.0428
12 14 12 -0.3588 -0.8669
12 14 13 -7.5943 2.5379
12 14 14 -7.1477 -3.3955
12 14 15 2.7674 -2.0939
12 14 16 3.8190 -2.9349
12 14 17 4.2407 0.4221
12 14 18 1.9073 5.6259
12 14 19 -2.1456 -0.3789
12 14 20 -2.0370 -1.2094
12 14 21 -0.9761 -0.9239
12 16 0 1.6848 0.0144
12 16 1 -9.9881 -4.6246
12 16 2 0.5597 -0.9913
12 16 3 -3.3531 6.9390
12 16 4 -1.6399 -4.2017
12 16 5 7.5402 2.8995
12 16 6 1.2527 -0.4230
12 16 7 -0.9679 -6.4107
12 16 8 -0.2995 3.4519
12 16 9 -2.0035 2.4067
12 16 10 1.9758 1.0909
12 16 11 3.9029 -0.2746
12 16 12 2.1630 -0.7326
12 16 13 -2.8182 2.4306
12 16 14 -8.6046 -2.0611
12 16 15 -2.2894 -0.9221
12 16 16 3.0941 -3.8595
12 16 17 4.6309 -1.4545
12 16 18 2.7329 4.1570
12 16 19 0.0002 1.6761
12 16 20 -1.8134 0.8286
12 18 0 5.4618 0.0149
12 18 1 -6.6859 -3.7893
12 18 2 -0.2237 -3.5553
12 18 3 -2.8107 6.0643
12 18 4 -3.9399 -2.7830
12 18 5 4.8383 1.5034
12 18 6 2.6878 1.0951
12 18 7 -0.0022 -4.7575
12 18 8 0.5743 1.0026
12 18 9 -2.3255 2.3326
12 18 10 -0.2171 1.9829
12 18 11 3.3360 -0.8208
12 18 12 2.2679 -1.1208
12 18 13 -0.0864 2.5245
12 18 14 -4.8678 -0.9484
12 18 15 -4.4794 0.3060
12 18 16 -0.0217 -3.3447
12 18 17 3.3537 -2.1378
12 18 18 2.3296 2.2941
12 20 0 5.5391 -0.0024
12 20 1 -3.0975 -2.1326
12 20 2 -0.8275 -4.4027
12 20 3 -1.1911 3.7042
12 20 4 -2.8890 -1.6003
12 20 5 1.6190 -0.1782
12 20 6 2.4874 1.0719
12 20 7 -0.4302 -2.1495
12 20 8 0.5319 0.0417
12 20 9 -0.3170 1.1945
12 20 10 -1.7191 2.9169
12 20 11 2.1053 -0.2371
12 20 12 2.1272 -1.9301
12 20 13 0.0053 1.7060
12 20 14 -1.4627 -0.4296
12 20 15 -2.9462 1.2387
12 20 16 -1.5388 -1.6816
12 20 17 1.2794 -2.0239
12 22 0 2.6038 0.0282
12 22 1 -0.3988 -0.9306
12 22 2 -0.8837 -3.7457
12 22 3 -1.2566 1.3861
12 22 4 -0.4152 -0.5142
12 22 5 0.6790 -0.8242
12 22 6 2.4700 -0.6135
[truncated: 751,896 more chars]
